# Supplementary material for: The Nitrate Transporter MtNPF6.8 Is a Master Sensor of Nitrate Signal in the Primary Root Tip of Medicago truncatula
Source: Front Plant Sci. 2022 Mar 18;13:832246. doi: 10.3389/fpls.2022.832246 (PMC8971838; doi:10.3389/fpls.2022.832246)
Supplement: Supplementary file 2 [file Table_1.XLSX]

## Sheet: Align omic data
	0.36	-2.75	3.13797e-15		5-6,5	←1
	0.58	-1.5	1.00176e-05		6,5-7	-1__-0,5
	1.76	-1	0.00100036		7-7,5	-0,5__0
	2.53	0.5	0.0144217		7,5-8	0__0,5
	3.75	1	0.0586348		8-8,5	0,5__₁
	4.52	1.5			8,5-9	1____1,5
	5.53	3			9-9,5	3
	6.52				9,5-10
	7.5				-10
IDv5	trans_WT	trans_WTN	trans_ratio_WT	trans_pval_WT	trans_BH_WT	trans_mut	trans_mutN	trans_ratio_mut	trans_pval_mut	trans_BH_mut	function.	IDv4	WT	WTN	ratiowt	pvalwt	BH_wt	mut	mutN	ratiomut	pvalmut	BH_mut
MtrunA17Chr4g0009581	2.88	3.89	1.02	3.52086e-07	9.25292e-06	3.08	2.95	-0.12	0.325434	0.925429	Putative oxidoreductase	Medtr4g021410	7.0836	7.34703	0.263424	0.6323	0.652437	7.19774	6.52448	-0.673262	0.259413	0.951508
MtrunA17Chr1g0204511	5.83	6.44	0.62	0.000491557	0.0040127	6.11	6.12	0.02	0.882065	0.992271	Putative sulfate adenylyltransferase	Medtr1g102550	7.26069	7.07315	-0.187541	0.505442	0.531124	7.30141	6.65895	-0.642464	0.147754	0.990464
MtrunA17Chr1g0204611	7.57	7.71	0.15	0.351766	0.53966	7.45	7.53	0.09	0.784566	0.996292	Putative nucleophile aminohydrolase	Medtr1g102680	8.1091	8.30989	0.200793	0.303706	0.334317	8.28572	7.67176	-0.613965	0.313792	0.927068
MtrunA17Chr3g0128941	5.74	5.85	0.11	0.499483	0.671072	5.73	5.84	0.12	0.408089	0.94757	Superoxide dismutase [Mn]	Medtr3g094250	8.05538	8.21062	0.155244	0.736443	0.751915	8.04495	7.50932	-0.535632	0.326842	0.92892
MtrunA17Chr4g0061541	0.79	0.68	-0.1	0.438734	0.619611	0.62	0.53	-0.08	0.559961	0.977926	Putative hydrolase	Medtr4g109640	8.16792	8.29351	0.125589	0.627236	0.648588	8.39775	7.8954	-0.502355	0.1701	0.950216
MtrunA17Chr7g0256431	6.45	6.21	-0.23	0.172498	0.339931	6.45	6.57	0.13	0.31818	0.925555	Pyrroline-5-carboxylate reductase	Medtr7g090160	7.53061	7.39064	-0.139977	0.660615	0.678771	7.4873	7.03837	-0.448927	0.287005	0.942464
MtrunA17Chr3g0129231	7.8	8.24	0.45	0.139436	0.295302	8.03	8.22	0.2	0.764043	0.994393	Putative 60S ribosomal protein L6E	Medtr3g094860	8.2786	8.06229	-0.216314	0.557602	0.581533	8.23688	7.83557	-0.40131	0.385511	0.875506
MtrunA17Chr4g0070781	5.73	5.3	-0.42	0.00390688	0.0213849	5.88	5.8	-0.07	0.55736	0.977872	Putative threonine synthase	Medtr4g125700	7.48483	7.30315	-0.181687	0.558319	0.581657	7.44384	7.0562	-0.387645	0.337718	0.906801
MtrunA17Chr5g0438151	5.77	5.6	-0.16	0.17482	0.342726	5.75	5.64	-0.1	0.363296	0.93981	Putative indole-3-glycerol-phosphate synthase	Medtr5g084030	7.59757	7.74772	0.150148	0.493704	0.519351	7.75187	7.37354	-0.378329	0.159237	0.949562
MtrunA17Chr4g0046331	3.45	6.79	3.34	1.67259e-12	9.78212e-10	4.42	4.77	0.36	0.166089	0.855481	2-hydroxyisoflavanone synthase	Medtr4g088170	7.28117	8.2782	0.997031	0.0547401	0.0851317	7.66302	7.29164	-0.371379	0.193489	0.945082
MtrunA17Chr8g0345461	7.38	7.33	-0.04	0.771895	0.867986	7.23	7.22	0	0.987432	0.999315	Putative proteasome endopeptidase complex	Medtr8g023550	8.18706	8.22031	0.0332455	0.46141	0.488552	8.2322	7.90726	-0.324941	0.378368	0.875652
MtrunA17Chr1g0179301	7.56	7.52	-0.04	0.749288	0.854088	7.29	7.23	-0.05	0.795152	0.995871	Putative Brix domain-containing protein	Medtr1g061160	7.61398	7.16793	-0.446046	0.0145051	0.0338105	7.53184	7.21053	-0.321312	0.507247	0.889972
MtrunA17Chr3g0134621	6.02	7.3	1.29	7.10159e-08	2.56594e-06	6.27	6.13	-0.13	0.334085	0.928036	Putative tripeptidyl-peptidase II	Medtr3g102810	6.62483	7.62786	1.00303	0.0069877	0.023181	7.17224	6.85266	-0.319576	0.238077	0.964214
MtrunA17Chr4g0011791	7.31	8.05	0.75	0.000672231	0.00519507	7.4	7.42	0.03	0.925773	0.99649	Putative pectinesterase	Medtr4g025730	8.60923	9.33086	0.721631	0.0534832	0.0835782	8.96537	8.66037	-0.305006	0.357743	0.910278
MtrunA17Chr1g0208141	7.48	7.32	-0.15	0.256416	0.441468	7.34	7.38	0.05	0.847609	0.99185	Putative phosphoglycerate dehydrogenase	Medtr1g107480	8.30912	7.97696	-0.332164	0.0798123	0.112106	8.31324	8.01883	-0.294416	0.229581	0.953646
MtrunA17Chr3g0115561	7.8	8.29	0.49	0.126673	0.277452	8.06	8.23	0.18	0.795328	0.994296	Putative pollen allergen Ole e 1 family	Medtr3g073990	7.48495	7.41338	-0.0715697	0.484132	0.510941	7.5553	7.26123	-0.294065	0.319901	0.922681
MtrunA17Chr1g0182361	7.39	7.42	0.03	0.821775	0.900053	7.15	7.11	-0.03	0.846863	0.991646	Putative transcription factor Hap3/NF-YB family	Medtr1g068600	9.04946	8.89081	-0.158655	0.582688	0.605099	9.00675	8.71456	-0.292194	0.429759	0.886891
MtrunA17Chr2g0294481	7.29	7.21	-0.07	0.618671	0.762751	7.11	7.13	0.03	0.867264	0.991786	Putative thioredoxin-like. NADH dehydrogenase [ubiquinone] (complex I). alpha subcomplex. subunit 2	NA	8.17565	8.19993	0.024283	0.657655	0.676445	8.26672	7.9752	-0.291516	0.255185	0.957683
MtrunA17Chr2g0284651	7.64	7.66	0.02	0.918289	0.95666	7.52	7.57	0.06	0.867883	0.99173	Putative proteasome endopeptidase complex	Medtr2g017680	8.42821	8.12618	-0.30203	0.283637	0.31544	8.47365	8.19074	-0.282912	0.306531	0.928186
MtrunA17Chr2g0329891	4.24	3.96	-0.27	0.0632882	0.173182	4.37	4.46	0.1	0.41276	0.948532	Mitochondrial inner membrane translocase subunit Tim17/Tim22/Tim23/peroxisomal protein PMP24	Medtr2g099550	7.48128	7.17752	-0.30376	0.119014	0.152816	7.55623	7.28146	-0.274774	0.134277	1
MtrunA17CPg0493411	NA	NA	NA	NA	NA	NA	NA	NA	NA	NA	Ribulose bisphosphate carboxylase large chain	NA	7.70824	8.41148	0.703243	0.000476722	0.0154458	8.03178	7.75761	-0.274163	0.315606	0.926795
MtrunA17Chr8g0389961	7.75	8.26	0.52	0.0924143	0.225647	7.69	7.64	-0.04	0.926454	0.996707	Putative malate dehydrogenase (oxaloacetate-decarboxylating) (NADP(+))	Medtr8g102620	9.1721	9.65163	0.479525	0.00280734	0.0179522	9.47485	9.2038	-0.271057	0.354878	0.914963
MtrunA17Chr8g0351501	6.13	5.88	-0.24	0.1329	0.286186	6.17	6.17	0.01	0.971884	0.99825	hypothetical protein	Medtr8g035900	7.89882	7.99821	0.0993918	0.0673993	0.098072	7.74742	7.47832	-0.2691	0.610694	0.90487
MtrunA17Chr2g0298721	3.79	3.62	-0.16	0.265809	0.451489	3.95	4.04	0.1	0.424664	0.953621	Putative K domain-containing protein	Medtr2g038020	7.76573	7.42276	-0.342974	0.0288604	0.0546828	7.77577	7.50833	-0.267439	0.19109	0.947653
MtrunA17Chr2g0300801	5.03	5.03	0.01	0.931028	0.963704	5.1	5.07	-0.02	0.855407	0.991823	Aldehyde dehydrogenase family 7 member A1	Medtr2g042330	6.51747	7.05278	0.535316	0.245675	0.278642	6.82871	6.56233	-0.266383	0.463976	0.887765
MtrunA17Chr4g0061951	3.55	3.09	-0.46	0.00825666	0.03815	3.62	3.78	0.17	0.183409	0.867888	Putative agmatine deiminase	Medtr4g112810	7.7302	7.44356	-0.286639	0.179554	0.211804	7.74282	7.48507	-0.257748	0.225021	0.963525
MtrunA17Chr3g0134231	4.66	4.41	-0.24	0.0692877	0.184592	4.58	4.51	-0.06	0.608152	0.984186	Putative actinidain	Medtr3g102220	6.83317	6.99483	0.161658	0.114803	0.148784	6.97409	6.71713	-0.256955	0.106413	1
MtrunA17Chr4g0036251	2.28	3.08	0.81	1.32696e-05	0.000193362	2.1	1.98	-0.11	0.434574	0.952898	Putative methylecgonone reductase	NA	7.21432	7.3205	0.106181	0.240925	0.273573	7.1125	6.86286	-0.249641	0.207573	0.9517
MtrunA17Chr2g0286111	7.8	8.29	0.49	0.126085	0.277874	8.06	8.23	0.18	0.795215	0.99559	40S ribosomal protein S14	Medtr2g019670	8.94697	8.76397	-0.183007	0.444782	0.471459	8.94478	8.69823	-0.246548	0.380737	0.876958
MtrunA17Chr7g0274061	4.07	4.34	0.28	0.0530511	0.153212	4.23	3.59	-0.63	0.0018356	0.306241	putative aldo-keto reductase 1	Medtr7g114980	7.58457	7.72283	0.138256	0.156742	0.188091	7.6715	7.42993	-0.241568	0.00896891	0.871778
MtrunA17Chr3g0114451	4.1	4.52	0.43	0.00511734	0.0263905	4.62	4.14	-0.47	0.0161576	0.576757	Putative peroxidase	Medtr3g072190	7.31016	8.13168	0.821524	0.0109181	0.0298941	7.58321	7.35444	-0.228777	0.0844966	1
MtrunA17Chr4g0019581	6.31	6.3	0	0.98323	0.990955	6.28	6.36	0.09	0.440339	0.955533	hypothetical protein	NA	8.10345	7.68426	-0.419192	0.138692	0.171295	8.08315	7.85953	-0.223617	0.375572	0.883914
MtrunA17Chr4g0008141	6.65	6.31	-0.33	0.037851	0.120001	6.82	6.41	-0.4	0.00626046	0.476375	hypothetical protein	Medtr4g018880	7.0084	6.82702	-0.181385	0.129781	0.16404	7.11816	6.89554	-0.222619	0.0779002	1
MtrunA17Chr3g0145981	5.69	6.88	1.2	2.16032e-07	6.29063e-06	6.16	6.07	-0.08	0.455012	0.960712	Putative chitinase	Medtr3g118390	7.90948	8.73115	0.821673	0.00496703	0.0209911	8.24544	8.02685	-0.218591	0.071058	1
MtrunA17Chr4g0040791	3.73	3.41	-0.31	0.0211456	0.0781211	3.62	3.63	0.02	0.861797	0.991713	Putative protein-synthesizing GTPase	Medtr4g079360	7.69543	7.59038	-0.105049	0.505946	0.53108	7.70952	7.49254	-0.216981	0.301802	0.925399
MtrunA17Chr3g0142391	5.09	4.84	-0.25	0.0474568	0.141472	5.04	5.02	-0.01	0.945728	0.997223	Putative ribosomal protein L53	Medtr3g113260	7.64688	7.50691	-0.139978	0.156081	0.187761	7.70844	7.49281	-0.215629	0.223523	0.965617
MtrunA17Chr5g0444711	5.35	5.73	0.38	0.00962811	0.0429235	5.36	5.32	-0.03	0.833737	0.991421	Putative transferase	Medtr5g093580	7.26776	7.42348	0.155721	0.394823	0.422652	7.39092	7.17774	-0.213178	0.365325	0.901259
MtrunA17Chr1g0210951	6.16	6.16	0	0.987867	0.993597	6.32	6.26	-0.05	0.672031	0.988637	Putative NADH:ubiquinone reductase (H(+)-translocating)	Medtr1g112480	8.20852	8.30239	0.0938727	0.474888	0.501729	8.27882	8.06583	-0.212997	0.167591	0.958224
MtrunA17Chr1g0210561	6.67	6.42	-0.24	0.0822479	0.207961	6.7	6.79	0.1	0.49017	0.968236	Putative Longin-like domain. coatomer delta subunit. Mu domain-containing protein	NA	7.86694	7.5104	-0.356538	0.218567	0.251416	7.90336	7.69391	-0.209451	0.330318	0.91734
MtrunA17Chr8g0334621	2.2	2.04	-0.15	0.381604	0.567766	2	2.16	0.17	0.29121	0.914828	Putative CCR4-Not complex component. Not1. CCR4-NOT transcription complex subunit 1. HEAT	Medtr8g005820	7.58301	7.19987	-0.383144	0.000710399	0.0143856	7.49965	7.29039	-0.20926	0.438833	0.890493
MtrunA17Chr7g0262041	4.43	4.36	-0.06	0.602574	0.750358	4.27	4.46	0.2	0.15583	0.850819	Putative tetratricopeptide-like helical domain-containing protein	Medtr7g098430	7.93163	7.57939	-0.35224	0.340785	0.369691	7.92622	7.71776	-0.208453	0.421503	0.882976
MtrunA17Chr6g0467891	6.42	5.55	-0.86	0.00049387	0.00402586	6.7	6.26	-0.43	0.00970142	0.53664	Putative C2 domain-containing protein	Medtr6g045643	8.13867	8.08657	-0.0520992	0.812066	0.825658	8.33116	8.12296	-0.208195	0.0625091	1
MtrunA17Chr8g0361791	7.22	6.69	-0.52	0.00038059	0.00324423	7.03	7.03	0.01	0.974619	0.998167	Putative S-adenosyl-L-methionine-dependent methyltransferase	Medtr8g055840	8.70117	8.44068	-0.260489	0.000761256	0.0147988	8.85603	8.64868	-0.207352	0.346779	0.908542
MtrunA17Chr3g0125201	7.78	7.47	-0.31	0.042181	0.129828	7.73	7.6	-0.12	0.775665	0.995033	Putative aminocyclopropanecarboxylate oxidase	Medtr3g088565	8.59363	8.11652	-0.477104	0.00233646	0.016948	8.56387	8.35772	-0.206147	0.0590104	1
MtrunA17Chr4g0031981	5.31	5.05	-0.25	0.0576654	0.162486	5.22	5.26	0.05	0.735787	0.993554	Protein TOC75	NA	8.95635	8.69567	-0.260678	0.201157	0.234442	8.77436	8.56923	-0.20513	0.484989	0.889451
MtrunA17Chr7g0224411	7.8	8.14	0.35	0.205791	0.382784	7.96	8.1	0.15	0.812015	0.991361	Putative 50S ribosomal protein L30e	Medtr7g027235	8.54819	8.37722	-0.17097	0.349565	0.378793	8.55834	8.36154	-0.196805	0.403578	0.881523
MtrunA17Chr4g0005941	6.3	5.69	-0.6	0.00049899	0.00406088	6.3	6	-0.29	0.0904373	0.796124	Putative shikimate O-hydroxycinnamoyltransferase	Medtr4g015180	7.29819	6.79321	-0.504973	0.0671156	0.0982475	7.12388	6.93124	-0.192643	0.495789	0.88749
MtrunA17Chr3g0113051	6.31	5.87	-0.43	0.00753459	0.0355905	6.46	6.38	-0.07	0.527896	0.972386	Putative transcription factor interactor and regulator LIM family	Medtr3g070050	7.94564	7.68369	-0.261955	0.187759	0.22068	8.08945	7.89879	-0.190661	0.42384	0.880283
MtrunA17Chr4g0051941	7.41	8.27	0.87	0.00302879	0.0174768	7.69	7.51	-0.17	0.669282	0.988462	Putative chlorophyll A-B binding protein	Medtr4g094605	6.49697	7.98877	1.4918	0.00122239	0.0146687	7.05752	6.86758	-0.189945	0.305472	0.927871
MtrunA17Chr7g0222171	5.87	6.39	0.53	0.00124003	0.00854059	6.12	5.62	-0.49	0.00174204	0.30362	Putative perakine reductase	Medtr7g021850	7.25	7.87546	0.625456	0.0449479	0.0744282	7.48166	7.29364	-0.188014	0.146499	1
MtrunA17Chr6g0485141	1.7	1.46	-0.23	0.0860178	0.214398	1.89	1.79	-0.09	0.474743	0.966273	Putative leucine-rich repeat domain. L domain-containing protein	Medtr6g086115	7.92448	7.92066	-0.00382406	0.982383	0.983395	7.82036	7.63258	-0.187781	0.332889	0.91146
MtrunA17Chr5g0397821	6.13	7.53	1.4	3.70008e-08	1.53456e-06	6.38	6.14	-0.23	0.130539	0.830623	Putative thaumatin	Medtr5g010635	7.86709	8.81647	0.949377	0.000266488	0.0172684	8.02803	7.84068	-0.187345	0.344077	0.908813
MtrunA17Chr5g0394841	2.28	2.83	0.56	0.0021367	0.0131824	2.39	2.27	-0.11	0.442858	0.956872	Putative 12-oxophytodienoate reductase	Medtr5g006750	6.81744	7.36514	0.5477	0.00865707	0.0258913	6.92587	6.74009	-0.185775	0.0182634	0.806911
MtrunA17Chr2g0295051	7.8	8.29	0.49	0.125823	0.278651	8.06	8.23	0.18	0.79534	0.99419	Disease resistance response protein Pi176	Medtr2g035130	7.77862	8.80841	1.02979	0.00172363	0.0164252	8.17224	7.98885	-0.183389	0.392441	0.868912
MtrunA17Chr5g0413551	6.17	6.77	0.61	0.000303696	0.00268357	6.58	6.46	-0.11	0.410914	0.948133	Putative carbonic anhydrase	Medtr5g034250	7.77701	8.38875	0.611745	0.0120936	0.0315146	8.04764	7.87033	-0.177312	0.00819869	0.885458
MtrunA17Chr4g0065151	5.44	5.4	-0.03	0.774796	0.869888	5.6	5.66	0.07	0.581863	0.982462	Putative protein-synthesizing GTPase	Medtr4g116430	8.11584	8.0704	-0.0454329	0.394668	0.422952	8.36352	8.19158	-0.17194	0.544395	0.901452
MtrunA17Chr6g0450811	3.64	5.3	1.67	3.92472e-09	2.51255e-07	4.46	4	-0.45	0.00226733	0.324478	Putative formate dehydrogenase	Medtr6g007170	7.5865	8.46111	0.874605	0.0277113	0.0530223	7.85821	7.68632	-0.171892	0.197066	0.94826
MtrunA17Chr3g0083901	5.62	4.76	-0.85	3.38401e-05	0.000426318	6.03	5.87	-0.15	0.268582	0.906449	Putative annexin	Medtr3g018780	7.67223	7.46713	-0.205099	0.0839622	0.116421	7.94411	7.77269	-0.171426	0.0117467	0.71361
MtrunA17Chr5g0447911	2.8	2.61	-0.18	0.210214	0.388249	2.82	2.78	-0.03	0.821724	0.991574	Putative transcription factor WD40-like family	Medtr5g097870	7.55135	7.13899	-0.412356	0.111539	0.145329	7.50767	7.33724	-0.170423	0.252926	0.971715
MtrunA17Chr6g0475281	6.41	6.41	0.01	0.916669	0.95578	6.17	6.02	-0.14	0.261415	0.905476	Putative Iron sulfur-containing domain. CDGSH-type	Medtr0050s0180	7.80062	8.12754	0.326923	0.00788203	0.0246345	7.88952	7.72317	-0.166347	0.290506	0.94124
MtrunA17Chr7g0222191	5.88	5.61	-0.27	0.0703961	0.18691	5.93	5.94	0.02	0.882907	0.992217	Putative JAB1/MPN/MOV34 metalloenzyme domain. eukaryotic translation initiation factor 3 subunit H	Medtr7g021870|Medtr0002s0160	8.83065	8.61262	-0.218033	0.297971	0.328749	8.89045	8.72427	-0.16618	0.365308	0.903509
MtrunA17Chr3g0139661	3.87	3.75	-0.12	0.391368	0.576969	4	3.83	-0.16	0.171428	0.862057	hypothetical protein	Medtr3g110022	7.53695	7.42795	-0.109002	0.59604	0.616987	7.74461	7.57886	-0.165753	0.156442	0.993869
MtrunA17Chr3g0080391	6.62	5.87	-0.74	0.000235885	0.00217342	6.75	6.32	-0.42	0.00523342	0.441276	Putative pectinesterase	Medtr3g010780	7.12169	7.23068	0.108988	0.286008	0.317714	7.42562	7.26097	-0.164657	0.0725825	1
MtrunA17Chr7g0222841	6.69	7.12	0.43	0.00625215	0.0307887	6.89	6.77	-0.11	0.396662	0.9456	Putative leucine-rich repeat-containing. plant-type. leucine-rich repeat domain. L	Medtr7g023590	7.89599	8.4894	0.593409	0.000598645	0.0153127	8.12026	7.95971	-0.160553	0.142566	1
MtrunA17Chr8g0372601	5.27	5.05	-0.22	0.164213	0.3294	5.68	5.44	-0.23	0.0724645	0.778763	Putative peroxidase	Medtr8g076820	7.19682	7.47843	0.281616	0.0270573	0.0520786	7.36799	7.20878	-0.159212	0.0534775	1
MtrunA17Chr1g0153181	7.25	7.01	-0.23	0.133055	0.286413	7.12	7.08	-0.03	0.86343	0.991727	Putative polyadenylate binding protein	Medtr1g019150	9.02503	8.81825	-0.206784	0.0324828	0.0590155	9.13893	8.98181	-0.157121	0.229228	0.960384
MtrunA17Chr3g0132581	5.24	5.85	0.62	0.000516627	0.00417781	4.99	4.84	-0.14	0.412406	0.948697	Putative glutathione transferase	Medtr3g099757	6.74083	7.34512	0.604284	0.00154141	0.0157711	6.94315	6.7869	-0.156246	0.148883	0.991195
MtrunA17Chr2g0298031	3.5	5.53	2.04	8.35875e-11	1.33531e-08	4.1	4.01	-0.08	0.516574	0.972078	Putative proton-exporting ATPase	Medtr2g036650	6.41622	7.20762	0.791406	0.133502	0.167222	6.79457	6.63856	-0.156009	0.488254	0.888732
MtrunA17Chr5g0430381	6.99	8.14	1.15	2.52853e-05	0.000333267	7.33	7.08	-0.24	0.222171	0.88817	Putative asparagine synthase (glutamine-hydrolyzing)	Medtr5g071360	8.63713	9.37116	0.734026	4.87846e-05	0.0118547	8.77987	8.62628	-0.153591	0.00770826	0.936554
MtrunA17Chr4g0024121	5.63	5.87	0.24	0.085951	0.214325	6.21	6.24	0.04	0.704377	0.992778	Putative peroxidase	Medtr4g046713	8.12789	8.45961	0.331723	0.00957498	0.0276169	8.42154	8.26846	-0.153081	0.248689	0.970786
MtrunA17Chr5g0433951	1.28	3.52	2.24	7.82513e-11	1.26767e-08	1.89	2	0.12	0.399079	0.944577	Putative universal stress protein A	Medtr5g077130	7.09369	6.94901	-0.144686	0.0429368	0.0722052	7.03229	6.87922	-0.153062	0.146677	0.996994
MtrunA17Chr3g0128011	6.09	6.66	0.58	0.00028789	0.00256559	6.42	6.05	-0.36	0.0104621	0.542188	Putative caffeate O-methyltransferase	Medtr3g092900	7.82595	8.48821	0.662261	0.0113315	0.0304261	7.98554	7.83359	-0.151949	0.140803	1
MtrunA17Chr7g0270451	3.39	2.81	-0.57	0.00109575	0.00774953	3.3	3.16	-0.13	0.401218	0.945409	Putative oxidoreductase	Medtr7g110140	7.75537	7.69557	-0.0598027	0.183039	0.215392	7.66583	7.51567	-0.15016	0.108045	1
MtrunA17Chr4g0059831	7.43	7.92	0.5	0.0133616	0.055269	7.48	7.38	-0.09	0.772692	0.995106	Putative oxidoreductase	Medtr4g107400	7.35432	7.67708	0.322757	0.0955719	0.128487	7.49249	7.34257	-0.14992	0.37693	0.878599
MtrunA17Chr4g0030701	6.06	4.6	-1.45	1.72493e-07	5.23488e-06	5.85	5.4	-0.44	0.0098167	0.539193	Putative cytochrome P450	Medtr4g062500	7.67874	7.43325	-0.245486	0.0405078	0.0695647	7.66699	7.52023	-0.146756	0.00693796	0.963385
MtrunA17Chr1g0207831	5.96	5.25	-0.7	8.18932e-05	0.000890017	5.58	5.07	-0.5	0.0027692	0.35848	Putative gallate 1-beta-glucosyltransferase	Medtr1g107285	8.07676	8.05	-0.026755	0.758084	0.773198	8.00561	7.86067	-0.144931	0.0513855	1
MtrunA17Chr1g0197631	0.72	0.62	-0.09	0.558882	0.717868	0.76	0.53	-0.22	0.125292	0.828676	Putative immunoglobulin E-set. protein-tyrosine phosphatase. phosphoglucan phosphatase DSP4	Medtr1g090867	7.46376	7.49145	0.0276929	0.375059	0.404614	7.40749	7.26335	-0.144141	0.382701	0.877323
MtrunA17Chr3g0086651	2.27	1.79	-0.47	0.0144532	0.0587217	2.39	2.26	-0.12	0.541331	0.974352	Putative flavonoid 3'-monooxygenase	Medtr3g024520	6.88897	6.61624	-0.27273	0.0831372	0.115607	6.94677	6.80326	-0.14351	0.448355	0.891208
MtrunA17Chr4g0028361	1.22	3.12	1.9	3.37873e-09	2.22493e-07	1.79	1.57	-0.21	0.191701	0.872836	Putative fructose-bisphosphate aldolase	Medtr4g057670	7.25215	8.22484	0.972689	0.00322079	0.0186346	7.46842	7.32493	-0.143485	0.312696	0.932332
MtrunA17Chr7g0244421	5.61	6.07	0.46	0.016337	0.0643596	5.59	5.4	-0.18	0.249402	0.902649	Putative alanine--glyoxylate transaminase	Medtr7g072420	7.53179	7.86333	0.331542	0.00612654	0.0225568	7.6609	7.5176	-0.143295	0.198128	0.948674
MtrunA17Chr1g0166691	3.6	4.04	0.44	0.00161881	0.0105773	3.55	3.58	0.04	0.78976	0.996438	Cyanate hydratase	Medtr1g041795	7.46116	7.76076	0.299599	0.0405472	0.0695095	7.50412	7.36333	-0.140793	0.140498	1
MtrunA17Chr1g0179661	0.74	1.07	0.34	0.0141005	0.0575733	0.61	0.59	-0.01	0.953822	0.997999	Putative threonine ammonia-lyase	Medtr1g061800	7.54223	7.59467	0.05244	0.818711	0.830676	7.79235	7.65162	-0.14073	0.475467	0.885352
MtrunA17Chr3g0080171	4.61	3.36	-1.24	3.39846e-06	6.13965e-05	4.36	4.27	-0.08	0.473602	0.96603	Putative cellulase	Medtr3g010330	7.82079	7.2479	-0.572885	4.08023e-05	0.0198299	7.67756	7.53977	-0.137796	0.139287	1
MtrunA17Chr1g0195811	6.57	7.16	0.6	0.00217143	0.0133656	6.79	6.65	-0.13	0.250864	0.902289	Putative glutathione transferase	Medtr1g088840|Medtr1g088825	8.55586	8.95331	0.397443	0.0379849	0.0660488	8.7103	8.57438	-0.135925	0.0188288	0.795723
MtrunA17Chr3g0144871	6.51	5.93	-0.58	0.00290822	0.0169283	6.8	6.61	-0.18	0.186703	0.868717	Putative theobromine synthase	Medtr3g117060	7.77347	7.60501	-0.168457	0.063767	0.0940539	7.88271	7.74772	-0.134982	0.150716	0.996568
MtrunA17Chr8g0383741	6.33	5.25	-1.08	5.67427e-06	9.39973e-05	6.39	6.05	-0.33	0.0151725	0.577963	hypothetical protein	NA	7.74284	7.74837	0.00553532	0.977729	0.979745	7.98343	7.84932	-0.134111	0.00522995	1
MtrunA17Chr1g0181861	3.86	5.39	1.53	1.91454e-09	1.41161e-07	4.53	4.2	-0.32	0.0197403	0.600837	Putative glutathione transferase	Medtr1g067180	7.42006	8.10474	0.684689	0.00942733	0.0274352	7.55846	7.4283	-0.130157	0.26171	0.956326
MtrunA17Chr4g0055451	5.6	6.31	0.72	1.42068e-05	0.000204771	5.75	5.66	-0.08	0.468736	0.965383	Putative protein kinase CAMK-OST1L family	Medtr4g099240	7.47943	7.80356	0.324125	0.0225791	0.0461069	7.57099	7.44087	-0.130118	0.00542713	1
MtrunA17Chr8g0337451	4.2	4.41	0.21	0.180157	0.349989	4.16	4.01	-0.14	0.318375	0.925259	Putative oxidoreductase	Medtr8g009980	7.21238	7.45234	0.239952	0.0689167	0.0996831	7.13123	7.00512	-0.126109	0.0787784	1
MtrunA17Chr4g0069611	4.54	4.15	-0.39	0.00400754	0.0217976	4.22	4.21	0	0.987687	0.99912	Putative soyasaponin III rhamnosyltransferase	Medtr4g123553	7.83548	7.74303	-0.0924526	0.204945	0.237433	7.74992	7.62424	-0.125682	0.216164	0.946447
MtrunA17Chr5g0417971	5.4	5.92	0.53	0.0019316	0.0121872	5.44	5.53	0.1	0.408014	0.947537	Putative acylaminoacyl-peptidase transcription factor WD40-like family	Medtr5g042400	8.46931	8.72223	0.252915	0.00501359	0.0209151	8.6156	8.49301	-0.122589	0.376324	0.883542
MtrunA17Chr1g0177701	6.08	5.91	-0.16	0.187546	0.359585	6.24	6.24	0.01	0.960979	0.998389	Putative ribosomal protein S8e/ribosomal biogenesis NSA2	Medtr0508s0010	7.17217	6.9843	-0.187872	0.137186	0.170517	7.28561	7.16305	-0.122559	0.15533	0.993297
MtrunA17Chr3g0117081	3.59	4.23	0.64	0.000911971	0.00667129	3.56	3.69	0.14	0.362296	0.939014	Putative primary-amine oxidase	Medtr3g077080	7.307	7.7684	0.461399	0.0303405	0.0562804	7.40782	7.28595	-0.121867	0.418372	0.880211
MtrunA17Chr3g0131071	5.2	4.41	-0.78	2.67099e-05	0.000349243	5.31	5.02	-0.28	0.0624628	0.760622	Putative cellular retinaldehyde binding/alpha-tocopherol transport. GOLD domain. CRAL/TRIO	Medtr3g097350	7.74824	7.5079	-0.240339	0.0556428	0.0861223	7.84539	7.72379	-0.121608	0.130841	1
MtrunA17Chr5g0432441	7.65	7.95	0.3	0.151459	0.312368	7.43	7.28	-0.14	0.622203	0.984804	Putative peroxidase	Medtr5g074970	8.85319	9.3763	0.523115	0.00215599	0.0169002	8.96249	8.84184	-0.12065	0.0600956	1
MtrunA17Chr1g0180551	2.91	3.11	0.21	0.204747	0.381273	3.54	3.61	0.08	0.498799	0.969083	Putative AMP-dependent synthetase/ligase. AMP-binding enzyme domain-containing protein	Medtr1g063120	7.25445	7.85653	0.602088	0.00251881	0.0176135	7.78106	7.66157	-0.119486	0.360714	0.905978
MtrunA17Chr8g0386791	5.73	6.26	0.53	0.00114856	0.0080619	6	5.89	-0.1	0.429172	0.952908	Glutamate--cysteine ligase	Medtr8g098350	8.4746	8.68652	0.211923	0.0952909	0.128286	8.5329	8.41393	-0.118971	0.0110049	0.822827
MtrunA17Chr2g0295041	7.8	8.29	0.49	0.125894	0.278718	8.06	8.23	0.18	0.795312	0.994714	Putative START-like domain. Bet v I type allergen	Medtr2g035120	8.58134	9.10581	0.524471	0.012918	0.0320313	8.82386	8.70756	-0.116301	0.0313538	1
MtrunA17Chr8g0390651	4.39	5.78	1.39	9.08938e-09	4.90826e-07	4.83	4.66	-0.16	0.287123	0.913395	Putative aldehyde dehydrogenase (NAD(P)(+))	Medtr8g083530	6.48549	7.62904	1.14355	0.00806431	0.0250432	7.01607	6.90035	-0.115721	0.272538	0.959806
MtrunA17Chr2g0329641	7.34	6.7	-0.63	0.000170897	0.00165135	7.16	7.12	-0.03	0.852939	0.991578	Putative peroxidase	Medtr2g099175	8.6012	8.24438	-0.356821	0.0104863	0.029039	8.54805	8.43312	-0.11493	0.298962	0.940425
MtrunA17Chr2g0277401	5.57	5.43	-0.14	0.227987	0.408925	5.5	5.57	0.08	0.529499	0.972811	Putative KH-domain/beta-lactamase-domain protein. archaea	Medtr2g006180	7.61408	7.6845	0.0704221	0.203645	0.236774	7.39077	7.27624	-0.114537	0.772022	0.963293
MtrunA17Chr4g0075071	5.49	4.59	-0.89	1.76243e-05	0.000245517	5.34	5.44	0.11	0.467936	0.965074	Putative L-ascorbate oxidase	Medtr4g132320	7.52321	7.25897	-0.264241	0.0672721	0.098181	7.49658	7.38321	-0.113376	0.490205	0.885649
MtrunA17Chr1g0178691	6.42	6.68	0.26	0.148088	0.307715	6.59	6.68	0.1	0.3946	0.946252	Putative phosphoinositide phospholipase C. Phosphatidylinositol diacylglycerol-lyase	Medtr1g060090|Medtr1g060050	6.67365	7.199	0.525352	0.0814519	0.11408	6.834	6.72224	-0.11176	0.639222	0.924589
MtrunA17Chr5g0447991	7.35	6.89	-0.45	0.00511886	0.0263905	7.06	6.76	-0.29	0.083553	0.786094	hypothetical protein	Medtr5g098020	7.89938	7.31516	-0.584214	0.00333437	0.0184148	7.73861	7.62984	-0.108775	0.532456	0.901649
MtrunA17Chr7g0240691	6.44	7.02	0.59	0.00147094	0.00979474	6.61	6.64	0.04	0.694743	0.991835	Putative glutathione transferase	NA	8.29256	8.56468	0.272124	0.22366	0.256063	8.35281	8.24415	-0.108665	0.0618743	1
MtrunA17Chr3g0143441	7.79	7.87	0.09	0.679045	0.806219	7.77	7.97	0.21	0.690216	0.991636	Putative methyltransferase	Medtr3g114780	9.00615	8.76708	-0.239061	0.000654006	0.0147836	9.08196	8.97428	-0.107673	0.381995	0.877777
MtrunA17Chr7g0246701	5.81	5.88	0.08	0.592158	0.742613	5.75	5.52	-0.22	0.0999201	0.801983	Putative S-adenosyl-L-methionine-dependent methyltransferase	Medtr7g076170	7.22781	7.36903	0.141225	0.0485613	0.0781483	7.18273	7.07536	-0.107368	0.444014	0.886205
MtrunA17Chr7g0248021	7.5	7.62	0.12	0.337087	0.526171	7.42	7.34	-0.07	0.795421	0.993655	Putative cysteine synthase. L-3-cyanoalanine synthase	Medtr7g078070	8.70621	8.95918	0.252968	0.0056675	0.0216882	8.78517	8.67807	-0.107101	0.0211481	0.856498
MtrunA17Chr8g0377491	7.76	7.84	0.08	0.667346	0.798068	7.61	7.69	0.09	0.827711	0.991055	Putative NTF2-like domain-containing protein	Medtr8g080790	7.89161	7.9761	0.0844948	0.66981	0.687492	7.88524	7.78013	-0.105109	0.571587	0.907814
MtrunA17Chr4g0052421	6.09	5.63	-0.46	0.00419726	0.0226086	6.09	6	-0.08	0.47906	0.966672	Putative nucleotidyltransferase	Medtr4g094668	7.79489	7.62478	-0.170116	0.0598301	0.089469	7.86058	7.75615	-0.104439	0.115877	0.996746
MtrunA17Chr4g0026041	3.95	4.82	0.88	1.43939e-06	2.98126e-05	4.05	3.95	-0.09	0.553451	0.977556	Bifunctional nitrilase/nitrile hydratase NIT4B	Medtr4g052390	7.0066	7.48411	0.477516	0.00011874	0.0104923	7.0434	6.93977	-0.103625	0.233337	0.956976
MtrunA17Chr4g0004541	7.79	8.15	0.37	0.184976	0.356003	7.73	7.76	0.04	0.924835	0.996203	Putative translation machinery associated TMA7	Medtr4g012800	7.14062	6.69195	-0.448675	0.282866	0.314944	7.07317	6.9696	-0.103577	0.56908	0.908285
MtrunA17Chr3g0085291	0.24	-0.06	-0.3	0.0484881	1	-0.04	-0.21	-0.16	0.21537	1	Putative plant disease resistance response protein	NA	8.2731	8.5567	0.283598	0.0179019	0.0392792	8.30423	8.20178	-0.102444	0.0368881	1
MtrunA17Chr4g0019571	6.11	5.73	-0.37	0.0273402	0.0943966	6.06	6.07	0.02	0.899423	0.992403	hypothetical protein	Medtr4g039680	8.2301	7.84315	-0.38695	0.00195348	0.0169534	8.16712	8.06499	-0.102126	0.181853	0.955468
MtrunA17Chr4g0072091	7.01	6.52	-0.49	0.00123746	0.00853139	7.05	6.86	-0.18	0.153168	0.848464	Putative peroxidase	Medtr4g127670	8.75056	8.92746	0.176894	0.0196009	0.0417809	8.87201	8.7706	-0.101404	0.0916137	1
MtrunA17Chr1g0191051	2.07	2.8	0.74	1.30805e-05	0.000191009	2.21	2.14	-0.06	0.573435	0.980436	Putative cysteine synthase	Medtr1g081620	7.09559	7.39832	0.302726	0.112961	0.146789	7.00388	6.90361	-0.100263	0.600604	0.905096
MtrunA17Chr7g0240551	5.82	6.77	0.95	2.86338e-06	5.29212e-05	6.26	6.17	-0.08	0.575136	0.981301	Putative glutathione transferase	Medtr7g065290	8.25439	8.76336	0.508966	0.029484	0.0554323	8.45078	8.35065	-0.100129	0.069864	1
MtrunA17Chr8g0348491	6.16	5.45	-0.7	0.000393677	0.0033311	6	6.02	0.03	0.829214	0.991067	Putative galacturan 1.4-alpha-galacturonidase	Medtr8g028725	7.91061	7.63591	-0.274699	0.00279183	0.0182125	8.09376	7.99433	-0.0994227	0.043206	1
MtrunA17Chr3g0142901	4.57	4.44	-0.13	0.287961	0.47613	4.54	4.61	0.08	0.531628	0.972942	Putative prostaglandin-E synthase	Medtr3g114070	7.4291	7.15587	-0.273233	0.0100888	0.0285066	7.45099	7.35243	-0.0985604	0.369802	0.89193
MtrunA17Chr4g0038961	3.26	4.66	1.41	1.12096e-07	3.72281e-06	4.29	4.02	-0.26	0.171636	0.862273	Putative glucan endo-1.3-beta-D-glucosidase	Medtr4g076430	6.10541	7.60309	1.49768	0.001193	0.0148667	6.91992	6.82183	-0.0980845	0.327735	0.923359
MtrunA17Chr2g0292211	6.7	7.18	0.48	0.00192743	0.0121676	6.89	6.98	0.1	0.467447	0.965023	Putative peroxidase	Medtr2g029815	8.46661	8.65761	0.191002	0.00778389	0.0245648	8.47006	8.37236	-0.0977064	0.0885539	1
MtrunA17Chr6g0451681	4.18	5.23	1.05	2.26473e-06	4.37307e-05	4.2	3.71	-0.48	0.0127262	0.559201	Cytochrome P450 82A1	Medtr6g008500	6.86758	7.45598	0.588401	0.104425	0.138474	6.86475	6.76858	-0.0961701	0.687113	0.93409
MtrunA17Chr2g0305941	4.41	5.75	1.35	1.9909e-08	9.22121e-07	4.88	4.81	-0.06	0.605726	0.984395	Putative Heme oxygenase (biliverdin-producing)	Medtr8g019320	7.30996	7.51776	0.207803	0.134871	0.167855	7.333	7.23726	-0.0957427	0.247772	0.975037
MtrunA17Chr1g0147611	3.17	3.37	0.2	0.167144	0.333072	3.14	3.17	0.04	0.733669	0.992843	Putative L-arabinokinase	Medtr1g009190	7.24116	7.59716	0.355997	0.0991726	0.132412	7.24478	7.14933	-0.0954468	0.0748021	1
MtrunA17Chr3g0098761	2.69	2.59	-0.1	0.51018	0.679623	2.55	2.69	0.15	0.217544	0.886253	Putative Heat shock protein 70 family	Medtr3g051300	7.57615	7.30006	-0.276089	0.131923	0.166101	7.71233	7.61695	-0.0953811	0.626992	0.916445
MtrunA17Chr2g0320061	3.55	5.65	2.1	3.45335e-11	7.35563e-09	3.74	3.74	0.01	0.944131	0.997055	Putative peroxidase	Medtr2g084020	7.68063	7.89282	0.21219	0.0481235	0.077701	7.70657	7.61173	-0.094835	0.132031	1
MtrunA17Chr1g0195521	7.79	8.02	0.23	0.342892	0.531625	7.86	7.84	-0.01	0.982372	0.998926	Putative UDP-glucuronate decarboxylase	Medtr1g088480	8.59319	8.32968	-0.263508	0.0181473	0.0396385	8.62646	8.53185	-0.0946075	0.095025	1
MtrunA17Chr8g0381851	5.98	5.8	-0.18	0.191901	0.365216	5.92	6.03	0.12	0.411545	0.948116	Putative nucleotide-binding alpha-beta plait domain-containing protein	Medtr8g089990	7.35786	7.52438	0.166525	0.318861	0.348631	7.70154	7.60697	-0.094568	0.15853	0.963069
MtrunA17Chr7g0269451	7.8	8.29	0.49	0.126593	0.277471	8.06	8.18	0.13	0.844018	0.991776	Putative ribosomal protein L18e	Medtr7g108805	9.08865	8.87061	-0.218041	0.163528	0.195269	9.00282	8.9084	-0.0944177	0.601718	0.905371
MtrunA17Chr4g0028391	4.64	4.75	0.12	0.319322	0.50955	4.76	4.75	0	0.969416	0.998113	Putative lactoylglutathione lyase	Medtr4g057685	7.62364	7.93552	0.311883	0.0815401	0.114039	7.9548	7.86057	-0.094231	0.469781	0.886654
MtrunA17Chr3g0109901	6.26	6.39	0.13	0.300951	0.490396	6.46	6.32	-0.13	0.243127	0.898172	Putative glutamate decarboxylase	Medtr3g064740	8.35531	8.65478	0.299478	0.055194	0.0857005	8.47685	8.38308	-0.0937715	0.192499	0.944997
MtrunA17Chr8g0388261	3.44	2.08	-1.36	5.18951e-07	1.28181e-05	3.31	3.18	-0.12	0.347959	0.934219	UDP-glucose 4-epimerase GEPI48	Medtr8g099535	7.67758	7.40039	-0.27719	0.141875	0.174561	7.64323	7.54995	-0.0932869	0.077214	1
MtrunA17Chr2g0333781	6.63	6.66	0.03	0.844515	0.913706	6.67	6.58	-0.08	0.484066	0.967946	Putative cinnamoyl-CoA reductase	Medtr2g104960	8.08149	8.28629	0.204791	0.146862	0.179109	8.19571	8.10262	-0.0930853	0.10096	1
MtrunA17Chr7g0272821	6.56	6.42	-0.13	0.287699	0.475881	6.53	6.53	0.01	0.917375	0.995626	Putative chaperonin Cpn60/TCP-1 family. chaperone tailless complex polypeptide 1 (TCP-1)	Medtr7g113470	8.16056	7.99562	-0.164945	0.0828725	0.115404	8.18711	8.09554	-0.0915699	0.139713	1
MtrunA17Chr5g0425971	6.47	7.01	0.55	0.000413583	0.00347482	6.7	6.49	-0.2	0.159594	0.853007	Putative peroxidase	Medtr5g063670	8.74131	9.14005	0.39874	0.00343064	0.0182217	8.83832	8.7479	-0.0904174	0.0236744	0.885057
MtrunA17Chr8g0376221	5.73	6.03	0.3	0.0275939	0.095035	5.76	5.68	-0.07	0.553074	0.977167	Putative thioredoxin-like protein	Medtr0332s0020	8.10236	8.27326	0.170906	0.0420217	0.0711587	8.14919	8.05893	-0.0902653	0.00613309	0.993561
MtrunA17Chr5g0394861	5.72	6.67	0.95	1.99988e-05	0.000273298	5.98	5.76	-0.21	0.0957148	0.798639	Putative 12-oxophytodienoate reductase	Medtr5g006780	8.4706	8.78857	0.317967	0.0207866	0.0437329	8.54939	8.45968	-0.0897099	0.0140226	0.717369
MtrunA17Chr5g0404721	6.62	7.33	0.72	3.21162e-05	0.000408027	6.85	6.88	0.04	0.742066	0.992496	Putative peroxidase	Medtr5g021060	8.56977	9.24053	0.670761	0.000407635	0.0165092	8.76065	8.67114	-0.0895101	0.152476	0.988046
MtrunA17Chr3g0144691	6.03	6.7	0.68	3.95525e-05	0.000486212	6.04	5.83	-0.2	0.0857071	0.788525	Putative rossmann-like alpha/beta/alpha sandwich protein	Medtr3g116830	8.26428	8.53055	0.266266	0.00555083	0.0216683	8.31336	8.22513	-0.0882271	0.160988	0.954148
MtrunA17Chr3g0112501	3.35	3.95	0.61	0.000168735	0.00163412	3.55	3.44	-0.1	0.371769	0.9435	Putative enoyl-[acyl-carrier-protein] reductase (NADH)	Medtr3g069190	7.46385	8.03518	0.571334	0.0101329	0.0283837	7.63055	7.54263	-0.0879237	0.158388	0.96826
MtrunA17Chr5g0405961	2.79	2.57	-0.22	0.114019	0.260638	2.61	2.67	0.07	0.587956	0.982435	Putative winged helix-turn-helix DNA-binding domain-containing protein	Medtr5g022790	7.50538	7.11715	-0.388229	0.311218	0.341426	7.67105	7.58385	-0.0872064	0.361188	0.902506
MtrunA17Chr1g0165671	5.14	6.61	1.48	4.62874e-08	1.82745e-06	5.59	5.84	0.26	0.0945647	0.79736	Putative benzyl alcohol O-benzoyltransferase	Medtr1g040195	6.70744	7.69313	0.985689	0.000682495	0.0147419	7.09306	7.00658	-0.0864833	0.686081	0.936616
MtrunA17Chr5g0409411	7.03	6.15	-0.87	4.50129e-05	0.000543462	6.76	7.12	0.37	0.182831	0.868184	Putative sterol 24-C-methyltransferase	Medtr5g026930	8.82152	8.58253	-0.238988	0.149705	0.181891	8.86059	8.77506	-0.0855322	0.168392	0.951608
MtrunA17Chr4g0066261	3.94	4.26	0.33	0.0152357	0.0612087	4.25	4.05	-0.19	0.116599	0.815803	Putative UDP-glucuronosyl/UDP-glucosyltransferase	Medtr4g117980	6.89366	7.23739	0.34374	0.0130448	0.032019	6.98468	6.89937	-0.0853106	0.423783	0.882049
MtrunA17Chr1g0191081	2.78	5.37	2.6	8.36672e-11	1.33042e-08	4.23	3.97	-0.25	0.20762	0.88103	Putative benzyl alcohol O-benzoyltransferase	Medtr1g081660	7.59141	8.31408	0.722667	0.00216213	0.0168127	7.73813	7.65284	-0.0852907	0.359451	0.907497
MtrunA17Chr1g0213021	2.85	3.22	0.37	0.0425075	0.130588	3.3	3.23	-0.06	0.674103	0.988654	Putative chalcone isomerase	Medtr1g115840	7.2474	7.71156	0.464162	0.00317684	0.0186017	7.35382	7.26913	-0.0846884	0.180787	0.965524
MtrunA17Chr4g0076691	3.24	3.5	0.27	0.0479645	0.142518	3.19	3.16	-0.02	0.89444	0.99238	Putative glutathione transferase	Medtr4g134380	7.33187	7.66318	0.331318	0.191329	0.224333	7.62965	7.54496	-0.0846832	0.202966	0.939443
MtrunA17Chr7g0242641	5.13	5.4	0.27	0.0403113	0.125801	5.12	5.11	0	0.991091	0.999161	Putative acyl-CoA oxidase	Medtr7g068850	7.89358	8.16464	0.271059	0.00666894	0.0228247	7.93632	7.85218	-0.0841451	0.0594785	1
MtrunA17Chr4g0031221	7.8	8.03	0.24	0.327984	0.517036	7.85	7.84	0	0.996727	0.999129	Putative thaumatin	Medtr4g063630	9.26639	8.91123	-0.355156	0.000891943	0.0142126	9.17911	9.09536	-0.0837485	0.592827	0.901766
MtrunA17Chr1g0199991	5.49	4.77	-0.71	6.29778e-05	0.000716962	5.07	5	-0.06	0.626788	0.984669	Putative carboxypeptidase D	Medtr1g095560	7.31605	7.31723	0.00117933	0.990842	0.990842	7.23656	7.15353	-0.0830294	0.105351	1
MtrunA17Chr4g0042961	5.6	7.53	1.93	5.83664e-09	3.41934e-07	6.35	6.46	0.12	0.373706	0.942816	hypothetical protein	Medtr4g082860	7.37929	8.11894	0.739645	0.0264198	0.0512575	7.73875	7.65585	-0.0829026	0.330527	0.915305
MtrunA17Chr1g0195271	6.3	5.96	-0.34	0.012795	0.0534896	6.33	6.33	0.01	0.928648	0.996662	Putative cellulase	Medtr1g088190	7.98542	7.54912	-0.436301	0.0161141	0.0362567	8.00476	7.92215	-0.0826164	0.4699	0.885161
MtrunA17Chr2g0292181	7.8	8.28	0.48	0.128098	0.279402	7.94	7.98	0.05	0.92644	0.996726	Putative peroxidase	Medtr2g029800	8.50886	8.8982	0.389338	0.000863222	0.0147202	8.59132	8.50883	-0.0824879	0.106059	1
MtrunA17Chr8g0352451	5.94	5.78	-0.15	0.228135	0.409128	6.02	5.82	-0.19	0.12764	0.828742	Putative DNAJ-containing protein	Medtr8g037810	7.88174	7.70582	-0.175917	0.125368	0.159499	7.92632	7.84429	-0.0820315	0.100125	1
MtrunA17Chr4g0065781	5.38	6.28	0.91	9.26703e-07	2.08726e-05	5.84	5.72	-0.11	0.362361	0.939104	Putative lysozyme protein	Medtr4g117380	8.11002	8.4039	0.293881	0.0121055	0.0314613	8.23001	8.14843	-0.0815789	0.0663698	1
MtrunA17CPg0492941	NA	NA	NA	NA	NA	NA	NA	NA	NA	NA	ATP synthase subunit alpha	NA	8.74049	8.97307	0.232579	0.287123	0.318589	8.7041	8.62289	-0.0812095	0.581746	0.898977
MtrunA17Chr3g0130711	4.09	3.16	-0.93	1.26991e-06	2.70323e-05	4.1	4.05	-0.04	0.72482	0.992578	Putative beta-galactosidase	Medtr3g096900	7.31314	6.93081	-0.382325	0.170239	0.202288	7.16131	7.08012	-0.0811975	0.726102	0.948617
MtrunA17Chr5g0411471	5.84	7.57	1.74	6.23344e-10	5.92537e-08	6.48	6.56	0.09	0.467429	0.96505	Putative carboxy-lyase	Medtr5g430730|Medtr5g030620	8.98718	9.37077	0.383589	0.250387	0.283655	8.88633	8.80576	-0.0805632	0.249544	0.966362
MtrunA17Chr8g0335571	6.84	6.51	-0.33	0.0518413	0.150652	6.88	6.71	-0.16	0.34772	0.934383	Putative cupredoxin	Medtr8g007035	7.86273	8.12894	0.266216	0.132905	0.166689	8.00367	7.92321	-0.0804589	0.65567	0.927672
MtrunA17Chr1g0153381	4.96	4.96	0	0.983911	0.991352	4.92	4.87	-0.04	0.723179	0.992074	Putative hydro-lyase	Medtr1g019430	7.42707	7.7835	0.356433	0.16105	0.192784	7.62274	7.54294	-0.0798054	0.429648	0.888549
MtrunA17Chr1g0213031	7.41	7.76	0.36	0.0353189	0.113984	7.49	7.32	-0.16	0.580227	0.981826	Putative chalcone isomerase	Medtr1g115850	7.45549	7.9446	0.48911	0.0145333	0.0337951	7.57798	7.49957	-0.078406	0.282291	0.952732
MtrunA17Chr6g0450171	5.17	5.89	0.72	4.56473e-05	0.000549967	5.08	5.13	0.06	0.643267	0.986319	Putative universal stress protein A	Medtr6g006190	7.40246	7.70271	0.300256	0.0179795	0.0393604	7.48258	7.4047	-0.0778864	0.172555	0.952976
MtrunA17Chr8g0372081	7.33	7.21	-0.11	0.389943	0.575508	7.22	7.27	0.06	0.781858	0.996259	Putative peptidylprolyl isomerase	Medtr8g076070	8.50801	8.29264	-0.215369	0.330159	0.359367	8.54447	8.46703	-0.0774375	0.193868	0.942199
MtrunA17Chr7g0254691	5.83	6.28	0.46	0.00123119	0.00849842	5.94	5.74	-0.19	0.122026	0.82545	Putative dihydrofolate reductase	Medtr7g087570	7.67546	7.85887	0.183414	0.0597559	0.0896339	7.6614	7.58399	-0.0774041	0.188824	0.960926
MtrunA17Chr2g0323291	4.01	4.34	0.34	0.0126975	0.0531916	4.05	4.14	0.1	0.395605	0.946188	Putative universal stress protein A	Medtr2g089350	6.70416	7.06249	0.358324	0.0244153	0.0487303	6.88792	6.81055	-0.0773705	0.348235	0.905039
MtrunA17Chr2g0295131	4.94	7.07	2.13	4.04722e-11	8.07244e-09	5.91	5.79	-0.11	0.418393	0.951249	Putative START-like domain. Bet v I type allergen	Medtr2g035220	7.77452	8.62663	0.852111	0.0309346	0.0569477	8.13385	8.05692	-0.0769316	0.612645	0.905002
MtrunA17Chr2g0320031	5.77	5.76	0	0.996214	0.997833	5.68	5.71	0.04	0.741142	0.992622	Putative peroxidase	Medtr2g084000	8.42972	8.67882	0.249101	6.54748e-05	0.00909165	8.48397	8.40759	-0.0763847	0.0593375	1
MtrunA17Chr2g0311861	2.47	3.48	1.02	1.21284e-06	2.60425e-05	2.73	2.56	-0.16	0.195933	0.874746	Putative deacetoxyvindoline 4-hydroxylase	Medtr2g069210	7.60689	8.08818	0.481292	0.0238073	0.0482097	7.6627	7.58678	-0.0759188	0.251681	0.970771
MtrunA17Chr3g0121851	7.8	8.27	0.48	0.131091	0.283655	8.06	8.23	0.18	0.79547	0.993399	Putative glycine hydroxymethyltransferase	Medtr3g084310	9.07569	8.8915	-0.18419	0.00227813	0.0169034	9.07978	9.00391	-0.07587	0.0511923	1
MtrunA17Chr5g0401851	5.18	5.47	0.3	0.0464103	0.139267	5.39	5.08	-0.3	0.0254655	0.637619	Putative soyasapogenol B glucuronide galactosyltransferase	Medtr5g016660	8.08206	8.15461	0.0725529	0.322358	0.352059	8.05451	7.97889	-0.0756137	0.190196	0.948055
MtrunA17Chr2g0330151	7.8	8.28	0.48	0.129073	0.280854	7.89	8	0.12	0.838777	0.992045	Beta-fructofuranosidase. cell wall isozyme	Medtr2g099950	8.8098	8.94785	0.138042	0.0947175	0.127691	8.7668	8.69119	-0.0756081	0.114522	1
MtrunA17Chr7g0270531	7.8	8.29	0.49	0.126106	0.27769	8.06	8.23	0.18	0.795456	0.993539	Putative methionine adenosyltransferase	Medtr7g110310	9.73665	9.5876	-0.149049	0.00158995	0.0156105	9.77807	9.70281	-0.0752567	0.0312829	1
MtrunA17Chr3g0116801	6.91	6.38	-0.53	0.00167996	0.0109107	6.9	6.98	0.09	0.541129	0.974438	Putative pyruvate dehydrogenase (acetyl-transferring)	Medtr3g076630	8.58788	8.37739	-0.210493	0.151699	0.183397	8.59061	8.51632	-0.0742977	0.312374	0.937121
MtrunA17Chr5g0413331	6.84	6.77	-0.07	0.612229	0.758004	6.73	6.61	-0.11	0.411169	0.948161	Putative ATP citrate synthase	Medtr5g033920	8.29757	8.48474	0.18717	0.132068	0.166068	8.3396	8.26606	-0.0735394	0.481457	0.888001
MtrunA17Chr2g0322861	7.7	7.83	0.14	0.456786	0.635353	7.7	7.65	-0.04	0.93124	0.997043	Putative peroxidase	Medtr2g088770	8.93149	9.34441	0.412923	0.00103471	0.015011	9.10073	9.0272	-0.0735296	0.0662009	1
MtrunA17Chr7g0253311	6.78	6.91	0.14	0.267538	0.453289	6.64	6.65	0.02	0.864175	0.991634	Putative oxidoreductase	Medtr7g085630	8.82097	8.99069	0.169724	0.0729997	0.1045	8.78752	8.71433	-0.073192	0.0112806	0.73098
MtrunA17Chr2g0331051	5.28	5.18	-0.09	0.485411	0.65938	5.32	5.2	-0.11	0.372542	0.943236	Putative malate dehydrogenase (oxaloacetate-decarboxylating) (NADP(+))	Medtr2g101040	8.53941	8.19791	-0.341507	0.00249575	0.0177071	8.53944	8.46639	-0.0730432	0.0180231	0.834213
MtrunA17Chr4g0035051	5.12	5.18	0.07	0.627711	0.769661	5.49	5.13	-0.35	0.0495401	0.727319	Putative nucleotide-binding alpha-beta plait domain-containing protein	Medtr4g070190	9.10767	8.91372	-0.193949	0.00259251	0.0177459	9.09885	9.02601	-0.072839	0.287674	0.941478
MtrunA17Chr7g0274041	6.3	6.73	0.43	0.00323021	0.0184265	6.35	6.24	-0.1	0.374763	0.943196	Putative perakine reductase	Medtr7g114970	8.20273	8.59858	0.395845	0.0020134	0.0167267	8.28473	8.21194	-0.0727906	0.301547	0.927543
MtrunA17Chr6g0458971	5.58	5.1	-0.48	0.0168284	0.0658518	5.75	5.42	-0.32	0.0649954	0.766336	Putative glucose-6-phosphate dehydrogenase (NADP(+))	Medtr6g022860	7.29979	7.55803	0.258237	0.08768	0.120204	7.39139	7.31866	-0.0727258	0.506545	0.890347
MtrunA17Chr8g0344331	7.74	7.84	0.11	0.558804	0.717794	7.69	7.64	-0.04	0.928897	0.996689	Putative tripeptidyl-peptidase II	Medtr8g021130	8.34355	8.56679	0.223242	0.00202281	0.0163847	8.42181	8.34969	-0.0721173	0.0990699	1
MtrunA17Chr3g0140821	6.58	6.46	-0.11	0.408507	0.592714	7.02	6.97	-0.04	0.781286	0.995937	Tubulin alpha-1 chain	Medtr3g110720	8.41294	8.20943	-0.20351	0.206086	0.238188	8.37901	8.30818	-0.0708312	0.522637	0.894371
MtrunA17Chr7g0252031	5.67	5.73	0.06	0.60743	0.754227	5.91	5.7	-0.2	0.116203	0.81559	Putative xanthoxin dehydrogenase	Medtr7g083870	7.63981	8.02755	0.38774	0.00653579	0.023101	7.72418	7.65406	-0.0701245	0.189415	0.953943
MtrunA17Chr7g0228611	5.37	5.71	0.34	0.0172479	0.0669996	5.46	5.39	-0.06	0.685388	0.990675	Glucose-6-phosphate 1-dehydrogenase. cytoplasmic isoform	Medtr7g037440	7.63897	8.09974	0.460764	0.0119522	0.0313142	7.79973	7.72971	-0.0700252	0.0929109	1
MtrunA17Chr1g0181781	6.72	6.62	-0.09	0.440445	0.62096	6.66	6.68	0.03	0.792223	0.996442	Putative transcription factor C3H family	Medtr1g067020	7.39025	7.25473	-0.135518	0.555908	0.58039	7.48408	7.41413	-0.0699479	0.539156	0.901996
MtrunA17Chr7g0257781	5.44	4.98	-0.46	0.0185884	0.0709135	5.2	5.51	0.32	0.228872	0.892098	Putative guanylate kinase	Medtr7g092020	7.27238	7.06921	-0.203169	0.0779856	0.110177	7.31385	7.24457	-0.069281	0.242537	0.974156
MtrunA17Chr1g0205871	6.63	7.2	0.57	0.000223445	0.00207431	6.59	6.51	-0.07	0.601681	0.983973	2-hydroxyisoflavanone dehydratase	Medtr1g105020	8.24177	8.60529	0.363521	0.00287864	0.0180519	8.28182	8.21264	-0.0691801	0.177688	0.959514
MtrunA17Chr3g0124811	5.01	5.29	0.29	0.0263661	0.0919348	4.68	4.69	0.02	0.845254	0.991549	Putative aldehyde dehydrogenase (NAD(+))	Medtr3g088150	7.74216	7.86673	0.124576	0.334382	0.363557	7.54579	7.47671	-0.069079	0.114468	1
MtrunA17Chr2g0289211	5.91	5.94	0.04	0.773975	0.869503	5.96	5.97	0.02	0.900152	0.992365	Putative SEP domain-containing protein	Medtr2g024420	7.43908	7.86179	0.422709	0.386229	0.415741	7.85326	7.78429	-0.0689696	0.085452	1
MtrunA17Chr1g0165111	4.98	4.97	0	0.979888	0.98935	4.97	4.96	0	0.985914	0.999335	Putative N-acyl-aliphatic-L-amino acid amidohydrolase	Medtr0400s0010|Medtr1g038920	8.1588	8.3484	0.189604	0.0374037	0.0652717	8.22376	8.15523	-0.0685318	0.276413	0.962988
MtrunA17Chr2g0293521	7.18	7.01	-0.16	0.249011	0.43339	6.97	6.99	0.03	0.799498	0.991246	Putative UDP-arabinose 4-epimerase	Medtr2g032100	7.74566	7.45491	-0.290746	0.0119188	0.031311	7.74655	7.67825	-0.0682947	0.339791	0.907354
MtrunA17Chr6g0486581	7.08	6.41	-0.66	0.00143812	0.00963194	7.19	6.86	-0.32	0.0456278	0.718212	Putative xyloglucan:xyloglucosyl transferase	Medtr6g088320	8.24068	8.12018	-0.120503	0.262365	0.29516	8.33332	8.26559	-0.0677283	0.0492249	1
MtrunA17Chr4g0070311	6.64	6.84	0.2	0.234621	0.416903	6.72	6.63	-0.08	0.614382	0.984463	Putative rmlC-like jelly roll protein	Medtr4g125100	8.22851	8.50839	0.279887	0.0118002	0.0313381	8.28934	8.22185	-0.0674893	0.393173	0.868554
MtrunA17Chr1g0213271	5.12	5.65	0.53	0.00114229	0.0080277	5.15	5.1	-0.04	0.726789	0.992748	Putative transketolase	Medtr1g116120|Medtr5g059410	8.15113	8.39225	0.24112	0.00205022	0.0164696	8.17963	8.11241	-0.0672271	0.203617	0.937989
MtrunA17Chr4g0071871	6.07	5.65	-0.41	0.0202896	0.0758602	5.87	6.01	0.15	0.291256	0.914789	Putative cucumisin	Medtr4g127480	7.37743	7.1069	-0.270523	0.00659128	0.0229632	7.37852	7.31188	-0.0666361	0.0621731	1
MtrunA17Chr3g0136661	4.71	4.73	0.02	0.918153	0.956575	4.85	4.6	-0.24	0.138563	0.833892	Putative NAD(P)-binding domain-containing protein	Medtr3g105660	7.38294	7.68851	0.305566	0.0141088	0.0332857	7.48053	7.41438	-0.0661452	0.156465	0.987559
MtrunA17Chr7g0221791	4.54	4.93	0.4	0.00572463	0.0287155	4.72	4.49	-0.22	0.101206	0.802396	Putative perakine reductase	Medtr7g021820|Medtr7g021680	8.15062	8.42771	0.27709	0.00362688	0.0186525	8.18405	8.11792	-0.0661354	0.295425	0.941485
MtrunA17Chr1g0188711	4.42	3.83	-0.59	0.00046084	0.00381063	4.48	4.59	0.12	0.376342	0.943971	Putative mitochondrial import inner membrane translocase subunit Tim21	Medtr1g077430	7.51336	7.05566	-0.457707	0.235935	0.269799	6.8858	6.82035	-0.0654509	0.858966	0.976509
MtrunA17Chr1g0205781	5.67	6.31	0.64	0.00021566	0.00201341	5.83	5.86	0.04	0.719838	0.992422	Putative carboxylesterase. 2-hydroxyisoflavanone dehydratase	Medtr1g104930	7.11796	7.49998	0.382024	0.00216522	0.0167031	7.24839	7.18351	-0.0648804	0.33167	0.913266
MtrunA17Chr4g0070091	3.09	2.88	-0.21	0.121935	0.273036	3.04	2.91	-0.12	0.433468	0.953018	Putative peroxiredoxin	Medtr4g124790	7.16328	7.4712	0.307913	0.00366676	0.0187584	7.18154	7.11696	-0.0645807	0.392099	0.870139
MtrunA17Chr1g0196661	6.76	7.22	0.47	0.0067609	0.0326602	6.68	6.56	-0.11	0.35671	0.937228	Putative glutathione transferase	Medtr1g090060	8.73534	8.9774	0.242058	0.106719	0.140557	8.70393	8.63937	-0.0645604	0.514451	0.896141
MtrunA17Chr2g0279581	4.36	3.59	-0.77	5.6544e-05	0.000657381	4.09	4.23	0.15	0.300506	0.919587	Putative carbonic anhydrase	Medtr2g009500	7.66323	7.47669	-0.18654	0.0155604	0.0354208	7.67131	7.60741	-0.0638952	0.0885165	1
MtrunA17Chr1g0148131	4.47	4.34	-0.13	0.262793	0.448242	4.47	4.58	0.12	0.267961	0.906414	Putative replication factor A protein	Medtr1g009890	7.63574	7.38408	-0.251659	0.00391555	0.0194179	7.56388	7.50013	-0.0637484	0.285787	0.944848
MtrunA17Chr3g0118901	3.84	4.02	0.18	0.24822	0.432536	3.87	3.91	0.05	0.741904	0.992663	Putative 5-methyltetrahydropteroyltriglutamate--homocysteine S-methyltransferase	Medtr3g079640	7.76188	7.98843	0.226555	0.204985	0.237197	7.88647	7.82294	-0.0635309	0.675922	0.933233
MtrunA17Chr2g0296431	7.13	6.9	-0.22	0.12549	0.278216	7.04	7.11	0.08	0.577834	0.981395	Putative DREPP family protein	Medtr2g437530	8.56058	8.78003	0.219447	0.00101603	0.0149633	8.65007	8.58668	-0.063385	0.10676	0.997798
MtrunA17Chr2g0292241	5.77	5.99	0.23	0.212715	0.390964	6.15	6.07	-0.07	0.545383	0.975063	Putative peroxidase	Medtr2g029820	9.01122	9.23495	0.22373	0.0100179	0.028389	8.99218	8.92889	-0.0632886	0.0640247	1
MtrunA17Chr7g0245631	6.77	7.55	0.78	8.42669e-06	0.00013169	7.14	7.05	-0.08	0.626126	0.984967	Vestitone reductase	Medtr7g074710	8.23523	8.88189	0.646652	0.001949	0.0170669	8.42193	8.35883	-0.0631075	0.505872	0.892392
MtrunA17Chr1g0183131	4.37	5.19	0.83	2.972e-05	0.00038237	4.7	4.7	0.01	0.960767	0.998435	Putative oxidoreductase. S-(hydroxymethyl)glutathione synthase	Medtr1g069430	7.28199	7.86353	0.58154	0.00214194	0.0170653	7.53238	7.47065	-0.0617307	0.173731	0.948689
MtrunA17Chr8g0378071	7.8	8.2	0.41	0.159373	0.323014	8.03	8.16	0.14	0.827328	0.991091	Putative adenosylhomocysteinase	Medtr8g083090	9.20739	9.0369	-0.170493	0.222019	0.254785	9.20127	9.13971	-0.0615553	0.253591	0.966629
MtrunA17Chr2g0302931	7.8	8.26	0.46	0.135166	0.289333	8.06	8.23	0.18	0.795055	0.99615	Putative methionine adenosyltransferase	Medtr2g046710	9.50024	9.37539	-0.12485	0.0116528	0.0312024	9.55769	9.49636	-0.0613356	0.0221167	0.859896
MtrunA17Chr4g0009941	3.78	3.97	0.2	0.138409	0.293922	3.92	3.94	0.03	0.821241	0.991949	Putative NAD(P)-binding domain-containing protein	Medtr4g021815	7.8809	8.19048	0.309582	0.00499217	0.0209155	7.9399	7.87889	-0.0610061	0.0797891	1
MtrunA17Chr1g0162021	4.15	3.61	-0.54	0.000321386	0.00282038	3.93	3.92	0	0.977902	0.998318	Putative alpha-ketoglutarate-dependent dioxygenase AlkB	Medtr1g033500	7.20575	6.95962	-0.246132	0.0745001	0.106024	7.26629	7.20559	-0.0607017	0.531267	0.901206
MtrunA17Chr3g0127471	6.52	6.59	0.07	0.619304	0.763231	6.44	6.4	-0.04	0.774737	0.994988	Putative 6-phosphogluconolactonase	Medtr3g092110	8.42234	8.58591	0.163579	0.0375134	0.0653459	8.39575	8.33551	-0.0602444	0.299531	0.939176
MtrunA17Chr4g0004131	6.24	6.58	0.34	0.0285367	0.0975129	6.22	6.28	0.07	0.514459	0.971615	Putative pyridoxal phosphate-dependent transferase	Medtr4g011820	8.46966	8.68692	0.217259	0.012766	0.0318168	8.46885	8.40864	-0.0602132	0.0576043	1
MtrunA17Chr7g0234601	4.91	4.94	0.03	0.83497	0.908306	4.97	5.17	0.21	0.237457	0.896333	hypothetical protein	Medtr7g053107	7.6962	7.98577	0.289576	0.00654109	0.023036	7.79209	7.7321	-0.0599894	0.00927462	0.819539
MtrunA17Chr0c27g0493921	7.39	8.01	0.63	0.00321744	0.0183688	7.4	7.48	0.09	0.777702	0.995272	Putative cathepsin H	NA	7.82424	8.42877	0.604535	0.00239865	0.0171433	7.93369	7.87385	-0.0598412	0.157369	0.986857
MtrunA17Chr2g0281281	5.88	6.84	0.96	3.48671e-06	6.28263e-05	6.12	6.07	-0.04	0.757041	0.993613	Putative NADPH:quinone reductase	Medtr2g012380|Medtr4g050760	7.76413	8.10596	0.341832	0.00324427	0.0185496	7.85248	7.79301	-0.0594732	0.0957738	1
MtrunA17Chr8g0356021	6.24	6.36	0.13	0.304253	0.493841	6.33	6.25	-0.07	0.530637	0.972954	Putative Acid phosphatase	Medtr8g046260	7.67489	8.04706	0.372178	0.00163564	0.0157411	7.72581	7.66683	-0.0589812	0.104023	1
MtrunA17Chr1g0206081	4.86	3.7	-1.16	1.15551e-06	2.50768e-05	4.88	4.95	0.08	0.477943	0.965979	Putative xyloglucan:xyloglucosyl transferase	Medtr1g105495	7.37543	7.19123	-0.184201	0.00947793	0.0275001	7.38147	7.32258	-0.0588972	0.256516	0.9553
MtrunA17Chr8g0372721	5.22	5.07	-0.15	0.224036	0.40434	5.26	5.2	-0.05	0.648875	0.987107	Putative aldolase-type TIM barrel. pyruvate/Phosphoenolpyruvate kinase-like protein	Medtr8g076950	7.55961	7.9926	0.432998	0.402148	0.429075	8.00529	7.94798	-0.0573049	0.256524	0.951686
MtrunA17Chr8g0387541	5.05	5.16	0.12	0.354533	0.542339	5.1	5.13	0.04	0.75688	0.993652	Serine/threonine-protein phosphatase PP1	Medtr8g098980	7.55066	7.35144	-0.199213	0.000957667	0.0147754	7.61629	7.55928	-0.0570155	0.0734807	1
MtrunA17Chr4g0056501	7.61	7.04	-0.56	0.000464587	0.00382968	7.37	7.29	-0.07	0.764782	0.994401	Acid beta-fructofuranosidase	Medtr4g101630	8.93516	8.75288	-0.182279	0.00695448	0.0233901	8.92564	8.86881	-0.0568295	0.1365	1
MtrunA17Chr4g0053871	NA	NA	NA	NA	NA	NA	NA	NA	NA	NA	Putative peroxidase	NA	9.41851	9.7893	0.370796	0.00308159	0.018264	9.53632	9.47952	-0.0568063	0.089756	1
MtrunA17Chr6g0474141	5.8	6.57	0.78	8.2341e-06	0.000129207	6.01	6.01	0.01	0.903415	0.993155	Putative oxidoreductase	Medtr6g466320|Medtr6g465010	8.04132	8.45425	0.41293	0.001563	0.0155024	8.12338	8.06703	-0.0563418	0.13383	1
MtrunA17Chr6g0464861	0.76	1.47	0.71	0.000273536	0.00245542	0.66	0.75	0.1	0.483139	0.96783	Putative UDP-glucuronosyl/UDP-glucosyltransferase	Medtr6g038220	7.26238	7.98361	0.721227	0.0209676	0.0440183	7.33865	7.28265	-0.0559955	0.670619	0.935211
MtrunA17Chr2g0287211	5.33	7.08	1.76	2.72107e-09	1.86667e-07	5.4	5.36	-0.03	0.843631	0.991659	Glutamine synthetase leaf isozyme	Medtr2g021255	8.11972	8.88511	0.76539	0.00126751	0.0148436	8.30769	8.25238	-0.0553095	0.459602	0.893467
MtrunA17Chr2g0288571	6.18	6.76	0.58	0.0031982	0.0182862	6.39	6.55	0.17	0.250959	0.902421	Putative lactoylglutathione lyase	Medtr2g023500	8.73746	9.01255	0.27509	0.003838	0.0194299	8.79324	8.73874	-0.0544985	0.162939	0.948361
MtrunA17Chr6g0485301	6.53	7.1	0.58	0.000571474	0.00453004	6.73	6.7	-0.02	0.890959	0.992896	Putative aldehyde dehydrogenase (NAD(P)(+))	Medtr6g086300	8.34659	8.61491	0.268324	0.0181538	0.0395638	8.39783	8.34345	-0.0543826	0.0133334	0.720001
MtrunA17Chr2g0295081	7.27	7.69	0.43	0.00440996	0.0235375	7.2	7.11	-0.08	0.711347	0.992514	Putative START-like domain. Bet v I type allergen	Medtr2g035170	8.36877	8.99441	0.625636	0.00314179	0.018508	8.52899	8.47468	-0.0543134	0.408494	0.882347
MtrunA17Chr5g0418841	7.05	6.19	-0.86	6.90539e-06	0.000110775	6.93	6.79	-0.13	0.242241	0.897985	Putative UDP-glucose 6-dehydrogenase	Medtr5g043970	9.01879	8.71818	-0.30061	0.000306602	0.0165565	9.00442	8.95043	-0.0539911	0.221455	0.960957
MtrunA17Chr7g0240641	7.43	7.6	0.18	0.180572	0.350499	7.38	7.43	0.06	0.837576	0.992017	Putative glutathione transferase	Medtr7g065660	8.20674	8.53901	0.332265	0.0443334	0.0739144	8.27708	8.2231	-0.0539787	0.157707	0.970198
MtrunA17Chr1g0193211	4.71	5.81	1.1	1.27779e-07	4.1207e-06	4.88	4.71	-0.16	0.184678	0.868494	Putative phytepsin	Medtr1g484940	7.39456	7.82866	0.4341	0.0116936	0.0312258	7.39329	7.33944	-0.053855	0.363177	0.90053
MtrunA17Chr4g0005581	7.69	7.51	-0.17	0.353983	0.541761	7.58	7.53	-0.04	0.905056	0.993244	Putative ferroxidase	Medtr4g014540	9.32103	9.19655	-0.124475	0.0178111	0.0392571	9.38534	9.3315	-0.0538389	0.345396	0.909823
MtrunA17Chr8g0378091	7.77	7.53	-0.23	0.166735	0.332487	7.74	7.72	-0.01	0.97567	0.998162	Putative glycine hydroxymethyltransferase	Medtr8g081510	8.30859	8.10215	-0.206436	0.012438	0.0317316	8.29908	8.2453	-0.0537821	0.284546	0.950444
MtrunA17Chr7g0245131	7.5	7.06	-0.43	0.00468418	0.0246353	7.4	7.2	-0.19	0.444865	0.957496	Putative protein kinase RLK-Pelle-CrRLK1L-1 family	Medtr4g111925|Medtr7g073660	7.23535	7.10029	-0.135068	0.287316	0.318439	7.30947	7.25578	-0.0536938	0.581596	0.900177
MtrunA17Chr8g0360351	5.05	5.71	0.66	3.45064e-05	0.000433289	5.23	5.32	0.1	0.345238	0.932288	Putative protein-serine/threonine phosphatase	Medtr8g463130	7.23853	7.50219	0.263656	0.0201241	0.0427089	7.35445	7.30098	-0.0534683	0.319473	0.92419
MtrunA17Chr6g0477401	6.9	6.88	-0.01	0.956151	0.976816	6.68	6.76	0.09	0.500055	0.968807	Putative translation initiation factor IF6	Medtr6g065670	8.46357	8.27043	-0.193143	0.00201785	0.016482	8.48757	8.43455	-0.0530189	0.147275	0.994103
MtrunA17Chr3g0121911	4.65	4.73	0.09	0.537804	0.701632	4.67	4.68	0.02	0.897309	0.992106	Putative transcription factor WD40-like family	Medtr3g084410	7.36847	7.69917	0.3307	0.0021521	0.0170068	7.43824	7.38538	-0.0528543	0.0958416	1
MtrunA17Chr4g0048841	7.51	8.03	0.52	0.0179072	0.0689779	7.71	7.68	-0.02	0.9669	0.998257	Putative NAD(P)H dehydrogenase (quinone)	Medtr4g091900	9.09803	9.56974	0.471708	0.0019856	0.0167827	9.24178	9.18913	-0.0526526	0.102198	1
MtrunA17Chr7g0222441	4.11	5.23	1.13	1.56039e-07	4.82895e-06	4.23	4.22	0	0.976197	0.998014	Putative glucose-6-phosphate dehydrogenase (NADP(+))	Medtr7g022440	7.55101	7.70808	0.157072	0.212841	0.245411	7.51955	7.46692	-0.0526253	0.675728	0.934293
MtrunA17Chr5g0426311	5.49	4.69	-0.8	4.85097e-06	8.24976e-05	5.44	5.38	-0.05	0.637442	0.985427	Putative nucleotide-binding alpha-beta plait domain-containing protein	Medtr5g064120	7.96553	7.81664	-0.148887	0.00118435	0.0151472	8.03272	7.98019	-0.0525328	0.0442642	1
MtrunA17Chr8g0352581	6.2	5.53	-0.66	0.00118167	0.00823562	6.48	6.2	-0.27	0.047304	0.722012	Putative annexin	Medtr8g038170	7.03509	7.39609	0.361003	0.0452255	0.0747605	7.4568	7.40431	-0.0524913	0.152022	0.991715
MtrunA17Chr8g0345201	6.63	6.76	0.13	0.345366	0.533733	6.6	6.57	-0.02	0.874063	0.991997	Putative alanine transaminase	Medtr8g023140	9.1686	9.32566	0.157066	0.0297227	0.0555586	9.18672	9.13429	-0.0524312	0.0360643	1
MtrunA17Chr8g0347681	4.68	5.14	0.47	0.00575379	0.0288116	4.8	4.8	0.01	0.933579	0.996639	Putative glyoxylate reductase	Medtr8g028120	7.49215	7.66625	0.174105	0.0409753	0.0699964	7.50632	7.45392	-0.0524053	0.0587882	1
MtrunA17Chr4g0069341	3.27	3.2	-0.07	0.63588	0.77505	3.36	3.32	-0.03	0.837705	0.991942	Putative 5'-nucleotidase	Medtr4g123980	8.66949	7.78793	-0.881558	0.0139864	0.033239	8.78709	8.73477	-0.0523192	0.145043	1
MtrunA17Chr8g0382281	7.44	7.53	0.09	0.446918	0.626833	7.3	7.29	0	0.999738	0.999867	Putative annexin	Medtr0276s0050	8.8613	9.17461	0.313308	0.00104664	0.0149608	8.96311	8.91091	-0.0522033	0.385819	0.872129
MtrunA17Chr2g0279121	2.13	1.95	-0.17	0.191011	0.364045	1.92	2.05	0.14	0.299272	0.918965	hypothetical protein	Medtr2g008810	7.22111	7.0194	-0.201718	0.144672	0.177328	7.25292	7.20072	-0.0522011	0.113095	1
MtrunA17Chr8g0371661	4.93	4.72	-0.2	0.206258	0.383425	5	4.95	-0.04	0.82937	0.991063	putative 26S proteasome regulatory complex. non-ATPase subcomplex. subunit s5a	Medtr8g075390	7.9442	8.0116	0.0674031	0.564125	0.586449	8.14427	8.09287	-0.0513985	0.709153	0.944242
MtrunA17Chr8g0337051	7.3	6.73	-0.57	0.000164331	0.00159775	7.22	7.21	0	0.995786	0.998796	Putative phosphotransferase with a phosphate group as acceptor	Medtr8g009520	8.62881	8.39426	-0.234553	0.0216909	0.0450504	8.6058	8.55469	-0.0511073	0.35187	0.909622
MtrunA17Chr7g0262421	3.86	4.16	0.31	0.0565066	0.160044	4.14	4.13	0	0.979513	0.998361	Alcohol dehydrogenase class-3	Medtr7g099040	8.58799	8.80102	0.21303	0.0501809	0.0800917	8.62388	8.5728	-0.0510781	0.276448	0.95967
MtrunA17Chr4g0038831	4.39	4.3	-0.09	0.485805	0.659735	4.42	4.31	-0.1	0.389763	0.944526	Putative 4-aminobutyrate--2-oxoglutarate transaminase	Medtr4g076100	8.04793	8.25136	0.203427	0.000799433	0.0146613	8.11013	8.05908	-0.0510449	0.0786788	1
MtrunA17Chr5g0404381	3.38	3.74	0.37	0.0053004	0.0271117	3.31	3.38	0.08	0.569518	0.97889	Putative glucose-6-phosphate 1-epimerase	Medtr5g020640	7.68909	7.97499	0.2859	0.00645983	0.0230844	7.69615	7.64609	-0.0500587	0.189689	0.950399
MtrunA17Chr1g0161151	6.18	7.13	0.96	1.38159e-06	2.89454e-05	6.33	6.37	0.05	0.767039	0.994312	Putative transcription factor WD40-like family	Medtr1g032010|Medtr1g032340	8.04878	8.58243	0.533655	0.00289769	0.0180548	8.1731	8.12305	-0.0500528	0.527094	0.898833
MtrunA17Chr2g0311131	5.07	5.51	0.45	0.0063564	0.0311953	5.15	5.21	0.07	0.53615	0.974132	Putative sulfurtransferase	Medtr2g067080	7.88301	8.1562	0.273188	0.00154569	0.0156501	7.96188	7.91254	-0.0493439	0.264711	0.960071
MtrunA17Chr2g0277431	5.13	4.91	-0.21	0.287369	0.475585	5.05	5.1	0.06	0.749093	0.99304	hypothetical protein	Medtr2g006210	7.91594	7.76362	-0.152318	0.107306	0.140568	7.94584	7.89665	-0.0491936	0.553147	0.900601
MtrunA17Chr4g0027821	5.45	5.45	0.01	0.910614	0.952517	5.5	5.4	-0.09	0.495747	0.968703	Putative cyclin-dependent kinase. regulatory subunit	Medtr4g057040	8.07302	7.91235	-0.160673	0.0713254	0.102254	8.20285	8.15389	-0.0489574	0.545334	0.901471
MtrunA17Chr7g0215311	7.08	6.98	-0.09	0.482336	0.656703	7.01	7.14	0.14	0.424774	0.953664	Putative ribosomal protein L2	NA	7.76461	7.54457	-0.220043	0.145622	0.178044	7.8143	7.7654	-0.0489003	0.463431	0.891991
MtrunA17Chr4g0044971	4.74	4.68	-0.05	0.66658	0.797649	4.81	4.86	0.06	0.62632	0.984727	Putative DYW domain-containing protein	Medtr4g086270	6.91757	6.19095	-0.726617	0.0096615	0.0275395	7.0474	6.99853	-0.0488757	0.303745	0.928429
MtrunA17Chr2g0295141	7.56	8.28	0.72	0.0195229	0.0736319	7.74	7.79	0.06	0.90781	0.99347	ABA-responsive protein ABR17	Medtr2g035320	6.97875	7.957	0.978243	0.0242458	0.0487927	7.38095	7.33222	-0.0487344	0.779687	0.964193
MtrunA17Chr8g0377441	5.25	5.11	-0.14	0.331328	0.520549	5.22	5.25	0.04	0.812049	0.991326	Putative transcription factor WD40-like family	Medtr8g080700	7.69734	7.43728	-0.260062	0.00101477	0.0151748	7.69696	7.64879	-0.0481678	0.0926946	1
MtrunA17Chr4g0069701	4.83	4.7	-0.13	0.338366	0.527308	4.87	4.92	0.06	0.620198	0.984428	Putative transcription factor WD40-like family	Medtr4g123597	7.48911	7.18238	-0.306733	0.00505454	0.0209958	7.45586	7.40771	-0.0481442	0.571786	0.90665
MtrunA17Chr1g0154961	6.41	6.44	0.04	0.816644	0.89691	6.41	6.4	0	0.990724	0.999211	Putative GYF domain-containing protein	Medtr1g022145	8.71227	8.81188	0.0996094	0.770474	0.785012	8.70487	8.65704	-0.0478325	0.266886	0.957243
MtrunA17Chr8g0368411	5.1	4.58	-0.52	0.000724575	0.00550951	5.01	5.06	0.06	0.612489	0.984565	Putative H/ACA ribonucleoprotein complex. subunit Nop10	Medtr8g069770	7.85768	7.66254	-0.195139	0.0585477	0.0887806	7.84871	7.80098	-0.0477276	0.587166	0.90162
MtrunA17Chr1g0193061	6.85	7.28	0.44	0.00168215	0.0109209	6.82	6.79	-0.02	0.893841	0.992528	Putative pyroglutamyl-peptidase I	Medtr1g084740	7.64931	7.96312	0.313808	0.0191908	0.0412687	7.75972	7.71202	-0.0476945	0.181655	0.959612
MtrunA17Chr4g0031531	7.07	6.82	-0.24	0.0725566	0.190884	7.07	7.06	0	0.992445	0.999364	Putative Tim10/DDP family zinc finger	Medtr4g063925	8.27679	8.18368	-0.0931191	0.337653	0.366703	8.37854	8.33088	-0.0476596	0.3201	0.920525
MtrunA17Chr3g0091481	7.32	7.24	-0.07	0.613564	0.759058	7.28	7.33	0.06	0.802471	0.99123	Putative ribosomal protein L2. bacterial/organellar-type	Medtr3g437680	8.20216	8.04104	-0.161117	0.00147605	0.0155948	8.25774	8.21017	-0.0475635	0.34183	0.910297
MtrunA17Chr1g0204751	5.96	6.85	0.9	4.13233e-06	7.26389e-05	6.23	6.27	0.05	0.665629	0.988306	Putative oxidoreductase	Medtr1g102870	8.03052	8.32735	0.296828	0.0264701	0.0512529	8.17246	8.12589	-0.0465696	0.290954	0.939561
MtrunA17Chr4g0025381	7.31	7.81	0.5	0.00750705	0.0355188	7.38	7.25	-0.12	0.633118	0.984794	Putative immunoglobulin E-set	Medtr4g050400	8.14601	8.50621	0.360209	0.00121182	0.0147236	8.18835	8.14196	-0.0463821	0.472607	0.883412
MtrunA17Chr1g0206881	6.94	6.73	-0.21	0.192744	0.366214	7.19	7.19	0.01	0.975333	0.998276	Putative tubulin	Medtr1g106005	8.42544	8.23705	-0.188387	0.057498	0.0877364	8.42317	8.37706	-0.0461103	0.412347	0.880883
MtrunA17Chr1g0187601	6.34	5.71	-0.62	0.000833146	0.00619848	6.3	6.43	0.14	0.261393	0.9055	Putative S-adenosyl-L-methionine-dependent methyltransferase	Medtr1g075900	8.32707	8.08937	-0.237703	0.00139014	0.0151822	8.33753	8.29147	-0.046066	0.00955868	0.774253
MtrunA17Chr3g0141681	7.55	8.01	0.47	0.0284149	0.0972123	7.66	7.69	0.04	0.929672	0.996766	Putative oxidoreductase	Medtr3g111980	8.3452	8.9075	0.5623	0.00920347	0.0271084	8.4983	8.45226	-0.0460393	0.405076	0.880837
MtrunA17Chr2g0333021	6.94	7.14	0.21	0.119151	0.268773	6.89	6.92	0.04	0.760894	0.994236	Putative phospholipase D	Medtr2g103730	8.90229	9.07662	0.174336	0.0177099	0.0391227	8.91955	8.87397	-0.0455712	0.158796	0.958694
MtrunA17Chr7g0218701	7.79	8.03	0.24	0.317394	0.507601	7.96	8.21	0.26	0.689315	0.99162	UDP-glucose 6-dehydrogenase 1	Medtr7g012950	9.54323	9.34645	-0.196782	5.24561e-05	0.0101975	9.52595	9.48079	-0.0451653	0.29524	0.943989
MtrunA17Chr7g0260951	3.58	3.34	-0.23	0.130326	0.282583	3.56	3.71	0.16	0.263183	0.905467	Putative deoxyhypusine monooxygenase	Medtr7g096510	7.32691	7.12018	-0.206731	0.266563	0.299191	7.3796	7.33469	-0.0449133	0.387136	0.871056
MtrunA17Chr4g0032261	5.83	6.51	0.68	6.66926e-05	0.000752303	6.16	6.24	0.09	0.425776	0.953442	Putative universal stress protein A	Medtr4g064933	7.9029	8.14952	0.246614	0.00902188	0.0268173	8.01276	7.96803	-0.0447315	0.117193	0.990534
MtrunA17Chr1g0190801	6.94	6.97	0.04	0.764073	0.862789	7.01	6.93	-0.07	0.591826	0.9829	Putative Galactose-binding domain-containing protein	Medtr1g080960	7.95158	7.82737	-0.124217	0.38854	0.417305	8.06741	8.02272	-0.044691	0.145281	1
MtrunA17Chr8g0376561	5.16	5.61	0.46	0.0047573	0.0249552	5.23	5.25	0.03	0.851133	0.991547	Putative ornithine aminotransferase	NA	7.59588	7.84709	0.251205	0.0258826	0.0509268	7.63438	7.58971	-0.0446632	0.0605627	1
MtrunA17Chr1g0167651	7.78	7.94	0.16	0.463963	0.641201	7.83	8.02	0.2	0.723599	0.992082	Malate dehydrogenase. cytoplasmic	Medtr1g043040	9.12482	8.75366	-0.371156	0.387492	0.41664	9.10397	9.05933	-0.0446463	0.0119559	0.683593
MtrunA17Chr1g0149671	6.41	6.33	-0.07	0.574228	0.729218	6.34	6.27	-0.06	0.632722	0.984668	Putative ribosome biogenesis protein BRX1	Medtr1g012990	7.68507	7.40467	-0.280403	0.0529627	0.0830319	7.64424	7.5997	-0.0445449	0.382752	0.875377
MtrunA17Chr7g0247621	3.24	3.18	-0.05	0.675733	0.803919	3.08	3.12	0.05	0.722345	0.992544	Putative thiolester hydrolase	Medtr7g077400	8.12241	7.93554	-0.186866	0.0505394	0.0802685	8.04245	7.99793	-0.0445243	0.108186	0.992042
MtrunA17Chr2g0329451	3.98	4.24	0.27	0.165624	0.331036	3.83	3.91	0.09	0.640236	0.986033	Putative fructokinase	Medtr2g098950	9.64177	9.85432	0.212544	0.0136492	0.0327582	9.65058	9.60648	-0.0441015	0.000255531	0.248376
MtrunA17Chr3g0128761	7.22	7.48	0.26	0.048532	0.143697	7.03	6.95	-0.07	0.645378	0.987469	Putative chalcone isomerase	Medtr3g093980	8.7707	9.04495	0.274243	0.0357563	0.0635378	8.86084	8.81682	-0.044023	0.277019	0.951458
MtrunA17Chr7g0252621	7.3	6.91	-0.39	0.0117021	0.0499065	7.16	7.13	-0.02	0.932052	0.996886	Putative xyloglucan:xyloglucosyl transferase	Medtr7g084760	8.38525	8.10337	-0.281878	0.00559557	0.0216689	8.40693	8.36297	-0.0439623	0.347938	0.906692
MtrunA17Chr5g0405771	6.11	6.1	-0.01	0.958161	0.977452	6.2	6.1	-0.09	0.429253	0.952885	Putative 3-dehydroquinate synthase	Medtr5g022580	7.58368	7.76111	0.17743	0.0118864	0.0313956	7.64076	7.59718	-0.0435856	0.198363	0.940529
MtrunA17Chr7g0233771	4.25	5.18	0.93	6.23987e-05	0.000712485	4.81	5.09	0.29	0.0306602	0.66288	Putative pectinesterase	Medtr7g050870	8.54535	9.01331	0.467959	0.000145065	0.0117502	8.6583	8.61482	-0.0434869	0.0919388	1
MtrunA17Chr7g0259531	5.61	5.67	0.06	0.613677	0.759144	5.72	5.65	-0.06	0.596881	0.983754	Putative short-chain dehydrogenase/reductase SDR	NA	7.1968	7.40367	0.206866	0.161067	0.192568	7.28842	7.24519	-0.0432338	0.413154	0.880671
MtrunA17Chr8g0356311	6.87	6.91	0.05	0.726615	0.839475	6.85	6.8	-0.04	0.685259	0.990764	Putative Caspase-like domain-containing protein	Medtr8g447080	8.40578	8.67373	0.267951	0.0263855	0.0514994	8.50889	8.46577	-0.0431201	0.272694	0.956891
MtrunA17Chr8g0340741	4.87	4.28	-0.58	0.000228599	0.00211589	4.77	4.8	0.04	0.756524	0.993686	Putative hexokinase	Medtr8g014530	7.66526	7.49406	-0.171199	0.204647	0.237371	7.70515	7.66225	-0.0429092	0.721487	0.945129
MtrunA17Chr2g0295241	6.52	6.15	-0.36	0.0113863	0.0488495	6.46	6.32	-0.13	0.259211	0.903863	Putative galacturan 1.4-alpha-galacturonidase	Medtr2g435340	7.24791	7.47968	0.231779	0.0033717	0.0183089	7.32332	7.28049	-0.0428217	0.485842	0.889338
MtrunA17Chr3g0114251	5.44	6.36	0.93	3.80685e-06	6.78157e-05	5.58	5.38	-0.19	0.256981	0.904069	Putative arogenate dehydrogenase (NADP(+))	Medtr3g071980	7.12929	7.6616	0.532311	0.0123499	0.0316731	7.16775	7.12508	-0.0426701	0.336339	0.905599
MtrunA17Chr5g0447761	5.56	5.14	-0.42	0.00318628	0.0182271	5.56	5.63	0.08	0.537171	0.974398	Putative DAZ-associated protein 1. RNA recognition motif 2	Medtr5g097580	7.22142	6.9357	-0.28572	0.00250524	0.0176456	7.21787	7.17526	-0.0426125	0.355286	0.911181
MtrunA17Chr2g0287811	4.37	4.18	-0.19	0.197737	0.372482	4.38	4.6	0.23	0.0671755	0.768234	Putative nepenthesin	Medtr2g022430	8.22032	8.09406	-0.126257	0.104409	0.138642	8.28164	8.23936	-0.0422838	0.266833	0.960599
MtrunA17Chr5g0440821	3.88	3.82	-0.05	0.731814	0.842997	3.94	4.03	0.1	0.379945	0.944278	Putative winged helix-turn-helix DNA-binding domain-containing protein	Medtr5g088200	7.47147	7.27251	-0.198959	0.0413346	0.0704864	7.49857	7.4563	-0.0422644	0.19821	0.944411
MtrunA17Chr4g0014901	7.79	7.9	0.11	0.589797	0.740891	7.75	7.71	-0.03	0.938414	0.99655	Putative CRAL-TRIO lipid binding domain. GOLD domain. CRAL/TRIO domain-containing protein	Medtr4g033435	9.14633	8.86892	-0.277407	0.130926	0.165058	9.05093	9.00867	-0.0422628	0.436276	0.887155
MtrunA17Chr1g0213291	6.35	6.64	0.3	0.0899765	0.221245	6.43	6.5	0.08	0.521015	0.972574	Putative formate--tetrahydrofolate ligase	Medtr1g116140|Medtr5g059390	8.6757	8.87977	0.204066	0.00624981	0.0227521	8.66957	8.62733	-0.042249	0.47993	0.888557
MtrunA17Chr4g0011301	7.23	7.16	-0.06	0.584802	0.737354	7.09	7.08	0	0.982377	0.998898	Putative transketolase	Medtr4g024630	9.46076	9.63091	0.17015	0.0166177	0.0373035	9.49511	9.45288	-0.0422235	0.0526151	1
MtrunA17Chr4g0043651	5.81	6.57	0.77	8.6922e-06	0.000135166	6	5.89	-0.1	0.366943	0.941517	Putative S-crystallin. glutathione S-transferase (GST)	Medtr4g084040	8.00889	8.35695	0.348054	0.00328576	0.018461	8.04598	8.00379	-0.0421929	0.583242	0.898433
MtrunA17Chr8g0387461	4.28	5.57	1.3	2.52731e-07	7.11316e-06	4.16	4.24	0.09	0.576077	0.981243	Putative monodehydroascorbate reductase (NADH)	Medtr8g098910	8.05385	8.64783	0.593979	0.00195956	0.0167078	8.10088	8.0587	-0.0421843	0.191895	0.946811
MtrunA17Chr1g0169681	6.71	7	0.3	0.0315875	0.105127	6.66	6.71	0.06	0.595168	0.983321	Putative acetyl-CoA C-acyltransferase	Medtr1g047210	8.71444	8.92977	0.215333	0.0250812	0.0495506	8.73516	8.69306	-0.0420966	0.0714877	1
MtrunA17Chr5g0433161	5.84	6.43	0.6	0.00154566	0.0102075	6.06	6.06	0.01	0.967078	0.998309	Putative CBS domain-containing protein	Medtr5g076080	8.42711	8.63463	0.207519	0.0243111	0.0488231	8.47251	8.43063	-0.041881	0.0841687	1
MtrunA17Chr6g0454801	6.5	6.12	-0.37	0.0230833	0.0833608	6.49	6.53	0.05	0.674739	0.988752	hypothetical protein	Medtr6g015390	8.11803	7.88447	-0.233559	0.152317	0.183916	8.14714	8.1054	-0.0417417	0.750014	0.960493
MtrunA17Chr5g0405241	7.67	7.35	-0.31	0.0410021	0.127404	7.45	7.42	-0.02	0.93664	0.996429	Putative GDP-mannose 4.6-dehydratase	Medtr5g021760	8.63664	8.44799	-0.188652	0.00280247	0.0180398	8.67261	8.63097	-0.0416409	0.167947	0.954647
MtrunA17Chr1g0190011	5.44	5.43	0	0.990493	0.994962	5.5	5.45	-0.04	0.766144	0.994184	Putative PPC domain-containing protein	Medtr1g079780	7.80546	7.58829	-0.217171	0.106796	0.140278	7.81973	7.77818	-0.04155	0.368734	0.891565
MtrunA17Chr8g0344921	6.28	6.1	-0.17	0.204784	0.381321	6.11	6.13	0.03	0.826815	0.991542	Putative ribosomal protein/NADH dehydrogenase	Medtr8g022770	7.84745	7.52907	-0.318375	0.022294	0.0458135	7.83463	7.79327	-0.0413613	0.312603	0.934923
MtrunA17Chr3g0126821	3.89	3.51	-0.38	0.011621	0.0496589	3.81	3.79	-0.01	0.959169	0.998237	Putative tetratricopeptide-like helical domain-containing protein	Medtr3g091460	7.66157	7.40064	-0.260929	0.00329658	0.0184154	7.63297	7.5917	-0.0412707	0.360796	0.903849
MtrunA17Chr4g0035001	7.8	8.13	0.34	0.201992	0.377632	7.89	7.63	-0.25	0.639216	0.985728	Putative nucleotide-binding alpha-beta plait domain-containing protein	Medtr4g070080	9.4659	9.3296	-0.136308	0.266056	0.298967	9.53385	9.49281	-0.0410375	0.428901	0.888896
MtrunA17Chr1g0179211	6.05	7.28	1.23	2.22265e-07	6.40189e-06	6.44	6.46	0.03	0.821444	0.991735	Putative fructose-bisphosphate aldolase	Medtr1g061050	8.68288	9.41878	0.735899	0.000593739	0.0155977	8.80764	8.76675	-0.0408908	0.466835	0.886257
MtrunA17Chr7g0253321	6.66	6.59	-0.06	0.680304	0.806825	6.8	6.59	-0.2	0.282791	0.913398	Putative translation protein. beta-barrel	Medtr7g085640	8.47374	8.23029	-0.243451	0.0380827	0.0661007	8.43785	8.39718	-0.0406653	0.216087	0.95039
MtrunA17Chr7g0250541	7.79	7.94	0.15	0.497072	0.668954	7.78	7.93	0.16	0.75705	0.993582	Putative hyaluronan/mRNA-binding protein	Medtr7g081660	8.6242	8.446	-0.178203	0.00268215	0.0178565	8.63391	8.59354	-0.0403708	0.22928	0.95648
MtrunA17Chr7g0244451	6.8	7.56	0.77	2.86037e-05	0.00036994	6.98	6.89	-0.08	0.595793	0.983624	Putative peroxidase	Medtr7g072480|Medtr7g072490	7.36895	8.12125	0.7523	0.000883897	0.0148129	7.59494	7.55462	-0.0403226	0.783379	0.965075
MtrunA17Chr7g0240631	7.36	7.69	0.34	0.0277118	0.0953172	7.42	7.36	-0.05	0.871741	0.992105	Putative glutathione transferase	Medtr7g065640	8.24806	8.61629	0.36823	0.0572241	0.0874557	8.37123	8.33099	-0.0402416	0.489599	0.886202
MtrunA17Chr4g0053821	6.75	6.56	-0.18	0.15316	0.314691	6.65	6.64	0	0.979471	0.998351	Putative protein kinase CMGC-CK2 family	Medtr4g095400	7.86864	7.74846	-0.120182	0.259096	0.29182	7.92896	7.88903	-0.0399301	0.687111	0.935395
MtrunA17Chr8g0364201	4.86	4.7	-0.16	0.249544	0.434141	5.05	4.95	-0.09	0.518153	0.971942	Putative pyruvate dehydrogenase (acetyl-transferring)	Medtr8g062670	8.60763	8.75856	0.150928	0.0174943	0.0387344	8.61981	8.57988	-0.0399278	0.0602501	1
MtrunA17Chr3g0125031	4.18	4.12	-0.05	0.658272	0.791826	4.2	4.16	-0.03	0.785573	0.995867	Putative DNA polymerase III. subunit gamma/ tau. P-loop containing nucleoside triphosphate hydrolase	Medtr3g088380	7.39396	7.12089	-0.273063	0.00428664	0.0200318	7.38284	7.34298	-0.0398667	0.362208	0.900424
MtrunA17Chr7g0263271	1.35	1.03	-0.32	0.0647301	0.175955	1.19	1.13	-0.05	0.654874	0.986994	hypothetical protein	Medtr7g100260	7.46532	7.34178	-0.123547	0.355303	0.384582	7.58075	7.54184	-0.0389079	0.71524	0.945869
MtrunA17Chr8g0356221	5.14	4.78	-0.36	0.0135892	0.056016	5.15	5.04	-0.1	0.447348	0.958343	Putative CTP synthase (glutamine hydrolyzing)	Medtr8g446910	7.28029	6.8288	-0.451485	0.000494797	0.0150295	7.26093	7.22229	-0.0386477	0.371809	0.892341
MtrunA17Chr1g0179021	7.61	7.8	0.19	0.257115	0.441965	7.56	7.63	0.08	0.827252	0.991266	Monodehydroascorbate reductase	Medtr1g060620	9.34395	9.57089	0.226945	0.00642059	0.0230288	9.37265	9.33405	-0.0386017	0.0593014	1
MtrunA17Chr8g0342981	7.8	8.22	0.42	0.15511	0.3173	8.02	8.1	0.09	0.887279	0.992447	Putative linoleate 9S-lipoxygenase	Medtr8g018590	9.28313	9.57916	0.296032	0.041596	0.0705607	9.61921	9.58062	-0.0385984	0.385709	0.873913
MtrunA17Chr8g0343521	5.41	5.35	-0.05	0.757084	0.858719	5.28	5.34	0.07	0.573162	0.980346	Putative GBF-interacting protein	Medtr8g019650	7.35179	7.20708	-0.144715	0.30732	0.337913	7.48959	7.45112	-0.038474	0.768063	0.967043
MtrunA17Chr4g0019601	7.73	7.63	-0.09	0.596729	0.745717	7.59	7.54	-0.04	0.911792	0.993854	hypothetical protein	Medtr4g039740	8.25668	7.64734	-0.609343	0.00864172	0.0260054	8.17346	8.13532	-0.0381498	0.48611	0.888156
MtrunA17Chr2g0325021	7.79	7.91	0.13	0.541151	0.704587	8	8.08	0.09	0.881424	0.992302	Putative FAS1 domain-containing protein	Medtr2g090765	7.2373	7.52815	0.290851	0.132446	0.166327	7.44122	7.40314	-0.0380743	0.801934	0.968298
MtrunA17Chr7g0231931	3.23	2.87	-0.36	0.0148507	0.0599902	3.21	3.1	-0.1	0.483451	0.967771	Putative protein-synthesizing GTPase	Medtr7g044770	8.37357	8.15844	-0.215132	0.0172611	0.0383055	8.3651	8.32718	-0.0379245	0.220491	0.961063
MtrunA17Chr2g0322641	5.05	4.89	-0.15	0.366107	0.553298	5.07	5.09	0.03	0.837177	0.99241	Putative aconitate hydratase	Medtr2g088360	9.37209	9.56901	0.196922	0.0171186	0.0380762	9.39019	9.35234	-0.0378497	0.0474745	1
MtrunA17Chr1g0153871	6.44	6.24	-0.19	0.125697	0.278462	6.59	6.54	-0.04	0.722422	0.992432	Putative nucleotide-binding alpha-beta plait domain-containing protein	Medtr1g020080	7.72438	7.67167	-0.0527167	0.838625	0.847342	7.9624	7.92474	-0.0376602	0.561471	0.900577
MtrunA17Chr3g0083561	6.47	6.22	-0.24	0.0774366	0.199524	6.49	6.65	0.17	0.157159	0.852261	Putative orotate phosphoribosyltransferase. Orotidine-5'-phosphate decarboxylase	Medtr3g017580	8.112	7.95299	-0.159009	0.237366	0.271117	8.0996	8.06249	-0.0371096	0.750253	0.959534
MtrunA17Chr3g0078381	4.96	4.57	-0.39	0.00433912	0.0232205	4.91	4.9	-0.01	0.937826	0.99657	Putative prefoldin	Medtr3g007250	8.13853	7.9557	-0.18283	0.508928	0.533633	8.24979	8.21297	-0.0368196	0.348319	0.902842
MtrunA17Chr5g0404471	5.18	6.75	1.57	2.32082e-09	1.64778e-07	5.85	5.79	-0.05	0.721824	0.992484	Putative oxidoreductase	Medtr5g020740	8.08234	8.9562	0.87386	0.0011351	0.0149096	8.36667	8.3303	-0.0363721	0.60526	0.90789
MtrunA17Chr1g0171421	3.98	5.57	1.59	3.56301e-08	1.48664e-06	4.17	4.29	0.13	0.408701	0.947863	Putative cucumisin	Medtr1g050640	7.48176	7.98416	0.502401	6.20714e-05	0.0100556	7.61913	7.58287	-0.0362622	0.665916	0.938073
MtrunA17Chr5g0425471	5.93	5.8	-0.12	0.358867	0.546327	6.14	5.92	-0.21	0.174273	0.863423	Putative glycosidase	Medtr5g062430	7.61261	7.67769	0.065083	0.397665	0.425226	7.83976	7.80355	-0.0362141	0.255558	0.955395
MtrunA17Chr2g0310781	5.07	5.04	-0.02	0.865786	0.926495	4.99	5.05	0.07	0.610022	0.984047	Putative protein kinase TKL-Pl-6 family	NA	6.87701	6.70846	-0.168549	0.379447	0.408894	6.99496	6.95887	-0.0360825	0.499774	0.89134
MtrunA17Chr4g0025071	6.61	7	0.39	0.032383	0.107042	6.6	6.76	0.17	0.180166	0.866473	Putative carboxymethylenebutenolidase	Medtr4g049830	8.35916	8.53246	0.173291	0.0545691	0.0850018	8.39742	8.36152	-0.0359006	0.00496383	1
MtrunA17Chr8g0380731	4.5	4.92	0.42	0.00436302	0.023323	4.84	4.49	-0.34	0.00809283	0.502948	Putative 11-S seed storage protein. plant	Medtr8g088860	8.50911	8.89169	0.382579	6.10192e-06	0.00593107	8.59656	8.56069	-0.0358728	0.145012	1
MtrunA17Chr4g0045661	5.89	5.58	-0.31	0.0288408	0.0982797	6.01	6.07	0.07	0.632077	0.9845	Stearoyl-[acyl-carrier-protein] 9-desaturase	Medtr4g087440	8.69172	8.48566	-0.20606	0.00356669	0.0185392	8.67584	8.64072	-0.0351215	0.207721	0.94348
MtrunA17Chr5g0432401	0.13	0.19	0.06	0.670881	1	0.37	0.13	-0.23	0.197607	1	Putative peroxidase	Medtr5g074860	7.12084	7.90396	0.78312	0.00709782	0.0231513	7.53648	7.50141	-0.0350654	0.591691	0.904282
MtrunA17Chr5g0404481	5.19	6.34	1.16	1.54102e-07	4.79049e-06	5.67	5.47	-0.19	0.214546	0.884202	Isoflavone reductase	Medtr5g020760	9.48367	9.58704	0.103372	0.890611	0.896143	9.02696	8.99191	-0.0350509	0.722567	0.945269
MtrunA17Chr8g0367681	3.05	2.79	-0.25	0.0939516	0.228399	3.05	2.99	-0.05	0.706655	0.992938	Putative 6-phosphofructokinase	Medtr8g069040	7.84559	8.06677	0.221174	0.0136688	0.0327244	7.84452	7.80964	-0.0348743	0.643368	0.923712
MtrunA17Chr2g0295671	5.69	5.92	0.24	0.109655	0.253721	5.66	5.68	0.03	0.823446	0.99116	Putative 3-hydroxyacyl-CoA dehydrogenase. Hydro-lyase. Isomerase	Medtr2g436300	8.22601	8.41865	0.192643	0.0048018	0.0209298	8.22997	8.19529	-0.0346744	0.297175	0.943968
MtrunA17Chr8g0390721	4.76	5.44	0.69	7.37604e-05	0.000814717	4.95	5.01	0.07	0.547038	0.975953	Putative 3-hydroxyisobutyryl-CoA hydrolase	Medtr8g103840	8.00895	8.32016	0.311215	0.00409875	0.0196255	8.03891	8.00467	-0.0342428	0.591204	0.904962
MtrunA17Chr3g0134141	6.5	6.24	-0.25	0.0898189	0.220983	6.6	6.71	0.12	0.361527	0.938737	Putative polyadenylate binding protein	Medtr3g102040	8.65826	8.44031	-0.217951	0.0142192	0.0333841	8.62602	8.59215	-0.0338679	0.140646	1
MtrunA17Chr5g0419351	5.42	5.12	-0.3	0.0216381	0.0795147	5.35	5.32	-0.02	0.86852	0.991768	Putative peptidylprolyl isomerase	Medtr5g044970	7.64345	7.44661	-0.19684	0.167702	0.200008	7.63971	7.60611	-0.0336075	0.44327	0.88654
MtrunA17Chr1g0191561	4.2	4.38	0.18	0.21137	0.389424	4.32	4.36	0.05	0.617782	0.984148	Putative branched-chain-amino-acid transaminase	Medtr1g082470	7.58272	7.79498	0.212264	0.0167402	0.0374918	7.51986	7.48652	-0.0333432	0.699252	0.936189
MtrunA17Chr6g0479391	4.97	6.4	1.43	2.8288e-07	7.74072e-06	5.36	5.44	0.09	0.577349	0.981694	Putative annexin	Medtr6g071595	7.10714	7.71371	0.606566	0.00177534	0.0164345	7.23365	7.20088	-0.0327706	0.593454	0.901309
MtrunA17Chr1g0161751	4.11	4.43	0.33	0.0356701	0.114816	3.96	3.88	-0.07	0.554042	0.977604	Putative Extensin domain-containing protein	NA	7.97119	8.33089	0.359698	0.000627303	0.0145176	8.12595	8.09321	-0.0327361	0.430543	0.884753
MtrunA17Chr2g0292261	7.8	8.29	0.49	0.126048	0.278559	8.06	8.21	0.16	0.814356	0.991542	Putative peroxidase	Medtr2g029850	8.9136	9.39921	0.485604	0.000762768	0.0145375	9.0194	8.98683	-0.0325668	0.476527	0.883939
MtrunA17Chr7g0240651	5.93	6	0.08	0.510029	0.679553	5.96	5.79	-0.16	0.164851	0.855457	Putative glutathione transferase	Medtr7g065680	7.78691	7.97196	0.185054	0.0596356	0.0895916	7.77914	7.74665	-0.032486	0.208193	0.941224
MtrunA17Chr4g0053011	3.84	3.94	0.11	0.372948	0.559471	4.03	4.04	0.02	0.855498	0.991707	Putative nicotinate phosphoribosyltransferase	Medtr4g094805	8.06991	8.28789	0.21798	0.0184301	0.0400762	8.16541	8.13301	-0.0323964	0.328166	0.921901
MtrunA17Chr5g0423841	7.77	7.64	-0.12	0.496081	0.668141	7.68	7.73	0.06	0.883775	0.992228	Putative glycosidase	Medtr5g057990	9.10404	8.90626	-0.197779	0.00469826	0.0207578	9.11368	9.08134	-0.032344	0.453323	0.88658
MtrunA17Chr2g0321121	7.8	8.27	0.48	0.130335	0.282567	8.06	8.22	0.17	0.806758	0.991461	Putative ribosomal protein L12 family	Medtr2g085085	9.10458	8.91718	-0.187399	0.169721	0.20192	9.12499	9.09304	-0.0319504	0.575245	0.904755
MtrunA17Chr6g0488051	6.81	6.82	0.01	0.956417	0.976857	6.89	7	0.12	0.378087	0.9444	Putative methyltransferase	Medtr6g091770	8.19129	8.00512	-0.186169	0.0187061	0.0403156	8.20622	8.17459	-0.031637	0.257346	0.947503
MtrunA17Chr4g0045781	4.4	4.72	0.33	0.0187169	0.0712933	4.64	4.53	-0.1	0.422313	0.952525	Putative cysteine synthase	Medtr4g087520	8.50679	8.76625	0.259463	0.00630508	0.0226983	8.5256	8.49409	-0.0315143	0.48917	0.887078
MtrunA17Chr4g0025271	5.17	5.08	-0.09	0.520026	0.687299	5.09	5.26	0.18	0.193395	0.874808	Putative peptidylprolyl isomerase	Medtr4g050120	7.59523	7.4591	-0.136127	0.168965	0.201267	7.6649	7.63342	-0.0314837	0.669144	0.935838
MtrunA17Chr8g0365221	6.26	6.97	0.72	2.34451e-05	0.000312716	6.3	6.23	-0.06	0.625015	0.984908	Putative oxidoreductase	Medtr8g064170	8.79563	9.1414	0.345771	0.00594093	0.0222099	8.80608	8.77463	-0.0314497	0.318837	0.925102
MtrunA17Chr7g0273991	6.61	6.62	0.02	0.857839	0.921706	6.59	6.57	-0.01	0.928156	0.996717	Putative ribose-5-phosphate isomerase	NA	7.97791	8.19585	0.217934	0.0989941	0.132538	7.90353	7.8721	-0.031427	0.116552	0.993756
MtrunA17Chr5g0405891	7.76	7.88	0.12	0.549035	0.710802	7.57	7.58	0.02	0.958369	0.998204	Putative S-phase kinase-associated protein	Medtr5g022730	7.97808	7.9126	-0.0654839	0.688998	0.704954	8.12061	8.0892	-0.0314147	0.713927	0.945418
MtrunA17Chr4g0045221	7.78	7.94	0.16	0.445027	0.625121	7.7	7.62	-0.07	0.872276	0.99199	Putative nucleotide-binding alpha-beta plait domain-containing protein	Medtr4g086600	8.53511	8.34123	-0.193881	0.0036868	0.0187622	8.56315	8.53201	-0.03114	0.312917	0.930139
MtrunA17Chr2g0294681	5.06	4.81	-0.25	0.0657699	0.177969	4.89	4.94	0.06	0.602967	0.984219	Putative thioredoxin-like protein	Medtr2g034610	7.44468	7.2312	-0.213479	0.00438075	0.0202766	7.38198	7.35148	-0.0304935	0.715487	0.944909
MtrunA17Chr5g0445151	7.79	8.15	0.36	0.204796	0.381323	8	7.94	-0.05	0.937395	0.996485	Putative glycerophosphodiester phosphodiesterase	Medtr5g094230	8.20208	8.41516	0.21308	0.0186381	0.0402584	8.28328	8.25281	-0.0304699	0.730364	0.951627
MtrunA17Chr7g0256311	3.1	4.33	1.24	3.26586e-08	1.38954e-06	2.94	3.04	0.11	0.324902	0.925181	Putative glutamate synthase (ferredoxin)	Medtr7g089970	7.38008	7.84784	0.46776	0.00601424	0.0223124	7.36405	7.33384	-0.0302028	0.55745	0.903069
MtrunA17Chr4g0050321	6.98	7.5	0.53	0.0010579	0.00752968	7.35	7.17	-0.17	0.488659	0.967887	Putative phosphate-induced protein	Medtr4g094240	7.7087	8.15314	0.444447	0.00138697	0.0153197	7.87235	7.84232	-0.0300236	0.672877	0.934338
MtrunA17Chr7g0273571	7.8	8.29	0.49	0.126038	0.278644	8.06	8.23	0.18	0.795476	0.993326	Superoxide dismutase [Cu-Zn]	Medtr7g114240	9.21014	9.52303	0.312885	0.00200989	0.0168415	9.25566	9.22567	-0.0299842	0.414777	0.882195
MtrunA17Chr2g0309471	6.56	5.99	-0.56	0.00127832	0.00875367	6.32	6.3	-0.01	0.941667	0.996646	Putative ATP citrate synthase	Medtr2g062920	8.89373	8.65884	-0.234889	0.00529437	0.0211775	8.80251	8.77261	-0.0299006	0.409428	0.880452
MtrunA17Chr4g0039201	5.36	5.34	-0.01	0.90466	0.949224	5.43	5.33	-0.09	0.461093	0.963638	Putative biotin synthase	Medtr4g076870	7.91681	7.85816	-0.0586578	0.827346	0.837688	8.09734	8.06764	-0.0296948	0.367022	0.900871
MtrunA17Chr2g0291611	6.15	6.02	-0.13	0.476773	0.652321	6.22	6.3	0.09	0.480683	0.966821	hypothetical protein	Medtr2g028730	8.07179	7.89725	-0.174536	0.0105142	0.0290336	8.09866	8.06917	-0.0294962	0.267897	0.953832
MtrunA17Chr7g0271551	7.22	6.59	-0.62	0.000591185	0.00465634	7.02	7.21	0.2	0.270206	0.907414	Putative alpha-L-fucosidase	Medtr7g111780	8.19937	8.01798	-0.181388	0.000891698	0.0144455	8.19932	8.16996	-0.0293604	0.323492	0.924806
MtrunA17Chr8g0391921	7.42	7.94	0.52	0.00703115	0.0337343	7.33	7.3	-0.02	0.942142	0.99654	Putative phospholipid-hydroperoxide glutathione peroxidase	Medtr8g105630	8.53797	8.91973	0.381756	0.00708516	0.0231878	8.65192	8.62302	-0.0289088	0.404428	0.881399
MtrunA17Chr3g0122641	7.8	8.29	0.49	0.126205	0.277201	8.06	8.23	0.18	0.794844	0.996285	Putative ribosomal protein L22/L17	Medtr3g085490	8.41699	8.2675	-0.149497	0.156154	0.187616	8.47117	8.44229	-0.0288798	0.734028	0.950034
MtrunA17Chr1g0208031	5.93	6.42	0.5	0.000646864	0.00502718	6.18	5.94	-0.23	0.0487513	0.724949	putative cinnamyl alcohol dehydrogenase	Medtr1g107425	7.43836	8.01449	0.576138	0.0117703	0.0313445	7.51328	7.48492	-0.028364	0.807166	0.967405
MtrunA17Chr1g0212851	4.46	4.45	-0.01	0.963908	0.980936	4.49	4.63	0.15	0.373009	0.943118	Putative cobalamin (vitamin B12) biosynthesis CobW-like protein	Medtr1g115505	7.40328	6.81761	-0.585665	0.39995	0.427199	7.45272	7.42452	-0.0281988	0.552167	0.902027
MtrunA17MTg0490461	6.35	6.36	0.02	0.902475	0.947854	6.03	5.93	-0.09	0.600278	0.984207	Putative cytochrome-c oxidase	NA	8.86896	8.703	-0.165954	0.125689	0.159699	8.93814	8.91009	-0.0280549	0.347679	0.908451
MtrunA17Chr2g0323731	6.32	6.03	-0.28	0.0347159	0.112553	6.27	6.34	0.08	0.50383	0.968245	Putative vesicle-associated membrane-protein-associated protein	Medtr2g089995	7.36928	7.00303	-0.366251	0.0855502	0.117783	7.41217	7.38413	-0.0280377	0.706376	0.941835
MtrunA17Chr3g0124821	6.74	6.87	0.14	0.277803	0.464927	6.67	6.69	0.03	0.752158	0.993221	Putative L-ascorbate peroxidase	Medtr3g088160	8.98561	9.24968	0.264071	0.00340588	0.0181897	9.03802	9.01018	-0.0278317	0.201967	0.939292
MtrunA17Chr5g0415781	6.61	6.19	-0.41	0.01293	0.0538781	6.52	6.61	0.1	0.388752	0.944349	hypothetical protein	Medtr5g037960	8.88617	8.67679	-0.209377	0.0120368	0.0314511	8.83631	8.80906	-0.0272454	0.564065	0.903248
MtrunA17Chr1g0204211	6.96	6.42	-0.54	0.000274778	0.00246528	6.91	6.93	0.03	0.842381	0.991982	Putative carboxylesterase	Medtr1g102170	7.14162	6.95546	-0.186155	0.0747074	0.106008	7.18433	7.1574	-0.0269274	0.668875	0.936811
MtrunA17Chr5g0446841	4.41	4.07	-0.34	0.0209759	0.0776686	4.32	4.5	0.19	0.220033	0.888046	Putative GBF-interacting protein	Medtr5g096290	7.92133	7.69443	-0.226908	0.00580287	0.0219471	7.93298	7.9063	-0.0266828	0.385207	0.876865
MtrunA17Chr3g0124791	5.22	5.12	-0.1	0.438731	0.619633	5.31	5.32	0.02	0.836132	0.992114	Putative DNA polymerase III. clamp loader complex. gamma/delta/delta subunit	Medtr3g088120	7.85911	7.63944	-0.219666	0.0466158	0.0764091	7.79116	7.7645	-0.0266598	0.77016	0.96593
MtrunA17Chr4g0039401	7.7	7.73	0.03	0.838184	0.910253	7.5	7.43	-0.06	0.851282	0.991425	Putative proteasome maturation factor Ump1	Medtr4g077240	7.63584	7.42894	-0.206902	0.00303553	0.0183263	7.6028	7.57655	-0.0262437	0.433127	0.882599
MtrunA17Chr7g0268481	5.36	5.3	-0.06	0.61608	0.761215	5.42	5.34	-0.07	0.561144	0.978567	Putative nuclear pore localisation protein NPL4	Medtr7g107480	7.93735	8.3172	0.379853	0.00222775	0.0167859	8.02835	8.00215	-0.0262019	0.579858	0.900354
MtrunA17Chr7g0273151	1.41	1.41	0.01	0.964592	0.981256	1.15	1.25	0.11	0.362727	0.939428	Putative glutathione synthase	Medtr7g113890	6.73264	7.17954	0.446893	0.0731482	0.104559	6.8795	6.8535	-0.0260042	0.693162	0.939684
MtrunA17Chr2g0289791	4.16	4.36	0.21	0.148575	0.308449	4.24	4.31	0.08	0.564845	0.979274	Putative fumarylacetoacetase	Medtr2g025640	8.64089	8.90321	0.262323	0.00844953	0.025506	8.65703	8.6311	-0.025929	0.186963	0.956462
MtrunA17Chr3g0133651	5.94	5.64	-0.3	0.0410527	0.127504	5.96	5.95	0	0.978689	0.99837	Putative nucleotide-binding alpha-beta plait domain-containing protein	Medtr3g101370	8.25195	8.0457	-0.206249	0.0476616	0.0773407	8.27606	8.25015	-0.0259117	0.327447	0.927925
MtrunA17Chr5g0444701	4.48	4.23	-0.25	0.0540574	0.1553	4.41	4.55	0.15	0.214907	0.884406	Aspartate carbamoyltransferase 1	Medtr5g093570	7.80761	7.62191	-0.185703	0.0293955	0.0553729	7.80372	7.77783	-0.025891	0.317377	0.926396
MtrunA17Chr8g0345211	7.42	6.9	-0.51	0.00141107	0.00949872	7.25	7.24	0	0.999321	0.999801	Putative pectinesterase	Medtr8g023150	7.94801	7.66483	-0.283187	0.00529178	0.0212546	7.94153	7.91586	-0.0256771	0.503171	0.892485
MtrunA17Chr8g0345911	7.04	6.77	-0.26	0.0677451	0.181887	6.94	7.02	0.09	0.483186	0.967799	Putative pyruvate dehydrogenase (acetyl-transferring)	Medtr8g024310	8.67177	8.36582	-0.30595	0.0448091	0.074452	8.67288	8.64734	-0.0255373	0.423714	0.883799
MtrunA17Chr5g0427231	5.32	5.37	0.06	0.668224	0.798675	5.37	5.46	0.1	0.406021	0.947706	Putative glucose-6-phosphate isomerase	Medtr5g065880	8.41561	8.67296	0.257348	0.000366678	0.0162005	8.45681	8.43128	-0.0255229	0.355232	0.913454
MtrunA17Chr1g0156381	4.77	4.63	-0.13	0.298689	0.488254	4.57	4.61	0.05	0.7419	0.992742	Putative transcription factor interactor and regulator CCHC(Zn) family	NA	7.98058	7.76992	-0.210659	0.0232542	0.047386	8.01185	7.98679	-0.0250584	0.61957	0.912457
MtrunA17Chr5g0445131	6.5	7.64	1.15	2.8332e-06	5.24758e-05	6.36	6.54	0.19	0.197038	0.875045	Putative bifunctional inhibitor/plant lipid transfer protein/seed storage helical	NA	7.17277	8.09236	0.91959	0.000465518	0.0156029	7.29583	7.2709	-0.0249332	0.790101	0.968447
MtrunA17Chr4g0029341	6.55	7.76	1.21	3.00681e-07	8.14389e-06	6.75	6.75	0.01	0.911086	0.99364	Putative glutathione transferase	Medtr4g059730	7.74692	8.34808	0.60116	0.0414966	0.0705151	7.90452	7.87991	-0.0246066	0.90261	0.989106
MtrunA17Chr7g0257461	4.87	4.19	-0.68	0.000401609	0.00338825	4.97	4.93	-0.03	0.810871	0.991361	Putative villin headpiece. villin/Gelsolin. ADF-H/Gelsolin-like domain-containing protein	Medtr7g091460	8.53445	8.32804	-0.206408	0.14731	0.17943	8.46714	8.44257	-0.0245625	0.463694	0.888976
MtrunA17Chr4g0042951	4.62	4.77	0.15	0.293639	0.482376	4.51	4.49	-0.01	0.953924	0.997972	hypothetical protein	Medtr4g082830	7.9207	8.24773	0.327023	0.00953478	0.0275827	8.06332	8.03895	-0.0243745	0.515958	0.895555
MtrunA17Chr7g0237761	7.7	7.41	-0.28	0.0708333	0.187609	7.48	7.48	0.01	0.982399	0.998855	Putative pectate lyase	Medtr7g059290	7.60219	7.41552	-0.186662	0.0129292	0.0318964	7.56563	7.54134	-0.0242955	0.577816	0.902953
MtrunA17Chr5g0398151	7.79	7.95	0.17	0.447782	0.627407	7.79	7.85	0.07	0.889062	0.992449	Putative hydroxymethylglutaryl-CoA synthase	Medtr5g011040	9.3253	9.13768	-0.187622	0.00666016	0.0228752	9.26979	9.24551	-0.0242766	0.00086322	0.419525
MtrunA17Chr3g0145751	7.56	7.75	0.2	0.242329	0.42571	7.4	7.37	-0.02	0.956066	0.998004	hypothetical protein	Medtr3g118100	7.44427	6.93672	-0.507548	0.0259076	0.050873	7.47651	7.45231	-0.0242048	0.694688	0.936528
MtrunA17Chr1g0199821	4.68	4.4	-0.27	0.116918	0.265174	4.72	4.81	0.1	0.447504	0.958217	Putative chorismate synthase	Medtr1g095250	8.65087	8.83336	0.182487	0.0218214	0.0451286	8.66675	8.6427	-0.0240452	0.313929	0.924662
MtrunA17Chr8g0347611	5.71	5.8	0.1	0.505337	0.67565	5.88	5.82	-0.05	0.699888	0.991918	Putative ribonuclease T(2)	Medtr8g028080	7.63168	7.84394	0.212265	0.19064	0.223795	7.57673	7.55271	-0.0240266	0.710357	0.94326
MtrunA17Chr7g0252861	5.84	5.22	-0.61	0.000825516	0.00615631	5.83	5.96	0.14	0.304058	0.919989	Putative apyrase	Medtr7g085090	7.61873	7.09342	-0.525311	0.197897	0.230919	7.58788	7.56399	-0.0238853	0.537466	0.902275
MtrunA17Chr7g0262491	5.18	5.08	-0.09	0.428109	0.611109	5.42	5.52	0.11	0.356839	0.937094	Putative transcription factor WD40-like family	Medtr7g099170	7.96338	7.73732	-0.226064	0.00461731	0.0206821	7.94596	7.92214	-0.0238161	0.620656	0.912674
MtrunA17Chr2g0278341	6.94	6.88	-0.05	0.652114	0.787191	7.08	7.07	0	0.982385	0.998874	Putative ribosomal protein L10P	Medtr2g007780	7.55739	7.16227	-0.395122	0.00590394	0.0222428	7.48183	7.45813	-0.0237009	0.834721	0.971676
MtrunA17Chr6g0468581	4.84	4.68	-0.16	0.192008	0.365359	4.94	4.96	0.03	0.789066	0.996087	Putative tRNA (adenine(58)-N(1))-methyltransferase	Medtr6g047800	7.45323	7.1749	-0.278334	0.00149337	0.0156081	7.43929	7.41595	-0.0233377	0.385888	0.870263
MtrunA17Chr2g0310091	2.85	2.84	0	0.980329	0.989476	2.8	2.8	0.01	0.944192	0.997086	Putative succinate-semialdehyde dehydrogenase (NAD(+))	Medtr2g067660	7.36829	7.55064	0.182351	0.079766	0.112203	7.32015	7.29687	-0.0232832	0.731085	0.951292
MtrunA17Chr4g0039421	6.5	6.36	-0.14	0.343357	0.531964	6.53	6.62	0.1	0.384661	0.944339	Putative glycylpeptide N-tetradecanoyltransferase	Medtr4g077300	7.50563	7.28329	-0.222332	0.0125138	0.0317584	7.49516	7.47188	-0.0232802	0.518894	0.894264
MtrunA17Chr5g0394491	4.88	5.34	0.47	0.00335672	0.0189911	5.37	5.15	-0.21	0.0912131	0.796213	Putative cysteine synthase	Medtr5g006340	8.17725	8.44452	0.267277	0.0804046	0.112775	8.12779	8.10468	-0.0231085	0.414945	0.880626
MtrunA17Chr4g0008941	3.73	3.4	-0.32	0.0350002	0.11323	3.76	3.75	0	0.979887	0.998352	Putative uracil phosphoribosyltransferase	Medtr4g020090	7.67434	7.48271	-0.191625	0.0160035	0.0361753	7.66592	7.64307	-0.022849	0.626521	0.91852
MtrunA17Chr1g0178041	7.2	7.09	-0.1	0.470136	0.646495	7.09	7.07	-0.01	0.935899	0.996491	Putative ribosomal protein S17e	Medtr1g058250	9.83061	9.63282	-0.197789	0.000291326	0.0176981	9.82498	9.80214	-0.0228425	0.248099	0.97239
MtrunA17Chr2g0303901	4.63	4.45	-0.17	0.167664	0.333837	4.63	4.66	0.04	0.759775	0.994189	Putative transcription factor WD40-like family	Medtr2g049300	7.57388	7.40799	-0.16589	0.013255	0.0320493	7.58784	7.56508	-0.0227545	0.471118	0.884029
MtrunA17Chr4g0070771	5	4.7	-0.29	0.0867593	0.215592	4.95	4.85	-0.09	0.521742	0.97271	Putative myosin ATPase	Medtr4g125690	7.22051	6.97094	-0.249567	0.210372	0.242852	7.20297	7.1805	-0.0224683	0.829922	0.969572
MtrunA17Chr2g0303321	4.52	4.24	-0.28	0.0492795	0.145237	4.5	4.49	0	0.979303	0.998474	Putative vps54-likeVacuolar protein sorting-associated protein	Medtr2g047908	7.30119	6.86996	-0.431231	0.00450268	0.0205474	7.17348	7.15102	-0.0224626	0.869444	0.978124
MtrunA17Chr3g0084861	6.57	6.29	-0.28	0.0438745	0.133692	6.53	6.65	0.13	0.2774	0.910982	Putative nascent polypeptide-associated complex NAC domain-containing protein	Medtr3g020660	8.72691	8.52985	-0.197065	0.00427924	0.0200938	8.71787	8.69562	-0.0222415	0.652029	0.926567
MtrunA17Chr3g0118321	6.33	5.87	-0.46	0.00144522	0.00966822	6.22	6.36	0.15	0.189495	0.871956	Putative L-ascorbate oxidase	Medtr3g078700	8.22587	8.03127	-0.194601	0.108375	0.141586	8.19605	8.17398	-0.022072	0.52719	0.897424
MtrunA17Chr5g0402851	3.52	4.65	1.14	3.9985e-07	1.02126e-05	4.15	3.89	-0.25	0.0467537	0.721733	Putative 3-oxolaurate decarboxylase	Medtr5g018300	7.45693	8.16159	0.704662	0.000960302	0.0145846	7.65293	7.63097	-0.0219611	0.651427	0.928427
MtrunA17Chr1g0171501	4.62	4.45	-0.17	0.178174	0.347271	4.73	4.72	0	0.975552	0.998303	Putative tetratricopeptide-like helical domain-containing protein	Medtr1g050750	8.27766	8.07899	-0.198673	0.00391054	0.0194925	8.2781	8.25615	-0.0219514	0.175547	0.95325
MtrunA17Chr3g0118641	7.08	7.4	0.32	0.0210385	0.0778588	6.69	6.62	-0.06	0.633773	0.984979	Putative linoleate 13S-lipoxygenase	Medtr3g079450	7.85289	8.47052	0.617626	0.0006223	0.0155096	7.89262	7.87071	-0.0219137	0.606282	0.905232
MtrunA17Chr4g0075481	4.19	3.91	-0.28	0.062757	0.172056	4.15	4.32	0.18	0.239983	0.896325	Putative PB1 domain. tetratricopeptide-like helical domain-containing protein	Medtr4g132780	7.4322	7.20301	-0.229194	0.00701015	0.0231764	7.43284	7.41096	-0.0218812	0.634691	0.920776
MtrunA17Chr3g0143911	7.25	7.86	0.61	0.000758438	0.00573792	7.21	7.21	0.01	0.958925	0.998216	Catalase-1/2	Medtr3g115370	9.00618	9.36384	0.35766	0.00718362	0.0231976	9.05555	9.03385	-0.0217005	0.276558	0.956636
MtrunA17Chr4g0030151	3.64	4.49	0.86	6.07107e-05	0.000697597	3.95	4	0.06	0.71981	0.992514	Putative mitogen-activated protein kinase CMGC-MAPK family	Medtr4g061130	7.4034	7.80467	0.401275	0.0140599	0.0332512	7.52525	7.50362	-0.0216333	0.693379	0.938669
MtrunA17Chr1g0177241	2.59	2.5	-0.09	0.487611	0.661173	2.43	2.34	-0.08	0.517474	0.971896	Putative protein virilizer	Medtr1g056800	6.89943	6.74311	-0.156318	0.406203	0.43198	6.92562	6.90402	-0.021595	0.908623	0.985694
MtrunA17Chr4g0052271	5.8	5.34	-0.45	0.00694452	0.0333929	5.71	5.76	0.06	0.662014	0.987309	Putative microtubule-severing ATPase	Medtr4g096870	7.64356	7.3506	-0.292955	0.00335518	0.0184251	7.65197	7.6305	-0.0214736	0.580554	0.899998
MtrunA17Chr1g0207811	4.61	4.57	-0.03	0.835537	0.908637	4.7	4.76	0.07	0.501059	0.969309	Putative histone acetyltransferase transcription regulator GNAT family	Medtr1g107255	7.46959	7.30362	-0.165962	0.0127578	0.031878	7.49681	7.47548	-0.0213319	0.650673	0.928714
MtrunA17Chr3g0139831	6.23	5.91	-0.31	0.0682614	0.182932	6.23	6.32	0.1	0.488836	0.967684	Putative translation initiation factor 3 complex subunit L	Medtr3g110068	8.88279	8.66741	-0.215381	0.0295754	0.0553897	8.8549	8.83418	-0.0207259	0.643033	0.924598
MtrunA17Chr4g0029231	4.81	4.54	-0.26	0.0481676	0.142986	4.96	5.02	0.07	0.610493	0.983992	Putative tRNA (uracil(54)-C(5))-methyltransferase transcription factor C3H family	Medtr4g059550	7.59951	7.30178	-0.297729	0.143472	0.176079	7.64159	7.62086	-0.0207255	0.442355	0.888366
MtrunA17Chr1g0177801	4.65	4.11	-0.54	0.00069323	0.00532515	4.63	4.55	-0.07	0.621838	0.984776	Putative 3-deoxy-manno-octulosonate cytidylyltransferase	Medtr1g057850	7.62608	7.22739	-0.39869	0.240626	0.273553	7.66672	7.64602	-0.0207005	0.607645	0.905876
MtrunA17Chr4g0043211	7.24	6.96	-0.27	0.0572121	0.161591	7.04	7.29	0.26	0.161105	0.852467	Putative nucleotide-binding alpha-beta plait domain. nuclear transport factor 2. NTF2-like protein	Medtr4g083150	9.19664	9.00964	-0.186997	0.00121023	0.0148904	9.2103	9.18993	-0.0203649	0.549048	0.903003
MtrunA17Chr7g0253861	5.46	5.45	0	0.974878	0.986745	5.53	5.63	0.11	0.373525	0.94297	Putative transcription factor WD40-like family	Medtr7g086360	7.14102	7.39265	0.251635	0.277089	0.309575	7.35215	7.33261	-0.0195376	0.953982	1
MtrunA17Chr8g0376091	5.75	6.66	0.92	1.34295e-05	0.000195526	5.78	5.74	-0.03	0.812607	0.99154	Putative mandelate racemase/muconate lactonizing enzyme. enolase domain-containing protein	NA	7.6136	7.99695	0.383349	0.0327188	0.0592229	7.61302	7.59354	-0.0194831	0.468407	0.885781
MtrunA17Chr1g0190771	5.6	6.53	0.94	1.14857e-06	2.49576e-05	5.82	5.68	-0.13	0.293505	0.91687	Putative GDP-mannose 3.5-epimerase	Medtr1g080950	8.13633	8.53159	0.395258	0.000655006	0.0144697	8.21124	8.19202	-0.0192209	0.430525	0.88659
MtrunA17Chr3g0133391	3.87	4.31	0.45	0.00191203	0.0120902	3.95	3.98	0.04	0.767106	0.994274	Putative Serpin family protein	Medtr3g101010	7.68798	7.96794	0.27996	0.00133132	0.014874	7.7277	7.70861	-0.0190913	0.442258	0.890009
MtrunA17Chr1g0181111	5.92	5.91	0	0.986882	0.993098	6.26	6.3	0.05	0.712071	0.992192	Putative nucleotide-binding alpha-beta plait domain-containing protein	Medtr1g064230	7.47298	7.22358	-0.249406	0.0004373	0.0163483	7.51047	7.4915	-0.0189764	0.668273	0.937318
MtrunA17Chr1g0175561	2.87	3.48	0.62	0.00462628	0.0244201	3.65	3.61	-0.03	0.782306	0.996057	Putative peroxidase	Medtr1g054205	7.29666	7.85459	0.557931	0.0224631	0.0459665	7.57057	7.55195	-0.0186153	0.849116	0.972133
MtrunA17Chr4g0008681	7.8	8.11	0.32	0.216405	0.395554	7.89	8.11	0.23	0.708496	0.992441	Putative translation elongation factor EF1B/ribosomal protein S6	Medtr4g019610	8.54514	8.35485	-0.19029	0.0699469	0.100724	8.52395	8.50573	-0.0182223	0.29125	0.937402
MtrunA17Chr2g0299541	6.29	5.98	-0.3	0.0553446	0.157854	6.16	6.24	0.09	0.455244	0.960746	Putative ribosomal protein S16	Medtr2g039750	7.74395	7.46508	-0.278871	0.0447098	0.0744143	7.7452	7.72702	-0.0181856	0.558413	0.903124
MtrunA17Chr5g0401191	7.8	8.29	0.49	0.126109	0.277643	8.06	8.23	0.18	0.79545	0.993572	Putative translation protein SH3	NA	9.3282	9.14572	-0.182475	0.00781147	0.024572	9.3489	9.33073	-0.0181716	0.572313	0.906008
MtrunA17Chr7g0249391	7.73	7.77	0.04	0.813712	0.895172	7.54	7.5	-0.03	0.933185	0.996629	hypothetical protein	Medtr7g080110	8.08198	7.79873	-0.283242	0.00321919	0.0187369	8.03524	8.01713	-0.0181112	0.506168	0.891296
MtrunA17Chr4g0065961	6.77	6.74	-0.02	0.853976	0.91933	6.7	6.6	-0.09	0.610608	0.983974	Putative oxidoreductase	Medtr4g117610	8.41331	8.61555	0.202241	0.00476855	0.0208785	8.45516	8.43713	-0.0180274	0.801733	0.969259
MtrunA17Chr5g0395561	6.8	7.94	1.15	4.22459e-06	7.39218e-05	6.83	7.07	0.25	0.259145	0.904239	Putative naringenin-chalcone synthase	Medtr5g007730	7.4574	8.04539	0.587994	0.105515	0.139538	7.65652	7.63849	-0.0180271	0.912614	0.986719
MtrunA17Chr7g0267711	3.15	2.88	-0.26	0.0614356	0.16966	2.87	2.89	0.03	0.815444	0.991357	Putative transcription factor WD40-like family	Medtr7g106650	7.80011	7.51813	-0.281985	0.00619687	0.0227296	7.78572	7.76781	-0.0179129	0.652662	0.926112
MtrunA17Chr4g0070851	5.41	5.42	0.01	0.932861	0.964821	5.47	5.5	0.04	0.751877	0.993185	Putative mitogen-activated protein kinase kinase STE-STE7 family	Medtr4g125800	7.82642	8.12816	0.301741	0.00107926	0.0152035	7.90201	7.88411	-0.0179032	0.676778	0.931769
MtrunA17Chr2g0300641	3.6	3.43	-0.17	0.171789	0.339232	3.53	3.71	0.19	0.260315	0.90448	Putative tubulin-tyrosine ligase/Tubulin polyglutamylase. leucine-rich repeat domain. L	Medtr2g041640	6.93304	6.89854	-0.0345015	0.854283	0.861373	7.16059	7.14306	-0.0175251	0.733098	0.950095
MtrunA17Chr3g0136101	5.98	6.09	0.11	0.430865	0.613166	5.93	5.91	-0.01	0.941904	0.996558	Putative omega-amidase	Medtr3g104850	8.07331	8.2604	0.187089	0.0134713	0.0324111	8.11741	8.10004	-0.0173653	0.520572	0.895567
MtrunA17Chr8g0391741	4.63	4.65	0.03	0.816859	0.896975	4.53	4.58	0.06	0.600344	0.984107	Putative nucleoporin. Nup155	Medtr8g105290	7.55632	7.28843	-0.267888	0.153715	0.185373	7.50611	7.48878	-0.0173291	0.876635	0.978288
MtrunA17Chr2g0317951	6.28	6.05	-0.22	0.145636	0.30416	6.35	6.42	0.08	0.493495	0.968426	Putative proteasome component (PCI) domain. tetratricopeptide-like helical domain-containing protein	Medtr2g079780	7.92691	7.72277	-0.204139	0.124411	0.158489	7.91539	7.89825	-0.017137	0.583124	0.899678
MtrunA17Chr8g0381871	4.89	4.65	-0.23	0.0598528	0.166407	4.88	4.92	0.05	0.671917	0.988516	Putative DNA helicase	Medtr8g090000	7.77952	7.57525	-0.204267	0.002701	0.0178597	7.79256	7.77586	-0.0166986	0.775119	0.963447
MtrunA17Chr8g0369391	6.06	6.5	0.45	0.00123759	0.00853059	6.13	6.06	-0.06	0.640177	0.985991	Putative oxidoreductase	Medtr8g071130	8.34887	8.6117	0.262836	0.00802338	0.0249959	8.39053	8.37391	-0.0166136	0.367593	0.895491
MtrunA17Chr4g0037131	6.87	7.1	0.23	0.0940476	0.228536	6.91	6.99	0.09	0.539937	0.974372	Putative L-ascorbate peroxidase	Medtr4g073410	8.1718	8.35779	0.185988	0.0157348	0.0356508	8.26075	8.24421	-0.0165332	0.696197	0.935966
MtrunA17Chr5g0417751	3.68	3.32	-0.35	0.0168025	0.0657879	3.48	3.56	0.09	0.526814	0.972632	Putative endosulphine	Medtr5g041790	7.47268	7.24861	-0.224071	0.100855	0.134289	7.45957	7.44311	-0.0164609	0.842464	0.973691
MtrunA17Chr5g0395501	7.8	8.29	0.49	0.125881	0.278707	7.83	7.94	0.12	0.820242	0.991972	Putative naringenin-chalcone synthase	Medtr5g007713	8.31148	8.51149	0.200003	0.120423	0.154015	8.37671	8.36032	-0.0163913	0.778525	0.965212
MtrunA17Chr4g0043521	6.49	6.45	-0.04	0.801539	0.887069	6.45	6.56	0.12	0.401991	0.945943	Putative Longin-like domain-containing protein	Medtr4g083490	7.15684	7.20903	0.0521884	0.815688	0.828473	7.38116	7.36497	-0.0161969	0.946236	0.998633
MtrunA17Chr3g0089671	7.23	6.97	-0.25	0.0696139	0.185261	7.04	7.04	0.01	0.924359	0.996137	Putative sterol 24-C-methyltransferase	Medtr3g032530	8.57594	8.37291	-0.203025	0.00507681	0.0209986	8.56893	8.553	-0.0159349	0.34309	0.908674
MtrunA17Chr4g0003061	5.91	6.43	0.53	0.000766331	0.00578495	6.19	6.13	-0.05	0.655115	0.986928	Putative glycerol kinase	Medtr4g009920	7.70366	7.92646	0.222795	0.0567976	0.0872153	7.71338	7.69745	-0.0159292	0.81635	0.968855
MtrunA17Chr2g0322181	6.31	6.23	-0.07	0.562535	0.720494	6.41	6.31	-0.09	0.384821	0.944064	Putative terminal organelle assembly protein TopJ	Medtr2g087660	7.4963	7.45844	-0.0378609	0.821155	0.832286	7.65935	7.64344	-0.0159101	0.897475	0.986817
MtrunA17Chr2g0278761	6	6.22	0.22	0.0957048	0.231292	6.16	6.04	-0.11	0.436569	0.953855	Putative glycosidase	Medtr2g008240	7.50296	7.81015	0.307186	0.0140369	0.0332777	7.52484	7.50964	-0.0152059	0.732151	0.951405
MtrunA17Chr8g0339761	7.34	6.4	-0.94	1.60283e-06	3.26297e-05	7.25	7.01	-0.23	0.226213	0.891536	hypothetical protein	Medtr8g012900	8.08507	7.80128	-0.283781	0.0102543	0.0285594	8.01377	7.99862	-0.0151476	0.851776	0.972886
MtrunA17Chr1g0153011	7.8	8.25	0.46	0.136979	0.291639	7.96	8.15	0.2	0.74837	0.992841	Putative actinidain	Medtr1g018840	9.18927	9.57438	0.385118	0.00339477	0.0182305	9.23449	9.2195	-0.0149878	0.678307	0.932552
MtrunA17Chr4g0049641	5.72	5.98	0.27	0.043535	0.132998	5.66	5.66	0.01	0.913717	0.994458	Putative methylmalonate-semialdehyde dehydrogenase (CoA acylating)	Medtr4g093170	8.21016	8.45954	0.249378	0.000343945	0.0159197	8.25406	8.23915	-0.014917	0.5222	0.895199
MtrunA17Chr4g0045551	4.05	3.82	-0.23	0.0732083	0.191984	3.78	3.72	-0.05	0.689906	0.991739	Putative transcription factor WD40-like family	Medtr4g087280	7.69983	7.49954	-0.200299	0.112785	0.146757	7.71435	7.69949	-0.0148616	0.744159	0.958043
MtrunA17Chr8g0382421	7.76	7.67	-0.08	0.62109	0.764368	7.66	7.78	0.13	0.780833	0.995848	Putative PLAT/LH2 domain-containing protein	Medtr8g090315	8.03973	8.22267	0.182944	0.0425711	0.0718388	8.09587	8.08108	-0.0147918	0.592447	0.902599
MtrunA17Chr4g0020241	5.32	5.39	0.08	0.546512	0.709106	5.41	5.45	0.05	0.634675	0.985054	Putative carboxypeptidase D	Medtr0003s0560	8.17442	8.37884	0.204415	0.0205271	0.0433747	8.24805	8.23338	-0.0146692	0.559232	0.899956
MtrunA17Chr8g0369651	6.69	7.17	0.48	0.00123688	0.00852916	6.82	6.86	0.05	0.731679	0.992388	Putative pectinacetylesterase/NOTUM. alpha/Beta hydrolase	Medtr8g072000	8.378	8.70555	0.327547	0.00195919	0.0168525	8.46036	8.44573	-0.0146265	0.550497	0.900814
MtrunA17Chr2g0279781	4.34	4.07	-0.27	0.0633274	0.173234	4.43	4.35	-0.07	0.518766	0.971864	Putative transcription factor WD40-like family	Medtr2g009800	7.45248	7.2202	-0.23228	0.14981	0.181791	7.54915	7.53468	-0.0144676	0.803158	0.968573
MtrunA17Chr6g0449451	3.64	4.83	1.2	3.33627e-07	8.84189e-06	3.68	3.89	0.22	0.101832	0.804085	Putative thioredoxin-like ferredoxin	Medtr6g004780	7.23468	7.6508	0.416124	0.119851	0.153688	7.41528	7.40089	-0.0143925	0.930098	0.990203
MtrunA17Chr7g0252601	5.08	3.06	-2.01	4.39942e-09	2.73525e-07	4.98	4.75	-0.22	0.18138	0.8679	Putative xyloglucan:xyloglucosyl transferase	Medtr7g084750	7.98467	7.80646	-0.178207	0.00451743	0.020423	7.99274	7.97835	-0.0143901	0.595425	0.900082
MtrunA17Chr4g0018101	4.92	4.86	-0.06	0.668844	0.798945	4.99	5.26	0.28	0.0489866	0.726025	hypothetical protein	Medtr4g033850	8.03619	7.77095	-0.265238	0.0335331	0.0603596	7.96034	7.94602	-0.0143151	0.570056	0.908351
MtrunA17Chr5g0440631	6.41	6.57	0.16	0.200626	0.375994	6.3	6.28	-0.01	0.964069	0.997944	Putative post-transcriptional gene silencing PAZ-Argonaute family	Medtr5g087870	8.79238	8.5763	-0.216081	0.0106604	0.0293539	8.77178	8.75758	-0.0142021	0.705341	0.941746
MtrunA17Chr2g0281901	7.8	8.29	0.49	0.124969	0.27756	7.82	8.05	0.24	0.674626	0.988771	Putative nucleophile aminohydrolase	Medtr2g013140	7.43353	7.83366	0.400135	0.0346013	0.0618244	7.63838	7.62422	-0.0141614	0.861971	0.974228
MtrunA17Chr4g0004231	6.5	6.32	-0.17	0.327142	0.51637	6.4	6.61	0.22	0.105842	0.805579	Putative PH domain. nuclear pore complex. NUP2/50/61 protein	Medtr4g011930	8.22977	8.09199	-0.13778	0.0434664	0.0729695	8.27096	8.25732	-0.0136337	0.782538	0.965263
MtrunA17Chr8g0382871	6	6.35	0.35	0.0111602	0.0480707	6	6.05	0.06	0.633863	0.984922	Putative alanine--glyoxylate transaminase	Medtr8g091660	8.14343	8.3255	0.182075	0.0054559	0.0214702	8.16069	8.14707	-0.0136245	0.681412	0.935498
MtrunA17Chr3g0099901	4.72	5.53	0.82	7.55084e-06	0.000119683	5.31	5.24	-0.06	0.666087	0.988374	Putative nepenthesin	Medtr3g053980	7.74404	8.41622	0.672183	0.000396889	0.0167729	7.99021	7.97681	-0.0134022	0.766189	0.968447
MtrunA17Chr7g0214741	6.03	6.23	0.21	0.238797	0.42163	6.02	6.07	0.06	0.724581	0.9926	Putative transaldolase	Medtr7g006560	9.21861	9.45266	0.234057	0.00339394	0.0183273	9.24737	9.23422	-0.0131504	0.577738	0.904285
MtrunA17Chr1g0152041	6.07	5.65	-0.42	0.00885546	0.0402379	6.2	6.34	0.15	0.220473	0.887983	Putative S-adenosyl-L-methionine-dependent methyltransferase	Medtr1g017220	8.06095	7.81302	-0.247929	0.0304107	0.0563033	8.05337	8.04079	-0.0125816	0.48694	0.888003
MtrunA17Chr4g0032941	7.36	7.11	-0.25	0.0604716	0.167668	7.17	7.16	0	0.994413	0.998927	Putative histone deacetylase	Medtr4g065850	8.57439	8.35132	-0.223075	0.0336248	0.0604127	8.56182	8.54929	-0.0125279	0.472193	0.884338
MtrunA17Chr4g0064601	4.88	5.08	0.2	0.13454	0.288476	5.02	4.84	-0.17	0.12759	0.828764	Putative NAD(P)-binding domain-containing protein	Medtr4g115730	7.17317	7.38257	0.209394	0.415246	0.440632	7.31855	7.30608	-0.0124723	0.878231	0.976706
MtrunA17Chr2g0333881	3.88	3.43	-0.45	0.0112334	0.0483196	4.01	4.18	0.18	0.257641	0.904758	Putative beta-ketoacyl-[acyl-carrier-protein] synthase III	Medtr2g105100	7.44868	7.66867	0.219985	0.15991	0.191655	7.49201	7.47961	-0.012396	0.843953	0.974254
MtrunA17Chr8g0372661	4.63	4.25	-0.37	0.00870384	0.0397058	4.63	4.65	0.03	0.79106	0.996547	Putative thioredoxin-like protein	Medtr8g076890	7.76846	7.49078	-0.277676	0.00414105	0.0197309	7.75354	7.74118	-0.0123614	0.65873	0.930648
MtrunA17Chr8g0365791	6.21	7.24	1.04	1.06372e-06	2.33639e-05	6.24	6.44	0.21	0.12742	0.829042	Putative protein-disulfide reductase	Medtr8g064840	7.91664	8.36791	0.45127	0.0110837	0.0300092	7.96583	7.95361	-0.0122263	0.766655	0.967777
MtrunA17Chr8g0380331	5.34	5.12	-0.22	0.0859818	0.214371	5.4	5.59	0.2	0.0800378	0.78301	Putative T-complex protein 1. alpha subunit	Medtr8g088270	9.32773	9.10998	-0.217749	0.0100025	0.0284282	9.30749	9.29538	-0.0121046	0.648704	0.927265
MtrunA17Chr3g0145841	4.34	4.09	-0.25	0.0571455	0.161496	4.53	4.43	-0.09	0.49615	0.968701	Putative UTP--glucose-1-phosphate uridylyltransferase	Medtr3g118200	7.58563	7.35836	-0.22727	0.121299	0.154728	7.49247	7.48054	-0.0119234	0.653948	0.926585
MtrunA17Chr7g0248741	6.3	6.13	-0.16	0.191576	0.364819	6.09	6.11	0.03	0.797936	0.992623	Putative Late embryogenesis abundant protein. LEA-14	Medtr7g079180	8.4544	8.24319	-0.211209	0.194958	0.228312	8.26198	8.25007	-0.0119086	0.765854	0.969283
MtrunA17Chr6g0469111	5.4	6.3	0.9	1.32465e-05	0.000193188	5.54	5.32	-0.21	0.105811	0.805737	Putative Hemopexin-like domain-containing protein	Medtr0057s0100	7.59259	8.12095	0.528362	0.00114026	0.0147778	7.72986	7.71807	-0.0117993	0.833307	0.972359
MtrunA17Chr1g0193661	4.6	4.28	-0.32	0.0249843	0.0884669	4.81	4.8	0	0.98469	0.998939	Putative ribosomal protein L15	Medtr1g085490	7.30156	7.08524	-0.216316	0.00648279	0.0230816	7.31254	7.30091	-0.0116342	0.822442	0.967813
MtrunA17Chr4g0055941	4.64	4.79	0.16	0.209329	0.387028	4.55	4.6	0.06	0.606463	0.98426	Putative acyl-CoA oxidase	Medtr4g100640	8.10046	8.35273	0.252267	0.00958628	0.0274863	8.09628	8.08471	-0.011577	0.845341	0.973544
MtrunA17Chr1g0161301	7.46	7.36	-0.1	0.422665	0.605793	7.4	7.56	0.17	0.612091	0.984534	Putative ribosomal protein S5	Medtr1g032450	9.4339	9.22019	-0.21371	0.00911193	0.0269203	9.42373	9.41217	-0.0115579	0.717422	0.946179
MtrunA17Chr4g0059521	6.13	6.66	0.54	0.00328182	0.0186592	6.41	6.44	0.04	0.737059	0.993208	Putative oxidoreductase	Medtr4g106510	8.70861	8.91182	0.203205	0.00322707	0.0185604	8.73431	8.72298	-0.0113245	0.591692	0.902865
MtrunA17Chr3g0084201	5.21	5.34	0.14	0.250236	0.434952	5.3	5.38	0.09	0.421192	0.952545	Putative oxidoreductase	Medtr3g019150	7.78398	8.02536	0.241382	0.0320754	0.0588252	7.84502	7.83378	-0.0112363	0.861291	0.974592
MtrunA17Chr3g0117761	4.46	4.23	-0.22	0.0873844	0.216631	4.47	4.64	0.18	0.105445	0.807478	hypothetical protein	Medtr3g078030	7.19346	6.88368	-0.309788	0.0611749	0.0911994	7.14458	7.13344	-0.0111359	0.826948	0.970765
MtrunA17Chr1g0207631	5.96	5.71	-0.24	0.0500727	0.146885	6.11	6.04	-0.06	0.592302	0.983062	Putative thioredoxin-like protein	Medtr1g106955	7.60615	7.30829	-0.297861	0.00809501	0.0250585	7.5687	7.55772	-0.0109742	0.847135	0.972155
MtrunA17Chr4g0039611	3.19	3.03	-0.16	0.314397	0.50442	3.32	3.35	0.04	0.781804	0.996313	hypothetical protein	Medtr4g077660	7.91369	7.61645	-0.29724	0.0160268	0.036144	7.78371	7.77298	-0.010727	0.898583	0.985804
MtrunA17Chr5g0395341	6.69	6.93	0.25	0.16306	0.327831	6.67	6.67	0.01	0.928893	0.996753	Putative target of Myb protein	Medtr5g007480	8.2677	8.49012	0.222414	0.00293465	0.0180536	8.3407	8.33049	-0.0102051	0.240268	0.969048
MtrunA17Chr6g0463101	7.37	7.08	-0.28	0.0948098	0.229837	7.02	7.07	0.06	0.691344	0.991429	Putative pyruvate kinase	Medtr6g034195	8.40547	8.22235	-0.18312	0.031858	0.0585368	8.37977	8.36958	-0.0101842	0.856899	0.976443
MtrunA17Chr1g0206061	5.95	7.67	1.72	1.30013e-09	1.04574e-07	6.45	6.15	-0.29	0.0484051	0.724637	Putative thiazole biosynthetic enzyme Thi4 family. FAD/NAD(P)-binding domain-containing protein	Medtr1g105480	7.43782	7.82334	0.385523	0.000756492	0.0150063	7.51945	7.50954	-0.00991766	0.870983	0.977593
MtrunA17Chr1g0202261	7.8	8.21	0.42	0.153131	0.31467	7.83	7.99	0.17	0.761782	0.994147	Putative chitinase	Medtr1g099320	7.87928	8.45299	0.573708	0.00184528	0.0164552	8.01744	8.00762	-0.00981658	0.804631	0.969146
MtrunA17Chr6g0470241	6.28	6.85	0.58	0.000133891	0.00134538	6.31	6.42	0.12	0.298876	0.918293	Putative SGS domain. HSP20-like chaperone. acetyltransferase A. auxiliary subunit	Medtr6g053290	8.10723	8.35523	0.247995	0.000483842	0.0151708	8.16643	8.15678	-0.009647	0.704865	0.942405
MtrunA17Chr2g0292151	7.8	8.24	0.45	0.138873	0.294564	7.8	7.93	0.14	0.790614	0.996469	Putative peroxidase	Medtr2g029750	9.2659	9.6099	0.343999	0.00254401	0.0176627	9.31104	9.30159	-0.00944834	0.824103	0.968595
MtrunA17Chr3g0124431	5.74	5.33	-0.4	0.0095857	0.0427731	5.67	5.65	-0.01	0.93768	0.996516	Putative C2 domain-containing protein	Medtr3g087800	7.27394	6.897	-0.376933	0.0871652	0.119837	7.29784	7.28847	-0.00936159	0.872403	0.976931
MtrunA17Chr4g0055031	6.66	6.23	-0.42	0.0040671	0.0220729	6.71	6.74	0.04	0.700976	0.992063	Putative S-adenosyl-L-methionine-dependent methyltransferase	Medtr4g098890	8.22709	8.00507	-0.222023	0.00154743	0.0155062	8.24383	8.23465	-0.00918083	0.821516	0.96907
MtrunA17Chr8g0377301	7.77	7.78	0.02	0.919338	0.957319	7.63	7.6	-0.02	0.9612	0.998353	Putative ribosomal protein L22/L17	NA	8.98599	8.82634	-0.159648	0.0101123	0.0284902	9.01601	9.00705	-0.00896293	0.838817	0.971788
MtrunA17Chr8g0382671	6.04	6.14	0.11	0.34354	0.532175	6.1	5.98	-0.11	0.347585	0.934342	Putative transaminase	Medtr8g091280	8.05908	8.30337	0.244289	0.0148834	0.0344445	8.12572	8.11716	-0.00856174	0.859203	0.975637
MtrunA17Chr8g0335461	7.26	7.14	-0.11	0.355341	0.543236	7.18	7.03	-0.14	0.407616	0.947602	Putative hyaluronan/mRNA-binding protein	Medtr8g006960	9.14097	8.96032	-0.180654	0.00822527	0.0250626	9.12225	9.11399	-0.00825849	0.799019	0.970808
MtrunA17Chr4g0046341	4.41	5.66	1.26	1.19128e-07	3.89634e-06	4.95	4.83	-0.11	0.45763	0.961748	Isoflavone 4'-O-methyltransferase	Medtr4g088190	8.33278	8.86117	0.528394	0.00652803	0.0231578	8.37403	8.36591	-0.00812033	0.951482	1
MtrunA17Chr7g0250411	3.24	4.48	1.25	2.55823e-07	7.18262e-06	3.47	3.76	0.3	0.0597864	0.755454	Putative tripeptidyl-peptidase II	Medtr7g081580	7.59366	8.38365	0.789989	0.000593058	0.0160126	7.72256	7.71499	-0.00757378	0.92657	0.989699
MtrunA17Chr1g0155601	5.64	5.31	-0.32	0.0292708	0.0993721	5.56	5.85	0.3	0.0369518	0.689075	Putative transcription factor WD40-like family	Medtr1g022960	7.902	7.6907	-0.211306	0.00427266	0.0201603	7.92263	7.91523	-0.00739908	0.746417	0.959679
MtrunA17Chr2g0313641	5.09	5.38	0.29	0.035288	0.113905	4.88	5	0.13	0.283801	0.914012	Putative persulfide dioxygenase	Medtr2g072190	7.25535	7.61454	0.359184	0.0912645	0.123895	7.30264	7.29577	-0.00687249	0.866551	0.976
MtrunA17Chr5g0412871	3.57	4.6	1.03	4.52508e-07	1.13641e-05	3.83	3.88	0.06	0.623015	0.984742	Putative transferase	Medtr5g033230	6.94798	7.3833	0.43532	0.0531507	0.0831924	7.1095	7.1027	-0.00680154	0.907618	0.985703
MtrunA17Chr8g0382771	3.89	3.3	-0.59	0.00035106	0.00303145	3.8	3.86	0.07	0.615377	0.984086	Putative C2 domain-containing protein	Medtr8g091470	7.40463	7.07326	-0.33137	0.00737347	0.0234984	7.39489	7.38827	-0.00662059	0.755667	0.965188
MtrunA17Chr3g0139481	7.04	6.99	-0.05	0.661456	0.7943	7.02	6.97	-0.04	0.795833	0.992739	Putative chaperonin ATPase	Medtr3g109925	9.27261	9.09402	-0.178587	0.00294607	0.01801	9.26792	9.26168	-0.00623923	0.371105	0.892858
MtrunA17Chr5g0442751	6.36	6.41	0.05	0.703649	0.823474	6.37	6.45	0.09	0.460189	0.96349	Putative glutathione transferase	Medtr5g090920	8.50206	8.68929	0.187233	0.0126948	0.0318846	8.51787	8.5117	-0.00617377	0.870385	0.978052
MtrunA17Chr4g0041341	4.27	3.97	-0.29	0.0387271	0.12206	4.24	4.36	0.13	0.312602	0.924413	Putative ribosomal protein L1	Medtr4g080120	8.39373	8.2118	-0.181925	0.0086501	0.0259503	8.39584	8.38989	-0.00595245	0.793402	0.968827
MtrunA17Chr2g0325591	7.4	7.57	0.17	0.162712	0.327301	7.39	7.4	0.02	0.931066	0.996993	Putative 14-3-3 protein	Medtr2g091225	8.65309	8.93268	0.279593	0.0543815	0.0848456	8.65021	8.64427	-0.0059374	0.963633	1
MtrunA17Chr4g0037811	7.78	7.77	-0.01	0.944985	0.971102	7.55	7.67	0.13	0.748486	0.992825	Delta(24)-sterol reductase	Medtr4g074350	9.28374	9.07982	-0.203914	0.00422544	0.0200348	9.25842	9.25249	-0.00592482	0.859674	0.975033
MtrunA17Chr1g0194101	6.12	5.93	-0.19	0.168843	0.33543	6.06	6.13	0.08	0.488408	0.967881	Putative protein kinase RLK-Pelle-RLCK-VIII family	Medtr1g086230	7.68906	7.47553	-0.213524	0.327684	0.357073	7.66066	7.65481	-0.00584916	0.971815	0.999581
MtrunA17Chr8g0341511	7.8	8.21	0.42	0.152714	0.314076	8.04	8.21	0.18	0.787551	0.99631	Putative ribosomal protein L28e	Medtr8g015570	9.03067	8.82625	-0.204424	0.00285747	0.0181533	9.02497	9.01912	-0.00584559	0.907371	0.986538
MtrunA17Chr2g0291461	6	5.7	-0.29	0.0384507	0.1214	5.89	5.86	-0.02	0.928281	0.996714	Putative cellulase	Medtr2g028480	8.19387	8.01776	-0.176108	0.0192045	0.0412071	8.17072	8.16488	-0.00583105	0.818377	0.968894
MtrunA17Chr4g0065401	4.7	4.42	-0.28	0.0422675	0.130024	4.74	4.87	0.14	0.227975	0.892279	Putative DNA helicase	Medtr4g116870	8.25091	8.02218	-0.22873	0.0448122	0.0743302	8.26408	8.25826	-0.00582049	0.877366	0.976862
MtrunA17Chr1g0190961	7.8	8.19	0.4	0.164608	0.329828	7.92	8.05	0.14	0.819969	0.991795	Putative ribosomal protein S24e	Medtr1g081410	9.50676	9.27837	-0.228389	0.00541413	0.0214797	9.49169	9.48591	-0.00577827	0.925433	0.989572
MtrunA17Chr3g0141781	6.26	6.06	-0.2	0.22826	0.409309	6.38	6.76	0.39	0.00924517	0.53216	Putative ribosome biogenesis factor NIP7	Medtr3g112090	7.97146	7.75896	-0.212493	0.090659	0.123418	8.03694	8.03121	-0.0057267	0.928966	0.991169
MtrunA17Chr1g0146561	4.51	3.93	-0.58	0.00162669	0.0106187	4.39	4.37	-0.01	0.932269	0.996878	Putative ribosomal protein L28	Medtr1g007480	7.3737	6.99356	-0.380138	0.282653	0.315067	7.40638	7.40077	-0.00561387	0.86	0.974266
MtrunA17Chr8g0361111	7.25	7.35	0.11	0.37279	0.559428	7.12	7.15	0.04	0.80044	0.991232	Putative universal stress protein A	NA	8.34337	8.55765	0.21428	0.0215069	0.0448599	8.38275	8.3778	-0.00495477	0.87518	0.977788
MtrunA17Chr4g0064341	2.94	2.8	-0.13	0.328397	0.517546	3.13	3.06	-0.06	0.659571	0.986826	Putative tetratricopeptide-like helical domain-containing protein	Medtr4g115350	7.51987	7.23177	-0.288097	0.0758923	0.107533	7.47196	7.46707	-0.00489611	0.975908	0.998508
MtrunA17Chr3g0077221	4.85	5.88	1.04	2.78802e-07	7.65342e-06	4.98	4.85	-0.12	0.289513	0.914841	Putative cinnamyl-alcohol dehydrogenase	Medtr3g005170	8.11282	8.41877	0.305949	0.0130316	0.0320677	8.16311	8.15824	-0.00486849	0.877334	0.977945
MtrunA17Chr4g0052131	3.51	3.31	-0.19	0.130332	0.282579	3.62	3.58	-0.03	0.821882	0.991611	Putative DNA helicase	Medtr4g096700	7.90401	7.64563	-0.258373	0.0143392	0.0335041	7.86495	7.86023	-0.00471603	0.892966	0.985202
MtrunA17Chr5g0406051	6.79	6.69	-0.1	0.414204	0.598089	6.82	6.73	-0.08	0.479406	0.966932	Putative procollagen-proline dioxygenase	Medtr5g022960	7.87256	7.66735	-0.205211	0.0705483	0.101289	7.84962	7.84499	-0.00462341	0.906703	0.988021
MtrunA17Chr2g0276951	7.78	7.89	0.12	0.572019	0.72743	7.79	7.84	0.06	0.899133	0.992504	Putative translation elongation factor EF1B. gamma chain. S-crystallin	Medtr2g005570	9.09594	8.9343	-0.161645	0.0241487	0.0486982	9.11725	9.11265	-0.00460242	0.886838	0.981784
MtrunA17Chr3g0109721	4.71	5.04	0.34	0.0152363	0.061204	4.88	4.79	-0.08	0.618868	0.984069	Putative small GTPase superfamily. P-loop containing nucleoside triphosphate hydrolase	Medtr3g064390	7.10379	6.81444	-0.289346	0.0368763	0.064817	7.0432	7.03872	-0.00448281	0.953356	1
MtrunA17Chr7g0220751	4.84	4.38	-0.45	0.00748272	0.0354279	4.7	4.82	0.13	0.398328	0.945165	Putative pentatricopeptide	Medtr7g018240	7.51756	7.20953	-0.308036	0.0525204	0.0826049	7.48614	7.48218	-0.00396421	0.921785	0.990028
MtrunA17Chr6g0461531	5.56	5.39	-0.17	0.324804	0.514138	5.67	5.79	0.13	0.35275	0.935331	Putative YTH domain-containing protein	Medtr6g032970	8.77872	8.5906	-0.188121	0.0356826	0.0635228	8.75949	8.75557	-0.00391593	0.906799	0.98702
MtrunA17Chr8g0373391	6.61	6.82	0.21	0.171248	0.338552	6.71	6.66	-0.04	0.685491	0.990594	Putative cellular retinaldehyde binding/alpha-tocopherol transport. CRAL/TRIO	Medtr8g077700	6.87514	6.72844	-0.146699	0.299096	0.329616	6.91976	6.91589	-0.00387476	0.961484	1
MtrunA17Chr8g0376081	5.46	5.15	-0.31	0.0208293	0.0772171	5.27	5.33	0.07	0.606114	0.984001	Putative ribosomal protein S24/S35	NA	8.11512	7.83206	-0.283068	0.00659043	0.0230428	8.12201	8.11825	-0.0037652	0.895949	0.986254
MtrunA17Chr4g0067461	5.36	4.44	-0.91	3.79978e-06	6.77598e-05	5.2	5.04	-0.15	0.225918	0.891388	Putative UDP-glucuronate decarboxylase	Medtr4g120030	8.43495	8.11879	-0.316161	0.00151136	0.0156281	8.38519	8.382	-0.00318368	0.909144	0.985159
MtrunA17Chr1g0168741	5.06	4.85	-0.21	0.0857548	0.214036	5.11	5.19	0.09	0.42376	0.953237	Putative nucleotide-binding alpha-beta plait domain. nuclear transport factor 2. NTF2-like protein	Medtr1g045800	7.89763	7.64606	-0.251573	0.000455278	0.01639	7.85449	7.85178	-0.00271666	0.949883	1
MtrunA17Chr2g0292421	6.25	7.38	1.13	2.34071e-07	6.68614e-06	6.24	6.26	0.03	0.808124	0.991188	Ferredoxin--NADP reductase. root isozyme	Medtr2g030200	8.58907	8.99317	0.404094	0.00201647	0.0166102	8.62601	8.62366	-0.00235079	0.958499	1
MtrunA17Chr8g0339111	7.79	8.08	0.29	0.264245	0.449741	7.86	7.86	0.01	0.978445	0.998381	Putative ribosomal protein S8e	Medtr8g012325	9.02915	8.82516	-0.203995	0.00331615	0.0184189	9.01819	9.01587	-0.00231983	0.972751	0.998431
MtrunA17Chr7g0263221	2.92	3.67	0.76	8.13529e-05	0.000884703	3.43	3.24	-0.18	0.202068	0.878867	Putative glutathione transferase	Medtr7g100320	7.31172	7.74867	0.436947	0.0070387	0.0231919	7.42123	7.41919	-0.00204354	0.984228	0.999655
MtrunA17Chr3g0122901	6.18	5.7	-0.48	0.00455659	0.0241409	6.17	6.29	0.13	0.291677	0.914638	Putative 3-oxoacyl-[acyl-carrier-protein] reductase	Medtr3g085740	8.34925	8.11108	-0.238165	0.0178914	0.0393449	8.31776	8.31582	-0.00194337	0.929353	0.990494
MtrunA17Chr2g0312971	4.92	5	0.09	0.481731	0.656191	4.82	4.81	0	0.99671	0.999144	Putative ataxin-2. nucleotide-binding alpha-beta plait domain-containing protein	Medtr2g070540	7.34925	7.12552	-0.223728	0.00696677	0.0232704	7.32204	7.32013	-0.00191013	0.967318	1
MtrunA17Chr2g0321561	4.76	4.74	-0.01	0.907275	0.950812	4.7	4.82	0.13	0.283782	0.914043	Putative N-carbamoylputrescine amidase	Medtr2g086600	7.58894	7.78332	0.19438	0.036396	0.0643216	7.62533	7.62364	-0.00168791	0.978332	0.997837
MtrunA17Chr3g0138771	5.95	5.91	-0.04	0.738179	0.846965	6.06	6.05	0	0.990212	0.999115	Putative methyltransferase	Medtr3g108640	8.04449	7.83981	-0.204683	0.0126199	0.031861	7.98807	7.98647	-0.00160704	0.969309	1
MtrunA17Chr2g0281331	7.8	8.28	0.48	0.128467	0.279872	8.05	8.22	0.18	0.79621	0.992733	Putative translation protein SH3	NA	8.49536	8.35792	-0.137435	0.176659	0.209151	8.54797	8.54646	-0.00151056	0.970595	0.999384
MtrunA17Chr3g0102701	4.41	4.35	-0.06	0.597641	0.746316	4.55	4.53	-0.01	0.907612	0.993428	Putative DNA-directed RNA polymerase	Medtr3g060690	8.30763	8.08316	-0.224468	0.00447772	0.0205299	8.28377	8.28242	-0.00134407	0.978483	0.995901
MtrunA17Chr4g0068511	3.08	2.77	-0.3	0.0664304	0.17918	3.25	3.28	0.04	0.794	0.996349	Putative DNA helicase	Medtr4g122270	7.74037	7.44765	-0.292723	0.0667686	0.0978871	7.72362	7.72243	-0.00118697	0.989836	1
MtrunA17Chr1g0185251	5.16	6.12	0.97	1.69034e-06	3.41692e-05	5.41	5.35	-0.05	0.655905	0.987117	Methylcrotonoyl-CoA carboxylase subunit alpha	Medtr1g071610	7.23703	7.91533	0.678304	0.0213188	0.0445632	7.52267	7.52148	-0.00118655	0.974297	0.99791
MtrunA17Chr5g0427791	3.84	4.18	0.35	0.0118939	0.0505372	3.73	3.72	0	0.998988	0.999757	Putative aminoacyltransferase. E1 ubiquitin-activating enzyme	Medtr5g066710	7.37075	7.17242	-0.198333	0.120495	0.153905	7.34182	7.34088	-0.000938073	0.993937	1
MtrunA17Chr3g0103431	5.06	4.95	-0.1	0.47113	0.647346	5.07	5.19	0.13	0.33781	0.93035	Putative nucleotide-binding alpha-beta plait domain-containing protein	Medtr3g061590	6.80321	6.66237	-0.140835	0.362413	0.391842	6.87708	6.87617	-0.000903464	0.992547	1
MtrunA17Chr3g0081741	7.78	7.84	0.07	0.733375	0.844231	7.74	7.77	0.04	0.927198	0.996786	Putative ribosomal protein S19e	Medtr3g013635	9.62552	9.42658	-0.198935	0.0110659	0.0300448	9.63195	9.6311	-0.000856788	0.97015	0.999985
MtrunA17Chr7g0263091	5.63	5.51	-0.12	0.383385	0.569557	5.47	5.56	0.1	0.523638	0.972639	Putative BRCT domain-containing protein	Medtr7g100040	7.97786	7.76829	-0.209571	0.12571	0.159517	8.0278	8.0271	-0.000698234	0.98874	1
MtrunA17Chr1g0156231	4.31	4.11	-0.2	0.131428	0.284204	4.25	4.3	0.06	0.615829	0.984102	Putative exoribonuclease II	Medtr1g023955	7.40387	7.1344	-0.269467	0.00405092	0.0196875	7.41095	7.41041	-0.000539802	0.992018	1
MtrunA17Chr3g0102331	7.71	7.55	-0.16	0.261096	0.446251	7.56	7.64	0.09	0.809066	0.990862	Putative translation elongation factor EF1B. gamma chain. S-crystallin	Medtr3g058940	8.49809	8.31669	-0.1814	0.00146955	0.0156968	8.48047	8.47996	-0.000507538	0.985128	0.999525
MtrunA17Chr1g0170211	3.81	4.02	0.22	0.108869	0.252631	3.92	3.97	0.06	0.678261	0.989728	Uricase-2 isozyme 2	Medtr1g048370	7.88929	8.10833	0.219039	0.0131129	0.0319443	7.9183	7.91822	-8.002e-05	0.996964	1
MtrunA17Chr5g0404121	2.8	2.58	-0.21	0.10942	0.253347	2.76	2.72	-0.03	0.857464	0.991776	Putative Nrap protein	Medtr5g020190	7.55469	7.18225	-0.372439	0.050388	0.0801589	7.525	7.52497	-3.55204e-05	0.999051	0.999051
MtrunA17Chr3g0110261	7.8	8.29	0.49	0.125227	0.277866	7.76	7.82	0.07	0.88591	0.992517	Glutamine synthetase N-1	Medtr3g065250	9.03504	9.35114	0.316101	0.00399547	0.0196141	9.03648	9.03646	-2.26012e-05	0.998781	1
MtrunA17Chr5g0436791	7.79	8	0.21	0.362268	0.549542	7.91	7.99	0.09	0.868542	0.991721	60S acidic ribosomal protein P0	Medtr5g082180	7.14966	6.89682	-0.252838	0.120264	0.154014	7.0552	7.05531	0.000108648	0.999048	1
MtrunA17Chr1g0199731	7.8	8.11	0.32	0.218566	0.398027	8	8.15	0.16	0.803568	0.991329	Putative major intrinsic protein	Medtr1g095070	8.83114	8.60089	-0.230246	0.0568902	0.0872196	8.71408	8.7143	0.000216774	0.996512	1
MtrunA17Chr3g0143681	6	5.84	-0.15	0.279791	0.467122	6.03	6.01	-0.01	0.95534	0.997981	hypothetical protein	Medtr3g115060	7.01759	6.93116	-0.086429	0.64035	0.659343	7.13528	7.13588	0.000603572	0.995311	1
MtrunA17Chr2g0307471	3.41	2.96	-0.45	0.0114032	0.0488974	3.52	3.61	0.1	0.469584	0.965155	Putative RNA helicase	Medtr2g055850	7.75352	7.29892	-0.454596	0.0421848	0.0713107	7.71611	7.71675	0.000641589	0.990272	1
MtrunA17Chr5g0447581	5.64	5.45	-0.19	0.242426	0.425838	5.63	5.85	0.23	0.0921428	0.796087	Putative Heat shock protein Hsp90 family	Medtr5g097320	8.86261	8.67277	-0.189838	0.000328642	0.015972	8.83987	8.84056	0.000689249	0.981786	0.998218
MtrunA17Chr2g0312771	7.41	8	0.6	0.00378897	0.0209422	7.33	7.51	0.19	0.539983	0.974343	Putative glutathione transferase	Medtr2g070150	9.134	9.55581	0.421817	0.0123718	0.0316457	9.276	9.27686	0.000865541	0.977376	0.997909
MtrunA17Chr4g0067951	4.45	6.91	2.47	3.73271e-12	1.63039e-09	4.74	4.84	0.11	0.504118	0.96838	Putative START-like domain. Bet v I type allergen	NA	8.33338	9.31442	0.981038	0.0118322	0.0313375	8.41577	8.41673	0.000961252	0.99742	1
MtrunA17Chr1g0182091	6.25	5.96	-0.28	0.034315	0.111537	6.29	6.36	0.08	0.489124	0.968009	Putative UDP-glucuronate decarboxylase	Medtr1g067530	7.64856	7.3015	-0.34706	0.133974	0.167597	7.58735	7.58834	0.000986228	0.976831	0.998402
MtrunA17Chr6g0457261	7.8	8.17	0.38	0.172925	0.340482	8.04	8.17	0.14	0.833686	0.991437	Putative ribosomal protein L30e	Medtr0024s0220	9.56397	9.354	-0.209968	0.0302524	0.0562243	9.55432	9.55539	0.00106943	0.978415	0.996875
MtrunA17Chr1g0162751	6.78	6.34	-0.44	0.00384599	0.0211591	6.76	6.77	0.02	0.875102	0.992238	Putative diphosphate--fructose-6-phosphate 1-phosphotransferase	Medtr1g035230	9.64827	9.44319	-0.20508	0.00267025	0.0180242	9.63486	9.63608	0.00121943	0.898358	0.986671
MtrunA17Chr8g0383631	5	5.13	0.13	0.257657	0.442589	5.05	5.13	0.09	0.461994	0.963841	Putative ribonucleoside-diphosphate reductase	Medtr8g092510	8.23194	8.04718	-0.18476	0.0243798	0.0487595	8.23853	8.23991	0.00137821	0.966472	1
MtrunA17Chr1g0204121	2.54	2.1	-0.43	0.0327401	0.107871	2.72	2.61	-0.1	0.419892	0.95195	Putative GDP-fucose protein O-fucosyltransferase	Medtr1g101985|Medtr1g101990	7.18227	6.9543	-0.227972	0.0672613	0.0983128	7.14902	7.15061	0.00158638	0.959236	1
MtrunA17Chr8g0365761	5.17	6.43	1.27	4.91205e-08	1.92389e-06	5.49	5.61	0.13	0.311532	0.92414	Putative protein-disulfide reductase	Medtr8g064810	8.77332	9.10436	0.331044	0.21832	0.25143	8.69796	8.69961	0.00165212	0.968626	1
MtrunA17Chr4g0003161	6.31	6.32	0.01	0.937624	0.96708	6.4	6.34	-0.05	0.65113	0.987409	Putative signal-recognition-particle GTPase	Medtr4g010050	7.98763	7.80586	-0.181763	0.00528503	0.0213156	7.95111	7.95292	0.00180567	0.972252	0.998974
MtrunA17Chr1g0199191	4.26	3.98	-0.28	0.0878901	0.217509	4.03	4.11	0.09	0.519999	0.971782	Putative VHS domain. armadillo-like helical. CLASP domain-containing protein	Medtr1g094165	7.34367	7.02232	-0.32135	0.0152981	0.0351532	7.32583	7.32778	0.00194906	0.965624	1
MtrunA17Chr4g0057551	3.53	4.45	0.93	1.26742e-06	2.70127e-05	3.8	3.92	0.13	0.264013	0.905427	Putative phosphodiesterase I	Medtr4g103520	7.26606	7.70824	0.442176	0.0052198	0.0212286	7.28684	7.2888	0.00196307	0.990307	1
MtrunA17Chr2g0317011	5.13	4.98	-0.14	0.259597	0.444505	4.98	5.13	0.16	0.265899	0.905525	Putative transcription factor MYC/MYB	Medtr2g078750	7.72787	7.52421	-0.203661	0.00681272	0.0231537	7.70775	7.7098	0.00204329	0.96116	1
MtrunA17Chr7g0271041	5.07	5.81	0.74	0.000222986	0.0020706	5.6	5.48	-0.11	0.461961	0.963902	Putative cathepsin B	Medtr7g111060	7.68515	8.16294	0.477794	0.062042	0.0920685	7.87934	7.88148	0.00214071	0.883611	0.980446
MtrunA17Chr3g0140811	2.45	2.57	0.13	0.32018	0.510164	2.72	2.48	-0.23	0.057444	0.752051	Putative xylulokinase	Medtr3g110710	7.01608	7.28348	0.267401	0.0101818	0.0284389	7.17365	7.17595	0.00229984	0.967452	1
MtrunA17Chr7g0269941	4.72	4.51	-0.2	0.12606	0.278425	4.76	4.72	-0.03	0.757597	0.993589	Putative DNA helicase	Medtr7g109480	7.83574	7.64869	-0.187051	0.0142626	0.0334054	7.83438	7.8368	0.0024227	0.90571	0.99027
MtrunA17Chr1g0182071	4.3	4.07	-0.22	0.23628	0.418709	4.79	4.81	0.03	0.804771	0.990932	Putative UDP-glucuronate decarboxylase	NA	7.66792	7.42122	-0.246703	0.00392848	0.0193831	7.62751	7.63007	0.00256046	0.833456	0.971366
MtrunA17Chr7g0240991	5.87	7.16	1.3	4.5692e-08	1.81432e-06	6.51	6.47	-0.03	0.769915	0.994898	Putative laccase	Medtr7g065980	7.84129	8.45075	0.609458	0.0027931	0.0180993	7.92854	7.93117	0.0026263	0.970116	1
MtrunA17Chr6g0472241	5.54	5.89	0.35	0.0103102	0.0452164	5.42	5.42	0.01	0.945824	0.99729	Putative tripeptidyl-peptidase II	Medtr0025s0060	8.41565	8.62273	0.20708	0.0026641	0.0181084	8.42606	8.4288	0.00273641	0.916048	0.987138
MtrunA17Chr1g0184151	6.14	5.68	-0.45	0.00397324	0.0216452	6.09	6.2	0.12	0.369702	0.942626	Putative 6-beta-hydroxyhyoscyamine epoxidase	Medtr1g070120	8.07663	7.86089	-0.215745	0.0630424	0.0932682	8.07676	8.08002	0.00325793	0.871383	0.976913
MtrunA17Chr4g0061981	7.67	7.78	0.11	0.521129	0.688283	7.59	7.57	-0.01	0.98632	0.999389	Putative 50S ribosomal protein L30e	Medtr4g112780	8.36482	8.21479	-0.150024	0.10554	0.139381	8.39784	8.40138	0.00353749	0.957219	1
MtrunA17Chr8g0378651	5.57	5.04	-0.52	0.000473789	0.00389344	5.59	5.66	0.08	0.479017	0.966648	Putative GDP-fucose protein O-fucosyltransferase	Medtr8g085780	7.35414	7.03539	-0.31875	0.00696779	0.0231941	7.344	7.3476	0.00359949	0.940047	0.99643
MtrunA17Chr1g0209571	3.86	3.83	-0.02	0.874117	0.931682	4.02	3.9	-0.11	0.449385	0.958823	Putative cysteine--tRNA ligase	Medtr1g110350	7.97371	7.75331	-0.220404	0.0928694	0.125898	7.90352	7.90717	0.00364626	0.904274	0.989814
MtrunA17Chr3g0115531	6.91	7.16	0.26	0.0426158	0.130827	6.72	6.71	0	0.995214	0.998928	Putative ligase	Medtr3g073860	8.73328	8.93801	0.20473	0.00515737	0.0211517	8.73389	8.73769	0.00379843	0.945065	0.999568
MtrunA17Chr3g0129261	4.86	4.67	-0.19	0.164076	0.329259	4.92	5.09	0.18	0.140186	0.836079	Putative GTP binding protein. second	Medtr3g094880	8.09196	7.89367	-0.198288	0.000704799	0.0145758	8.04791	8.05171	0.00380007	0.91786	0.987995
MtrunA17Chr3g0119641	5.05	5.4	0.36	0.0646137	0.175722	5.06	5.17	0.12	0.525417	0.972643	Putative primary-amine oxidase	Medtr3g080500	7.78699	8.05865	0.271669	0.0193613	0.0413609	7.7614	7.76529	0.00389371	0.948365	0.999794
MtrunA17Chr4g0076051	5.71	6.07	0.37	0.0229768	0.0831417	5.81	5.81	0.01	0.93445	0.996648	Putative cytochrome b561 and DOMON domain-containing protein	Medtr4g133620	6.45095	7.15847	0.707516	0.0108056	0.0296697	6.71087	6.71519	0.00431865	0.972765	0.997391
MtrunA17Chr6g0461951	4.95	4.66	-0.28	0.0941929	0.228808	4.84	4.96	0.13	0.387226	0.94528	Putative aspartate kinase	Medtr6g033260	7.58989	7.41069	-0.179198	0.0746339	0.106059	7.58454	7.58955	0.00500932	0.930524	0.989572
MtrunA17Chr4g0037531	6.28	6.11	-0.16	0.271037	0.456994	6.3	6.3	0.01	0.93727	0.996488	Putative plant specific eukaryotic initiation factor 4B	Medtr4g074040	8.49661	8.2412	-0.255412	0.000931747	0.0146074	8.46378	8.46925	0.00546923	0.911567	0.986685
MtrunA17Chr4g0064041	7.62	7.86	0.25	0.185209	0.356313	7.64	7.51	-0.12	0.751545	0.992958	Putative Blue (type 1) copper binding protein	Medtr4g114870	7.71182	8.12996	0.418144	0.0155882	0.0354013	7.80833	7.81389	0.0055597	0.939017	0.996424
MtrunA17Chr1g0172621	6.8	6.64	-0.16	0.190984	0.364034	6.77	6.72	-0.04	0.741527	0.992627	Putative tetratricopeptide-like helical domain. eukaryotic translation initiation factor 3 subunit E	Medtr1g051820	8.51202	8.33085	-0.18117	0.00824491	0.0250439	8.48396	8.48955	0.00558948	0.720737	0.946698
MtrunA17Chr1g0213011	7.01	7.88	0.87	3.13952e-05	0.000400489	7.37	7.42	0.06	0.833339	0.991325	Chalcone--flavonone isomerase	Medtr1g115820	8.84384	9.48566	0.641812	0.00230038	0.0169392	9.00449	9.01015	0.00565808	0.94448	1
MtrunA17Chr8g0348481	5.85	6.5	0.65	0.000824976	0.00615362	5.99	6.07	0.09	0.449765	0.959044	Putative mitogen-activated protein kinase MMK2 CMGC-MAPK family	Medtr8g028720	7.4945	7.76674	0.272241	0.0147775	0.0342809	7.53232	7.53803	0.0057061	0.779939	0.963279
MtrunA17Chr3g0128201	7.8	8.29	0.49	0.126047	0.278609	8.06	8.23	0.18	0.795248	0.995272	60S ribosomal protein L9	Medtr3g093110	9.9377	9.69425	-0.243441	0.00435373	0.020248	9.91455	9.92029	0.00573933	0.863626	0.973834
MtrunA17Chr6g0458031	7.8	8.2	0.41	0.155428	0.317669	7.98	8.2	0.23	0.728756	0.992393	Putative ribosomal protein S7e	Medtr6g021670	9.66069	9.44341	-0.21728	0.00516329	0.0210871	9.6364	9.64261	0.00620647	0.850832	0.972951
MtrunA17Chr5g0448021	7.79	7.91	0.12	0.591781	0.742383	7.8	7.87	0.08	0.875442	0.992335	Putative 60S ribosomal protein L6E	Medtr5g098090	8.58556	8.40551	-0.180056	0.0289991	0.0547323	8.5652	8.5716	0.00640338	0.878889	0.97632
MtrunA17Chr6g0460981	5.22	5.22	0.01	0.942338	0.969768	5.14	5.06	-0.07	0.564078	0.97925	Putative ribonuclease D	Medtr6g027760	7.57101	7.3811	-0.189907	0.134523	0.167636	7.58461	7.59109	0.00647921	0.872887	0.976347
MtrunA17Chr4g0061921	5.81	5.44	-0.37	0.014126	0.0576571	5.78	5.81	0.04	0.741296	0.992573	Putative transferase. protein kinase NAK family	Medtr4g112900	7.89584	7.636	-0.259835	0.0900335	0.122739	7.8672	7.87369	0.00648558	0.816765	0.968165
MtrunA17Chr5g0394611	7.8	8.29	0.49	0.126338	0.277264	8.06	8.23	0.18	0.795205	0.995658	40S ribosomal protein S3a	Medtr5g006440	9.40824	9.23118	-0.177066	0.0846227	0.117003	9.40962	9.41625	0.00663373	0.920838	0.990104
MtrunA17Chr5g0447011	7.8	8.26	0.47	0.133528	0.287019	8.04	8.22	0.19	0.779013	0.995113	Putative translation protein SH3	Medtr5g096540	8.58447	8.3257	-0.258771	0.00678026	0.0231243	8.59943	8.60611	0.006675	0.855275	0.975737
MtrunA17Chr5g0447491	4.89	4.48	-0.4	0.00710719	0.0340565	4.91	4.95	0.05	0.702878	0.992279	hypothetical protein	Medtr5g097230	7.76217	7.50367	-0.258496	0.0567269	0.0872445	7.76465	7.77143	0.00677119	0.887791	0.981721
MtrunA17Chr2g0306801	5.08	4.85	-0.22	0.118068	0.267099	5.23	5.31	0.09	0.467212	0.965049	Putative methyltransferase	Medtr2g054880	8.20558	7.92925	-0.276329	0.048038	0.0778215	8.20197	8.20888	0.00690247	0.889827	0.982854
MtrunA17Chr3g0128341	5.76	5.7	-0.06	0.66198	0.79468	5.89	5.87	-0.01	0.922	0.996106	Mitochondrial inner membrane translocase subunit Tim17/Tim22/Tim23/peroxisomal protein PMP24	Medtr3g093380	7.91298	7.71844	-0.194538	0.000849733	0.0152952	7.90327	7.91023	0.00696001	0.836864	0.971842
MtrunA17Chr8g0353571	6.19	6.03	-0.16	0.208392	0.385937	6.08	6.09	0.02	0.881784	0.992385	Putative peptidylprolyl isomerase	Medtr8g040180	7.90511	7.68026	-0.224855	0.176946	0.209235	7.88323	7.89036	0.00712437	0.914396	0.987548
MtrunA17Chr6g0449911	6.23	6.27	0.04	0.822916	0.900789	6.07	6.21	0.15	0.360829	0.938564	Putative RNA helicase	Medtr6g005550	8.3165	8.12346	-0.193033	0.137741	0.170771	8.28966	8.29743	0.00777437	0.895617	0.987006
MtrunA17Chr1g0194641	6.81	6.33	-0.47	0.00132785	0.00904078	6.63	6.58	-0.04	0.727945	0.992371	Putative transcription factor WD40-like family	Medtr1g086990	7.65534	7.38524	-0.270104	0.0323377	0.0590832	7.55763	7.5654	0.00777554	0.96281	1
MtrunA17Chr2g0332911	4.58	4.17	-0.4	0.0131933	0.0547371	4.36	4.43	0.08	0.670396	0.988469	Putative mak16 protein	Medtr2g103560	7.42543	7.13628	-0.289152	0.00020458	0.0152963	7.41478	7.42257	0.0077981	0.812878	0.968282
MtrunA17Chr1g0196521	6.19	5.97	-0.22	0.145371	0.303772	6.13	6.12	0	0.97017	0.9981	Putative BSD domain-containing protein	Medtr1g089850	7.23825	6.9844	-0.253847	0.0584704	0.0888019	7.23571	7.24353	0.00782487	0.884696	0.980529
MtrunA17Chr6g0459141	3.9	6.5	2.6	2.16935e-12	1.08486e-09	4.16	4.84	0.69	0.000363232	0.14717	Putative chitinase	Medtr6g023340	6.93922	7.69474	0.755518	0.0126841	0.0319404	6.98104	6.98898	0.00793761	0.924372	0.989526
MtrunA17Chr4g0052541	6.35	6.53	0.18	0.233999	0.416184	6.58	6.57	0	0.980494	0.998611	Putative 6.7-dimethyl-8-ribityllumazine synthase	Medtr4g094700	7.35031	7.19352	-0.156798	0.777984	0.791833	7.02401	7.03203	0.00801377	0.953225	1
MtrunA17Chr1g0168531	7.72	7.67	-0.05	0.763916	0.862753	7.61	7.73	0.13	0.764317	0.994211	Putative ribosomal protein L4/L1e	Medtr1g045410	8.1235	7.92896	-0.194542	0.027349	0.0524323	8.07912	8.08734	0.00822187	0.742549	0.957238
MtrunA17Chr2g0278371	4.61	4.56	-0.05	0.743501	0.850525	4.47	4.63	0.17	0.23619	0.896649	hypothetical protein	NA	7.48084	7.3037	-0.177138	0.172781	0.204808	7.51856	7.52686	0.00829703	0.921976	0.98914
MtrunA17Chr3g0136911	5.39	5.31	-0.07	0.647646	0.784047	5.36	5.42	0.07	0.559209	0.977762	Putative DNA-directed RNA polymerase	Medtr3g105990	7.65306	7.41497	-0.23809	0.0841638	0.116534	7.62872	7.63705	0.00833031	0.489037	0.888493
MtrunA17Chr2g0315131	2.18	3.04	0.87	4.84767e-06	8.24821e-05	2.23	2.3	0.08	0.518909	0.971492	Putative non-specific serine/threonine protein kinase	Medtr2g075140	7.05921	7.63741	0.578193	0.0010865	0.0148743	7.20896	7.21754	0.0085742	0.933846	0.99202
MtrunA17Chr3g0092161	6.38	6.25	-0.12	0.455806	0.634502	6.56	6.31	-0.24	0.199686	0.876571	hypothetical protein	Medtr3g435580	8.56305	8.28693	-0.276123	0.00488544	0.0211993	8.53991	8.54867	0.00876742	0.791491	0.968929
MtrunA17Chr1g0155781	7.49	8.21	0.72	0.00762807	0.0359092	7.57	7.57	0.01	0.975229	0.998366	Cysteine proteinase 15A	Medtr1g023210	8.48411	9.01846	0.534344	0.000239192	0.0166068	8.5566	8.56542	0.00882291	0.82168	0.968089
MtrunA17Chr5g0403311	7.8	8.29	0.49	0.126107	0.277658	8.06	8.23	0.18	0.795258	0.995085	Putative ribosomal protein S4e	Medtr5g018940	9.61507	9.4209	-0.194164	0.00513442	0.0211468	9.57651	9.58547	0.00895845	0.812989	0.967228
MtrunA17Chr4g0067521	4.74	4.74	0	0.998425	0.999381	4.91	4.89	-0.01	0.944645	0.996956	Putative 3-hydroxyacyl-CoA dehydrogenase. Hydro-lyase. Isomerase	Medtr4g120130	8.71833	8.91749	0.199164	0.364159	0.393292	8.77715	8.7862	0.00904839	0.954332	0.999581
MtrunA17Chr3g0137421	7.32	7.76	0.45	0.00618204	0.0305306	7.51	7.47	-0.03	0.924901	0.996204	Putative proteinase inhibitor I3. Kunitz legume	Medtr3g106585	8.90462	9.17853	0.273907	0.00717238	0.0232385	8.96462	8.97387	0.00924287	0.808287	0.966365
MtrunA17Chr8g0384431	6.5	5.72	-0.77	2.24739e-05	0.000301745	6.5	6.35	-0.14	0.208619	0.881195	Putative S-adenosyl-L-methionine-dependent methyltransferase	Medtr8g093880	7.58034	6.97113	-0.609212	0.0125556	0.0317813	7.35225	7.36179	0.00954224	0.945941	0.999407
MtrunA17Chr3g0129471	2.59	2.35	-0.23	0.134772	0.288812	2.69	2.67	-0.01	0.932342	0.996855	Putative DNA/RNA-binding protein Alba	Medtr3g095240	8.31076	8.12385	-0.186909	4.75183e-05	0.0153959	8.2749	8.2845	0.00960118	0.800264	0.969896
MtrunA17Chr1g0205971	NA	NA	NA	NA	NA	NA	NA	NA	NA	NA	Putative ribosomal protein S8	NA	9.45017	9.19145	-0.258723	0.00308085	0.0183717	9.42562	9.43546	0.009837	0.85788	0.976416
MtrunA17Chr2g0312061	3.91	3.65	-0.26	0.0754327	0.195853	4.02	4.07	0.06	0.660835	0.987108	Putative protein-synthesizing GTPase	Medtr2g069440	8.46659	8.2741	-0.192484	0.000114265	0.0111065	8.45686	8.46674	0.00987662	0.694629	0.937749
MtrunA17Chr2g0295521	4.38	4.81	0.44	0.00245974	0.014761	4.14	4.25	0.12	0.375487	0.9438	Putative acyl-CoA dehydrogenase/oxidase. protein kinase	Medtr2g435800	8.05351	8.35351	0.300003	0.0154705	0.0353818	8.06063	8.0711	0.0104785	0.72073	0.947969
MtrunA17Chr2g0278631	6.68	6.82	0.14	0.344034	0.532558	6.7	6.74	0.05	0.656799	0.986891	Putative histidine decarboxylase	Medtr2g008120	7.84964	7.57049	-0.279147	0.0562524	0.0869274	7.88058	7.89129	0.0107159	0.7717	0.96537
MtrunA17Chr3g0121661	6.3	5.88	-0.41	0.00559	0.0282373	6.14	6.11	-0.02	0.841328	0.992278	Putative UDP-glucuronate 4-epimerase	Medtr3g084090	7.72466	7.44276	-0.281899	0.00180453	0.0165472	7.65649	7.66734	0.0108567	0.807517	0.966634
MtrunA17Chr3g0143651	4.32	4.32	0	0.97153	0.984859	4.31	4.35	0.05	0.625537	0.984835	Putative prolyl oligopeptidase	Medtr3g115030	7.16735	7.37068	0.203335	0.049548	0.0792116	7.15597	7.16706	0.0110817	0.906375	0.988772
MtrunA17Chr5g0436331	7.8	8.28	0.49	0.127369	0.278463	8.06	8.23	0.18	0.795341	0.994073	Putative ribosomal protein L35A	Medtr5g081705	8.62033	8.43871	-0.181619	0.058895	0.0890294	8.59947	8.61074	0.0112731	0.788981	0.969519
MtrunA17Chr3g0137761	5.24	5.07	-0.16	0.181878	0.352261	5.35	5.36	0.02	0.90667	0.993372	hypothetical protein	Medtr3g107050	6.92722	6.84148	-0.0857427	0.552356	0.577301	7.0186	7.03006	0.0114627	0.914793	0.98688
MtrunA17Chr2g0329171	4.66	4.13	-0.52	0.000642395	0.00499921	4.64	4.63	0	0.997142	0.99916	Putative glucose-fructose oxidoreductase	Medtr2g098500	7.91295	7.71903	-0.193918	0.00904319	0.0267987	7.87446	7.88648	0.0120137	0.693633	0.937707
MtrunA17Chr8g0393211	6.43	5.73	-0.7	3.40591e-05	0.000428608	6.35	6.22	-0.12	0.305125	0.919915	Putative protein kinase RLK-Pelle-LRR-III family	Medtr8g107470	8.11345	7.83326	-0.280186	0.00554311	0.0217254	8.11804	8.13021	0.0121633	0.798907	0.971887
MtrunA17Chr5g0442191	4.74	4.64	-0.09	0.544114	0.707084	4.85	4.88	0.04	0.769437	0.994857	Putative RNA helicase	Medtr5g090120	8.62817	8.36011	-0.268065	0.00133034	0.0152128	8.56966	8.58184	0.0121833	0.748521	0.961113
MtrunA17Chr2g0311931	7.39	7.29	-0.09	0.496974	0.668978	7.34	7.35	0.02	0.952142	0.997747	Putative protein-synthesizing GTPase	Medtr2g069310	9.07174	8.87718	-0.194557	0.0016054	0.0156044	9.08634	9.09892	0.0125847	0.772642	0.96283
MtrunA17Chr7g0253191	6.47	6.3	-0.16	0.3167	0.50696	6.44	6.46	0.03	0.827982	0.991113	Putative YTH domain-containing protein	Medtr7g085500	8.10307	7.85825	-0.24482	0.0137406	0.0328155	8.11542	8.12806	0.0126324	0.77934	0.964992
MtrunA17Chr2g0307301	7.47	7.22	-0.24	0.0619818	0.170663	7.1	7.08	-0.01	0.965376	0.998038	Putative 11-oxo-beta-amyrin 30-oxidase	Medtr2g055470	7.83295	7.45957	-0.373384	0.00941518	0.0274821	7.62975	7.64382	0.0140648	0.636939	0.922659
MtrunA17Chr4g0005611	5.95	5.71	-0.24	0.0552186	0.157625	6.19	6.25	0.07	0.5549	0.977679	Putative ribosomal protein S4e	Medtr4g014590	8.26172	7.93164	-0.330087	0.14611	0.178415	8.25607	8.27024	0.0141698	0.673994	0.933222
MtrunA17Chr5g0415631	5.29	6.04	0.76	8.37722e-06	0.000130976	5.41	5.26	-0.14	0.269922	0.907438	Putative TIR domain-containing protein	Medtr5g037700	7.02809	7.48605	0.457963	0.0585586	0.0886588	7.21523	7.23015	0.0149202	0.819547	0.969099
MtrunA17Chr5g0409231	7.8	8.27	0.48	0.130204	0.282513	8.04	8.13	0.1	0.876344	0.992204	Putative ribosomal protein L13e	Medtr5g026750	8.94675	8.77434	-0.172409	0.0130708	0.0319217	8.95957	8.97484	0.0152736	0.86278	0.97401
MtrunA17Chr6g0461461	5.57	6.59	1.03	4.37583e-07	1.10617e-05	5.85	5.94	0.1	0.373211	0.943094	Putative glutamate dehydrogenase	Medtr6g029460	8.27864	8.75385	0.475206	0.00758655	0.0240985	8.30463	8.3201	0.0154705	0.611773	0.905088
MtrunA17Chr6g0467121	7.51	8.16	0.66	0.00846788	0.0388968	7.57	7.63	0.07	0.849004	0.991585	Putative peroxidase	Medtr6g043240	8.94503	9.65922	0.714193	0.00118924	0.0150122	9.09323	9.10871	0.0154815	0.845505	0.97258
MtrunA17Chr7g0263541	6.13	5.67	-0.45	0.00746176	0.0353481	6.04	6.24	0.21	0.111749	0.810023	Putative adenylate kinase	Medtr7g100530	7.43687	7.05639	-0.380487	0.0110448	0.0300717	7.43758	7.45329	0.0157111	0.845846	0.971823
MtrunA17Chr8g0391391	6.29	5.64	-0.65	0.0019432	0.0122425	6.07	6.3	0.24	0.0750974	0.782006	Putative cellulase	Medtr8g104820	7.97493	7.78591	-0.189015	0.00194116	0.0171528	7.94765	7.96346	0.0158158	0.805499	0.967794
MtrunA17Chr8g0375251	5.98	6.03	0.05	0.717841	0.833355	6	6.1	0.11	0.343619	0.932438	Putative transcription factor C3H family	NA	7.37359	7.15357	-0.220016	0.0704736	0.101332	7.40484	7.42077	0.0159258	0.808705	0.965677
MtrunA17Chr4g0030541	3.21	3.29	0.09	0.464867	0.641987	2.86	2.95	0.1	0.552937	0.97709	Putative E3 UFM1-protein ligase 1	Medtr4g062090	7.13785	6.98293	-0.154922	0.109599	0.142994	7.16849	7.18445	0.0159548	0.628747	0.91763
MtrunA17Chr2g0330561	7.8	8.27	0.48	0.130621	0.282939	8.05	8.12	0.08	0.907835	0.993463	Putative ribosomal protein L28e	Medtr2g100410	9.06736	8.90016	-0.167192	0.0150279	0.034614	9.06874	9.08474	0.0160024	0.734895	0.94863
MtrunA17Chr8g0342041	6.09	5.82	-0.27	0.0666202	0.179509	6.09	6.2	0.12	0.305256	0.919689	Putative ribosomal protein L30. bacterial-type	Medtr8g016300	7.64776	7.37371	-0.274055	0.00871882	0.025996	7.66005	7.67644	0.0163957	0.76247	0.968786
MtrunA17Chr1g0204941	7.4	7.22	-0.18	0.206043	0.383128	7.11	7.3	0.2	0.293567	0.916879	Putative ribosomal protein S3Ae	Medtr1g103100	8.49752	8.24342	-0.254101	0.0264108	0.0513426	8.49529	8.5117	0.0164173	0.812485	0.969
MtrunA17Chr8g0357261	5.08	4.85	-0.23	0.0582816	0.163647	4.94	5.01	0.08	0.572093	0.97986	Putative dedicator of cytokinesis. DHR-1 domain. DHR-2 domain-containing protein	Medtr8g056900	7.0344	6.81616	-0.218237	0.0485908	0.0780665	7.04399	7.06087	0.0168826	0.827628	0.969222
MtrunA17Chr5g0399451	4.32	4.6	0.28	0.0412855	0.127996	4.62	4.67	0.06	0.633686	0.985039	Putative acyl-CoA oxidase	Medtr5g012920	8.0797	8.32442	0.244726	0.00183776	0.0165398	8.13536	8.15321	0.0178561	0.673179	0.933423
MtrunA17Chr7g0245751	5.4	4.97	-0.42	0.00351097	0.0197023	5.32	5.4	0.09	0.450865	0.959618	Putative transcription factor WD40-like family	Medtr7g074890	7.81575	7.61751	-0.198245	0.139313	0.171843	7.70788	7.72612	0.0182375	0.799796	0.970539
MtrunA17Chr2g0277681	2.9	2.47	-0.43	0.0122667	0.0518148	2.86	3	0.15	0.373123	0.943177	hypothetical protein	Medtr2g006750	7.80744	7.57454	-0.232905	0.0334568	0.060334	7.78107	7.79933	0.0182632	0.578957	0.901837
MtrunA17Chr2g0315841	6.93	7.92	0.99	4.70413e-05	0.000564791	6.85	7.05	0.21	0.212789	0.883731	Putative bulb-type lectin domain-containing protein	Medtr2g076490	8.40401	9.10289	0.698878	0.00349944	0.0182874	8.52631	8.54461	0.0182985	0.769449	0.966285
MtrunA17Chr4g0002361	6.88	6.79	-0.08	0.481297	0.65591	6.87	6.91	0.05	0.709565	0.992735	Putative GDP-fucose protein O-fucosyltransferase	Medtr4g008200	8.17048	7.96668	-0.203801	0.00324807	0.0184627	8.12529	8.14365	0.0183546	0.662255	0.934269
MtrunA17Chr4g0076881	4.78	4.69	-0.08	0.539705	0.7035	4.86	4.74	-0.11	0.442309	0.956813	hypothetical protein	Medtr4g134620	8.81351	8.49325	-0.320261	0.238313	0.271879	8.59603	8.61486	0.018833	0.518165	0.896186
MtrunA17Chr6g0479191	5.98	6.13	0.15	0.250132	0.434924	6.22	6.32	0.11	0.316267	0.923606	Putative dihydropyrimidine dehydrogenase (NADP(+))	Medtr6g071210	8.52497	8.7444	0.219432	0.00451443	0.0205048	8.56329	8.58225	0.0189673	0.571199	0.908683
MtrunA17Chr2g0299501	6.33	6.29	-0.03	0.847301	0.915142	6.57	6.75	0.19	0.125175	0.828253	Putative nucleosome assembly protein (NAP)	Medtr2g039680	9.15713	8.95207	-0.20506	0.0469341	0.0768013	9.12529	9.14472	0.0194233	0.546141	0.901271
MtrunA17Chr6g0455421	3.8	3.37	-0.43	0.00590024	0.0294083	3.69	3.82	0.14	0.340146	0.93111	Putative tRNA (guanine(26)-N(2))-dimethyltransferase	Medtr6g015885	7.71374	7.45353	-0.260212	0.00694114	0.0234264	7.69807	7.71749	0.019424	0.542276	0.904104
MtrunA17Chr6g0456601	5.16	6.02	0.87	5.2284e-06	8.76208e-05	5.77	5.29	-0.47	0.049144	0.726632	Putative glucan endo-1.3-beta-D-glucosidase	Medtr6g016820	8.23804	8.71757	0.479527	0.00817637	0.0249919	8.30409	8.32355	0.019457	0.684292	0.936806
MtrunA17Chr8g0346721	5.29	5.15	-0.14	0.263555	0.449098	5.33	5.25	-0.07	0.580095	0.981815	Putative importin-beta domain-containing protein	Medtr8g027450	9.08796	8.86881	-0.219144	0.00326169	0.0184323	9.05565	9.07545	0.0198007	0.417045	0.881234
MtrunA17Chr3g0131271	5.53	4.99	-0.54	0.00519306	0.0267052	5.55	5.56	0.02	0.870214	0.991887	hypothetical protein	Medtr3g098210	7.74842	7.52096	-0.227462	0.00389308	0.0195055	7.6571	7.67711	0.0200109	0.771979	0.964478
MtrunA17Chr2g0288171	5.04	4.9	-0.14	0.283412	0.471207	5.17	5.14	-0.02	0.877329	0.991771	Putative pentatricopeptide	Medtr2g022860	7.91295	7.64387	-0.269074	0.00684091	0.0231685	7.82705	7.8472	0.0201505	0.675974	0.931981
MtrunA17Chr4g0048901	2.72	2.52	-0.19	0.176368	0.345017	2.53	2.75	0.23	0.0944769	0.797913	Putative tetratricopeptide-like helical domain-containing protein	NA	8.12782	7.9089	-0.21892	0.00292445	0.0181055	8.08503	8.10529	0.0202639	0.732493	0.950579
MtrunA17Chr7g0268831	4.27	4.04	-0.22	0.12485	0.277403	4.54	4.57	0.04	0.737187	0.993167	Putative transcription factor Hap3/NF-YB family	Medtr7g108320	7.97207	7.67168	-0.30039	0.0111161	0.0300135	7.91364	7.93456	0.0209219	0.734878	0.949869
MtrunA17Chr3g0095031	1.84	1.41	-0.42	0.018852	0.0716813	1.85	1.91	0.07	0.727332	0.992664	Putative RNA helicase	Medtr3g449250	7.5322	7.31254	-0.219651	0.0933846	0.126244	7.62356	7.64451	0.0209486	0.774302	0.963665
MtrunA17Chr5g0420981	4.59	5.79	1.21	2.14225e-07	6.25384e-06	4.76	4.81	0.06	0.623185	0.98461	Putative codeine 3-O-demethylase	Medtr5g048470	7.20647	8.04572	0.839252	0.0325198	0.0589725	7.45544	7.47652	0.0210726	0.837413	0.971319
MtrunA17Chr7g0256181	4.95	4.7	-0.24	0.052159	0.151358	4.98	4.86	-0.11	0.420061	0.952127	Putative tetratricopeptide-like helical domain. pentacotripeptide-repeat region of PROPR	Medtr7g089770	8.03047	7.8131	-0.217365	0.0170558	0.0380234	7.95087	7.97229	0.0214208	0.313725	0.929699
MtrunA17Chr3g0128051	6.84	6.55	-0.28	0.0369001	0.11758	6.93	7.02	0.1	0.501544	0.969165	Putative nascent polypeptide-associated complex subunit alpha	Medtr3g092980	8.67026	8.46328	-0.206977	0.00664558	0.022906	8.65246	8.67393	0.0214751	0.235688	0.962557
MtrunA17Chr3g0132801	6.13	6.51	0.38	0.0321487	0.106451	5.98	6.19	0.22	0.136628	0.833338	Putative tetratricopeptide-like helical domain-containing protein	Medtr3g100100	7.83299	8.04717	0.214178	0.0592113	0.08923	7.82271	7.84421	0.0215081	0.783592	0.964115
MtrunA17Chr1g0160841	3.65	3.28	-0.36	0.0110997	0.0478519	3.51	3.62	0.12	0.374085	0.942403	Putative DNA topoisomerase (ATP-hydrolyzing)	Medtr1g031690	7.37751	7.16815	-0.209357	0.13744	0.170615	7.31013	7.33164	0.0215129	0.671549	0.933828
MtrunA17Chr7g0271351	6.41	6.99	0.59	0.00655685	0.0319248	6.59	6.73	0.15	0.300719	0.919696	Putative phytepsin	Medtr7g111530	7.83248	8.24701	0.414532	0.00175831	0.0164334	7.87556	7.89744	0.0218761	0.805889	0.967067
MtrunA17Chr8g0391761	7.8	8.19	0.4	0.165726	0.331068	7.99	8.01	0.03	0.96429	0.997907	Putative ribosomal protein S5	Medtr8g105340	8.72923	8.57218	-0.157047	0.0509932	0.0805941	8.73807	8.76004	0.0219693	0.573199	0.904463
MtrunA17Chr7g0256201	3.44	3.19	-0.24	0.0865723	0.215298	3.47	3.62	0.16	0.311245	0.923728	Putative DNA topoisomerase (ATP-hydrolyzing)	Medtr7g089790	7.64357	7.41064	-0.232929	0.0109454	0.0298847	7.60504	7.62704	0.0219969	0.5438	0.902003
MtrunA17Chr4g0065991	7.8	8.21	0.41	0.154669	0.316717	7.83	7.9	0.08	0.880939	0.992078	Primary amine oxidase	Medtr4g117670	7.71371	7.91702	0.203315	0.00216691	0.0165846	7.76155	7.78373	0.0221823	0.623823	0.915946
MtrunA17Chr8g0372561	5.01	4.58	-0.43	0.00342507	0.0192956	4.97	5.01	0.05	0.678733	0.989584	Putative ribosomal protein L7/L12	Medtr8g076780	7.293	7.34362	0.050625	0.831193	0.840707	7.25628	7.27875	0.0224706	0.248795	0.967315
MtrunA17Chr5g0409981	5.15	4.87	-0.28	0.0802801	0.20459	5.28	5.31	0.04	0.74517	0.992012	Putative RNA helicase	Medtr5g027840	7.93816	7.66509	-0.273067	0.0104471	0.0290131	7.90962	7.93233	0.0227052	0.558971	0.901028
MtrunA17Chr6g0476831	7.59	7.85	0.26	0.134063	0.287793	7.56	7.5	-0.05	0.889148	0.992439	Kunitz-type trypsin inhibitor-like 1 protein	Medtr6g059730	8.51704	8.74528	0.228248	0.00345252	0.0182383	8.55548	8.57838	0.0228967	0.460492	0.891631
MtrunA17Chr4g0035581	4.96	4.78	-0.17	0.180177	0.349988	4.74	4.79	0.06	0.647484	0.987351	Putative DNA helicase	Medtr4g071090	7.88326	7.66288	-0.220383	0.0121751	0.031474	7.89686	7.91987	0.0230067	0.535724	0.900906
MtrunA17Chr4g0029071	7.44	7.74	0.31	0.0448598	0.135831	7.58	7.54	-0.03	0.942009	0.996569	Putative major intrinsic protein	Medtr4g059390	8.62385	8.82306	0.19921	0.029795	0.0555868	8.70555	8.72876	0.0232141	0.793141	0.969727
MtrunA17Chr8g0380431	3.99	3.86	-0.12	0.463239	0.640637	4.01	3.99	-0.01	0.958292	0.998157	Putative YTH domain-containing protein	Medtr8g088390	8.69682	8.47413	-0.222689	0.00623611	0.0227876	8.66291	8.68614	0.023221	0.356523	0.911949
MtrunA17Chr1g0166441	5.26	5.07	-0.18	0.168242	0.334584	5.28	5.43	0.16	0.235718	0.896929	Putative tetratricopeptide-like helical domain-containing protein	Medtr1g041435	7.96213	7.56083	-0.4013	0.274124	0.306968	7.92394	7.94718	0.023233	0.795778	0.969293
MtrunA17Chr8g0347451	5.37	5.26	-0.1	0.407422	0.591589	5.53	5.51	-0.01	0.913677	0.994484	Putative mitochondrial carrier protein	Medtr8g027975	8.54501	8.16792	-0.377098	0.0218821	0.0451581	8.51508	8.53877	0.0236897	0.44871	0.88828
MtrunA17Chr7g0266201	2.19	3.11	0.93	4.1771e-06	7.32765e-05	2.16	2.31	0.16	0.193192	0.874901	Putative phosphatidylethanolamine-binding protein	Medtr7g104460	7.91538	7.60302	-0.312357	0.0612649	0.0910543	7.8535	7.87734	0.023847	0.534422	0.901837
MtrunA17Chr1g0168341	7.79	7.86	0.08	0.703905	0.823634	7.75	7.97	0.23	0.659785	0.986768	Putative ribosomal protein S3	Medtr1g044660	9.64606	9.37828	-0.267779	0.00466055	0.0207801	9.63121	9.65506	0.0238488	0.357838	0.908143
MtrunA17Chr2g0296011	6.14	5.99	-0.14	0.329735	0.518778	6.04	5.95	-0.08	0.567346	0.97904	hypothetical protein	Medtr2g436860	7.56584	7.40063	-0.165214	0.238757	0.272066	7.61002	7.63417	0.0241449	0.829135	0.969819
MtrunA17Chr7g0273141	3.21	4.43	1.23	1.12409e-07	3.72603e-06	3.43	3.5	0.08	0.49887	0.96892	Putative homoglutathione synthase	NA	7.63631	8.03291	0.396601	0.00713834	0.0232056	7.61769	7.64227	0.0245844	0.849062	0.973218
MtrunA17Chr3g0105391	3.13	2.25	-0.87	2.44905e-06	4.66889e-05	2.84	2.81	-0.02	0.88657	0.992757	Putative clathrin. heavy chain	Medtr3g464720	8.00189	7.78021	-0.221673	0.0154362	0.0353868	7.97845	8.00307	0.0246156	0.357499	0.912045
MtrunA17Chr2g0321051	6.75	5.3	-1.44	1.07629e-07	3.59172e-06	6.24	6.44	0.21	0.0661669	0.768818	hypothetical protein	Medtr2g084985	8.20309	7.96617	-0.236928	0.00346882	0.0182254	8.12032	8.14493	0.0246175	0.474319	0.88491
MtrunA17Chr2g0318511	2.59	2.26	-0.32	0.0183432	0.0702343	2.6	2.44	-0.15	0.279209	0.910977	Putative transcription factor WD40-like family	Medtr2g081080	7.51272	7.33372	-0.179001	0.197208	0.230392	7.58947	7.6148	0.0253315	0.721093	0.945888
MtrunA17Chr1g0196931	3.83	3.86	0.03	0.829527	0.904553	3.71	3.73	0.03	0.806905	0.991446	hypothetical protein	Medtr1g090340	7.31184	7.11223	-0.19961	0.0250271	0.0495445	7.30314	7.32861	0.0254702	0.565244	0.903646
MtrunA17Chr2g0287841	3.47	4.72	1.26	1.77451e-07	5.36175e-06	3.71	3.82	0.12	0.366193	0.940751	Putative nepenthesin	Medtr2g022480	7.88836	8.51378	0.625418	0.00267249	0.0179149	7.9077	7.9333	0.0255984	0.609629	0.90467
MtrunA17Chr6g0487951	7.8	8.25	0.46	0.137248	0.292049	8	8.12	0.13	0.841968	0.992058	Putative ribosomal protein L31e	Medtr6g091630	9.19841	8.96994	-0.228468	0.00234274	0.0168677	9.17245	9.19829	0.0258412	0.51049	0.892439
MtrunA17Chr3g0100051	3.96	3.61	-0.34	0.0365571	0.116778	4.07	4.24	0.18	0.276542	0.910561	Putative GrpE nucleotide exchange factor	Medtr3g054220	8.02364	7.82238	-0.201258	0.0263733	0.0515791	7.99259	8.01861	0.0260227	0.541954	0.905118
MtrunA17Chr6g0481721	7.06	6.79	-0.26	0.0467116	0.139831	6.94	7.01	0.08	0.560043	0.97785	Putative dolichyl-diphosphooligosaccharide--protein glycotransferase	Medtr6g077750	8.08746	7.84462	-0.242838	0.116715	0.15066	7.97976	8.00581	0.0260442	0.76012	0.968331
MtrunA17Chr3g0118541	4.49	6.64	2.15	2.53406e-10	2.96408e-08	4.68	5.06	0.39	0.0234478	0.621517	Putative carboxylesterase	Medtr3g079340	7.94561	8.60947	0.663859	0.0059209	0.0222205	8.04321	8.06944	0.0262311	0.651572	0.927274
MtrunA17Chr4g0060621	6.6	6.37	-0.22	0.105903	0.248151	6.52	6.56	0.05	0.635961	0.984846	Putative nucleosome assembly protein (NAP)	Medtr4g108570	8.40303	8.16597	-0.237061	0.251155	0.284194	8.41942	8.44588	0.0264604	0.38919	0.869639
MtrunA17Chr3g0119921	5.44	5.31	-0.12	0.329272	0.518381	5.38	5.48	0.11	0.369082	0.94243	Putative adenosinetriphosphatase	Medtr3g080970	8.33214	8.12406	-0.208077	0.0374004	0.0653834	8.2837	8.31143	0.0277279	0.574375	0.90485
MtrunA17Chr1g0175661	6.65	6.48	-0.16	0.267022	0.452726	6.74	6.35	-0.38	0.00654845	0.48412	Putative pectinesterase	Medtr1g054880	7.6344	8.20818	0.573784	0.00305549	0.018333	7.70887	7.73669	0.0278246	0.684469	0.93573
MtrunA17Chr6g0488791	4.65	4.55	-0.1	0.439206	0.620024	4.73	4.77	0.05	0.694368	0.991754	Putative transcription factor WD40-like family	Medtr6g093060	7.43199	7.13659	-0.295403	0.0264826	0.0511751	7.34451	7.37238	0.0278681	0.789909	0.969433
MtrunA17Chr3g0139821	6.97	7.1	0.14	0.276928	0.463778	6.95	6.93	-0.01	0.94129	0.996652	Aspartate aminotransferase 1	Medtr3g110065	8.86716	9.05416	0.187005	0.00286279	0.018069	8.914	8.94216	0.0281668	0.331525	0.915462
MtrunA17Chr1g0187401	2.7	3.22	0.52	0.0019347	0.0122045	2.72	2.63	-0.08	0.479437	0.966744	Putative plastid lipid-associated protein/fibrillin	Medtr1g075660	7.32776	7.61625	0.288496	0.0974345	0.13081	7.2216	7.24979	0.0281912	0.840394	0.972456
MtrunA17Chr4g0010121	4.68	3.64	-1.04	1.28203e-06	2.724e-05	4.02	4.32	0.31	0.0301609	0.66452	Putative omega-hydroxypalmitate O-feruloyl transferase	Medtr4g022290	7.4408	7.24552	-0.195284	0.0440353	0.0735435	7.3345	7.36289	0.0283859	0.42213	0.882387
MtrunA17Chr7g0265591	4.06	3.76	-0.3	0.0254287	0.0896263	4.05	4.19	0.15	0.23462	0.89647	Putative pyruvate kinase	Medtr7g103420	7.84272	7.61788	-0.224836	0.0490544	0.0786813	7.74706	7.77555	0.0284878	0.667659	0.93781
MtrunA17Chr8g0343021	7.4	7.86	0.46	0.00750888	0.0355177	7.34	7.43	0.1	0.70827	0.992437	Putative linoleate 9S-lipoxygenase	Medtr8g018730	9.24281	9.55585	0.313039	0.00108314	0.0150402	9.30682	9.33537	0.0285454	0.49305	0.88749
MtrunA17Chr2g0298871	4.93	4.3	-0.62	0.000414125	0.00347768	4.87	4.83	-0.03	0.824565	0.991054	Putative calcium-transporting ATPase	Medtr2g038310	7.57472	7.11501	-0.459712	0.0206117	0.043459	7.35429	7.3829	0.0286042	0.820637	0.969209
MtrunA17Chr4g0058421	3.31	2.81	-0.5	0.000962052	0.00697554	3.25	3.46	0.22	0.0809116	0.783695	Putative tetratricopeptide-like helical domain. pentacotripeptide-repeat region of PROPR	NA	7.43195	7.0149	-0.417051	0.0149185	0.0344437	7.37937	7.40836	0.02899	0.71902	0.947001
MtrunA17Chr7g0264541	5.02	4.93	-0.08	0.632685	0.772848	5.03	5.03	0.01	0.935826	0.996515	Putative magnesium transporter	Medtr7g101880	7.55164	7.40013	-0.151509	0.00533006	0.0212329	7.35718	7.38649	0.0293046	0.666932	0.938145
MtrunA17Chr4g0070801	4.96	4.81	-0.14	0.282764	0.470424	5.06	4.96	-0.09	0.441575	0.95622	Putative transcription factor C2H2 family	Medtr4g125720	7.30663	7.06917	-0.237462	0.149864	0.181631	7.40167	7.43099	0.0293179	0.768626	0.966501
MtrunA17Chr8g0381531	7.8	8.26	0.46	0.136191	0.290643	8.05	8.13	0.09	0.888936	0.992628	hypothetical protein	Medtr8g089790	9.14255	8.85205	-0.290498	0.0457197	0.0754492	9.08019	9.10973	0.0295475	0.670153	0.935903
MtrunA17Chr2g0317811	5.69	5.63	-0.05	0.655245	0.789589	5.71	5.8	0.1	0.370673	0.942867	Putative nucleolar GTP-binding protein	Medtr2g079510	7.46433	7.0554	-0.40893	0.118185	0.152154	7.46626	7.4959	0.0296385	0.749243	0.960771
MtrunA17Chr2g0303871	4.05	3.79	-0.26	0.0425524	0.130656	4.03	3.95	-0.07	0.499883	0.968836	hypothetical protein	Medtr2g049140	7.51827	7.15375	-0.364529	0.221623	0.25463	7.47087	7.50111	0.0302331	0.226029	0.959389
MtrunA17Chr3g0077371	7.8	8.29	0.49	0.126076	0.278068	8.06	8.23	0.18	0.795241	0.995384	Putative ribosomal protein S4/S9	Medtr3g005430	9.21055	9.02535	-0.185204	0.00781186	0.024494	9.17645	9.20727	0.0308162	0.253429	0.969813
MtrunA17Chr3g0114021	2.57	2.05	-0.51	0.00113538	0.00798564	2.54	2.58	0.05	0.697108	0.992307	Putative translation initiation factor 2. alpha subunit. nucleic acid-binding protein	Medtr3g071560	7.17663	6.85686	-0.319771	0.0125025	0.0318127	7.16002	7.19133	0.0313098	0.518807	0.895703
MtrunA17Chr3g0093141	4.32	4.36	0.04	0.748601	0.853642	4.13	4.22	0.1	0.459716	0.963211	Putative isopentenyl-diphosphate Delta-isomerase	Medtr3g437740	7.92074	8.15423	0.233494	0.0122443	0.0314855	7.92207	7.95344	0.031366	0.729296	0.951511
MtrunA17Chr1g0194261	7.8	8.13	0.34	0.200275	0.3755	7.98	8.14	0.17	0.787244	0.996124	Putative small GTPase superfamily. ARF/SAR type. P-loop containing nucleoside triphosphate hydrolase	Medtr1g086480	8.78611	8.4554	-0.330717	0.0398764	0.0687231	8.69155	8.7233	0.0317451	0.845229	0.97457
MtrunA17Chr3g0118251	4.83	5.92	1.09	2.20528e-07	6.38919e-06	5.14	5.42	0.29	0.0653359	0.76774	Putative carboxylesterase	Medtr3g078633	7.45376	7.87827	0.424515	0.0040812	0.0196383	7.47713	7.509	0.0318725	0.394331	0.86717
MtrunA17Chr2g0279161	4.7	4.4	-0.29	0.0478588	0.142302	4.56	4.67	0.12	0.557548	0.977817	Putative ribosomal biogenesis regulatory protein	Medtr2g008870	8.28408	7.98114	-0.302934	0.00661396	0.0228782	8.25676	8.28888	0.0321216	0.341955	0.908143
MtrunA17Chr8g0388461	6.69	6.52	-0.16	0.225584	0.406243	6.61	6.7	0.1	0.425135	0.953445	Putative transcription factor ssDNA-binding-TF family	Medtr8g099650	7.8321	7.58659	-0.245507	0.0783635	0.110551	7.82786	7.8602	0.0323395	0.683796	0.937447
MtrunA17Chr1g0173101	5.32	5.91	0.59	0.000154829	0.00151733	5.65	5.55	-0.09	0.381988	0.94424	Putative S-formylglutathione hydrolase	Medtr4g008660	7.71282	7.91351	0.200697	0.034343	0.0614759	7.68119	7.71364	0.0324512	0.775718	0.962961
MtrunA17Chr1g0211621	7.21	7.21	0	0.995402	0.997368	7.29	7.38	0.1	0.70529	0.993079	Putative fibrillarin. S-adenosyl-L-methionine-dependent methyltransferase	Medtr1g114000	8.97078	8.68708	-0.283708	0.0069632	0.0233387	8.92974	8.96239	0.0326497	0.35823	0.906771
MtrunA17Chr7g0230121	5.09	4.88	-0.2	0.11895	0.268407	5.18	5.39	0.22	0.1095	0.808753	Putative ATP12. ATP synthase F1-assembly protein	Medtr0018s0290	7.33958	7.20029	-0.139283	0.171536	0.203581	7.34154	7.37425	0.0327044	0.629906	0.916569
MtrunA17Chr1g0157741	4.51	4.26	-0.24	0.0923022	0.225437	4.63	4.64	0.02	0.82487	0.991076	Putative lupus La protein	Medtr1g026890	8.89364	8.61819	-0.275452	0.000624479	0.0151748	8.85488	8.88855	0.0336703	0.229132	0.964138
MtrunA17Chr8g0349251	5.37	5.02	-0.34	0.0269809	0.0934366	5.31	5.48	0.18	0.205353	0.881119	Putative ribosomal protein S27/S33	Medtr8g031320	7.63036	7.36831	-0.262053	0.0265811	0.0512635	7.61083	7.64451	0.03368	0.450386	0.886186
MtrunA17Chr5g0440511	4.32	4.22	-0.09	0.481572	0.656077	4.49	4.65	0.17	0.170889	0.861846	Putative geranylgeranyl diphosphate reductase	Medtr5g087700	6.95328	6.78137	-0.171908	0.314798	0.344965	7.01571	7.04972	0.0340093	0.764194	0.969708
MtrunA17Chr1g0180301	5.26	5.23	-0.02	0.861116	0.923817	5.31	5.29	-0.01	0.951837	0.997796	Putative NAD(+) ADP-ribosyltransferase	Medtr1g062770	8.05195	7.88918	-0.16277	0.39185	0.420396	8.10428	8.13869	0.0344052	0.696071	0.937093
MtrunA17Chr4g0038111	6.7	6.73	0.04	0.721443	0.835765	7.02	6.67	-0.34	0.113215	0.810851	Putative nucleotide-binding alpha-beta plait domain. NUCL. RNA recognition motif 1	Medtr4g074930	8.49463	8.32746	-0.167162	0.258513	0.291502	8.39371	8.42882	0.0351156	0.760488	0.967532
MtrunA17Chr7g0260091	4.5	4.34	-0.16	0.223577	0.403701	4.56	4.58	0.03	0.828106	0.990995	Putative methyltransferase	Medtr7g095280	7.76803	7.45167	-0.316364	0.0565665	0.0872741	7.72537	7.7605	0.0351221	0.411327	0.882582
MtrunA17Chr8g0375821	3.89	4.51	0.62	0.000136762	0.00136667	3.84	3.89	0.06	0.585256	0.982556	Putative Acid phosphatase	NA	6.8125	7.613	0.800495	0.00233162	0.0170401	6.89917	6.935	0.0358328	0.305157	0.929821
MtrunA17Chr7g0272321	7.8	8.1	0.31	0.243609	0.427284	7.87	7.89	0.03	0.954967	0.997958	Putative ribosomal protein L22e	Medtr7g112770	9.07648	8.92004	-0.156442	0.0383707	0.0663636	9.07209	9.10817	0.0360797	0.430607	0.883016
MtrunA17Chr2g0302851	5.41	4.89	-0.51	0.000886405	0.0065202	5.24	5.2	-0.03	0.787101	0.996145	Putative soyasaponin III rhamnosyltransferase	Medtr2g046620	8.07251	7.79147	-0.281035	0.0246621	0.049122	8.00856	8.04497	0.0364102	0.641552	0.92658
MtrunA17Chr8g0336451	5.24	5.41	0.18	0.190849	0.363816	5.12	5.08	-0.03	0.874347	0.992068	Putative initiation factor eIF-4 gamma. MA3	Medtr8g008680	7.84136	7.74535	-0.0960152	0.490438	0.516474	7.94576	7.98245	0.0366927	0.461729	0.892247
MtrunA17Chr4g0044571	7.8	8.28	0.48	0.129625	0.281682	8.06	8.23	0.18	0.793633	0.996329	Putative ribosomal protein S9	Medtr4g085580	8.62198	8.29693	-0.325046	0.00770042	0.0243805	8.57261	8.60937	0.0367599	0.646039	0.926179
MtrunA17Chr2g0321571	7.8	8.28	0.49	0.127978	0.27923	8.05	8.2	0.16	0.814819	0.991486	Putative ribosomal protein S25	Medtr2g086610	9.56213	9.33119	-0.230937	0.0373943	0.0654905	9.57783	9.61538	0.0375504	0.579482	0.90121
MtrunA17Chr4g0002381	6.96	6.73	-0.23	0.0815135	0.206589	6.83	6.87	0.05	0.663957	0.987751	Putative adaptor protein complex AP-4. epsilon subunit	Medtr4g008250	9.11881	9.36274	0.243928	0.588594	0.61058	9.06804	9.10566	0.0376187	0.587545	0.900779
MtrunA17Chr7g0252691	5.36	5.46	0.1	0.513906	0.682374	5.35	5.4	0.06	0.670948	0.988348	Putative acetate--CoA ligase	Medtr7g084850	7.90385	8.09562	0.19177	0.0101197	0.0284287	7.90488	7.94253	0.037643	0.558931	0.90246
MtrunA17Chr2g0295001	NA	NA	NA	NA	NA	NA	NA	NA	NA	NA	Putative START-like domain, Bet v I type allergen	NA	8.94941	10.0324	1.08295	0.000770526	0.0144029	9.25626	9.29502	0.0387589	0.795747	0.970472
MtrunA17Chr7g0269971	3.94	4.23	0.29	0.0298966	0.10096	3.84	3.93	0.1	0.402583	0.946479	Putative acylaminoacyl-peptidase	Medtr7g109530	7.88542	8.06435	0.178932	0.00625684	0.0226927	7.91005	7.94905	0.0389947	0.209156	0.941202
MtrunA17Chr5g0436481	5.1	4.86	-0.23	0.122532	0.273964	5	5.28	0.29	0.0710314	0.778103	Putative Fcf2 pre-rRNA processing	Medtr5g081850	7.30297	6.9487	-0.354272	0.0301081	0.0560633	7.2132	7.25225	0.0390487	0.697201	0.936022
MtrunA17Chr8g0374261	7.79	7.92	0.13	0.528673	0.694182	7.8	7.78	-0.01	0.987405	0.999353	Putative L-ascorbate oxidase	Medtr8g479380	8.84324	8.5663	-0.276938	0.000887179	0.0146159	8.75675	8.79641	0.0396562	0.630358	0.915856
MtrunA17Chr1g0152931	7.46	6.94	-0.52	0.00110282	0.00779314	7.4	7.55	0.16	0.634567	0.985035	Putative asparaginase	Medtr1g018760	7.95974	7.64678	-0.312963	0.0439588	0.0736689	7.96796	8.00858	0.0406153	0.286878	0.945239
MtrunA17Chr8g0344491	5.28	5.23	-0.04	0.758354	0.85934	5.33	5.42	0.1	0.43717	0.954364	Putative nucleotide-binding alpha-beta plait domain-containing protein	Medtr8g022050	7.8879	7.63144	-0.256456	0.013423	0.0323751	7.91075	7.95152	0.0407694	0.586407	0.901879
MtrunA17Chr1g0202821	4.73	4.84	0.11	0.385553	0.571572	4.86	4.69	-0.16	0.177604	0.865491	Putative GPN-loop GTPase. P-loop containing nucleoside triphosphate hydrolase	Medtr1g100240	7.67168	7.44604	-0.225638	0.0600698	0.0896895	7.55531	7.59675	0.0414379	0.575374	0.903495
MtrunA17Chr4g0041381	3.04	3.01	-0.02	0.879913	0.934915	2.93	2.9	-0.02	0.917832	0.995568	Putative alpha.alpha-trehalose-phosphate synthase (UDP-forming). Trehalose-phosphatase	Medtr4g080160	7.72895	7.98041	0.251453	0.0272376	0.0523221	7.80461	7.84638	0.0417681	0.055498	1
MtrunA17Chr4g0044431	4.99	6.44	1.45	1.81627e-07	5.46402e-06	5.67	5.76	0.1	0.464142	0.964005	Putative leucine-rich repeat-containing. plant-type. leucine-rich repeat domain. L	Medtr4g085480	6.53944	7.54829	1.00885	0.0215319	0.0448158	6.57782	6.61976	0.0419411	0.905915	0.989381
MtrunA17Chr4g0031001	7.06	6.68	-0.37	0.0153055	0.0614179	6.86	6.84	-0.01	0.901546	0.992394	Histone H2A.1	Medtr4g063410	8.0544	7.84319	-0.211212	0.0655551	0.0965447	7.97928	8.02152	0.0422365	0.561192	0.901617
MtrunA17Chr4g0070731	4.37	4.09	-0.28	0.0333538	0.109225	4.38	4.36	-0.01	0.916103	0.995007	Putative alpha/Beta hydrolase	Medtr4g125660	7.2582	7.0769	-0.181296	0.0897164	0.122478	7.18888	7.23119	0.0423155	0.443107	0.888041
MtrunA17Chr2g0295061	7.8	8.29	0.49	0.125846	0.278665	8.05	8.22	0.18	0.790015	0.996318	Putative START-like domain. Bet v I type allergen	Medtr2g035140	7.53167	8.36022	0.828554	0.00224249	0.016767	7.40525	7.44807	0.0428185	0.924119	0.990346
MtrunA17Chr3g0113691	7.8	8.29	0.49	0.126056	0.278487	8.06	8.23	0.18	0.795434	0.993592	Putative ribosomal protein L1	Medtr3g070930	8.61489	8.36024	-0.254649	0.034057	0.0610764	8.59755	8.64058	0.0430317	0.408973	0.881423
MtrunA17Chr4g0027221	6.98	6.78	-0.2	0.21071	0.388791	6.86	6.97	0.12	0.372421	0.943238	Putative glucomannan 4-beta-mannosyltransferase	Medtr4g055520	8.18106	7.91001	-0.271054	0.0113265	0.0304969	8.14332	8.18679	0.0434658	0.595159	0.901082
MtrunA17Chr4g0025621	3.03	2.84	-0.18	0.189975	0.362631	3.59	3.71	0.13	0.494666	0.968289	Putative NADH:ubiquinone reductase (non-electrogenic)	Medtr4g051622	7.03167	7.25606	0.22439	0.126964	0.160898	7.18805	7.23153	0.0434828	0.767665	0.967796
MtrunA17Chr2g0288661	6.56	5.81	-0.74	5.04546e-05	0.000599514	6.12	6.14	0.03	0.839318	0.99197	Putative 11-oxo-beta-amyrin 30-oxidase	Medtr2g023680	7.82205	7.36871	-0.453333	0.0459802	0.0757505	7.69424	7.73829	0.0440527	0.464321	0.886679
MtrunA17Chr3g0107321	4.87	4.64	-0.22	0.0837098	0.210439	4.84	4.82	-0.01	0.935373	0.996577	Putative insulysin	Medtr3g466820	8.03516	7.91663	-0.118527	0.00146717	0.0158454	8.0528	8.09693	0.0441298	0.256912	0.9495
MtrunA17Chr5g0444801	2.44	2.13	-0.31	0.0188528	0.0716764	2.48	2.18	-0.29	0.0203399	0.6055	Putative GrpE nucleotide exchange factor	Medtr5g093770	6.85676	6.6659	-0.19086	0.223159	0.255791	6.93564	6.98013	0.0444875	0.626773	0.917505
MtrunA17Chr3g0102421	6.88	6.42	-0.45	0.00293061	0.017027	6.84	7.07	0.24	0.103421	0.805023	Putative fasciclin-like arabinogalactan protein	Medtr3g460780	8.07858	7.65875	-0.419834	0.116248	0.150256	8.0339	8.07895	0.0450448	0.646136	0.924955
MtrunA17Chr4g0035841	7.29	7.41	0.13	0.286514	0.474581	7.13	7.21	0.09	0.647508	0.987339	Putative squalene synthase	Medtr4g071520	8.37448	8.1187	-0.25578	0.00734504	0.0234848	8.28649	8.33188	0.0453969	0.123603	1
MtrunA17Chr8g0346471	4.65	4.55	-0.1	0.469521	0.645959	4.84	4.87	0.04	0.774712	0.99512	Putative nucleotide-binding alpha-beta plait domain-containing protein	Medtr8g027190	8.36213	8.11615	-0.245982	0.0911346	0.123892	8.26555	8.31137	0.0458172	0.642186	0.92612
MtrunA17Chr3g0120731	3.71	4.07	0.36	0.00671558	0.0324958	3.84	3.88	0.05	0.623086	0.984655	Putative long-chain-fatty-acid--CoA ligase	Medtr3g082660	7.33452	7.49167	0.15715	0.0696316	0.100418	7.308	7.35412	0.0461208	0.55238	0.900861
MtrunA17Chr3g0133291	7.01	6.7	-0.3	0.0387881	0.122175	7.02	7.12	0.11	0.509883	0.970373	hypothetical protein	Medtr3g100940	7.78921	7.494	-0.295214	0.0240613	0.0486228	7.57079	7.61692	0.0461331	0.603428	0.906542
MtrunA17Chr2g0294701	7.78	7.74	-0.03	0.862079	0.92442	7.68	7.74	0.07	0.866767	0.991981	Putative small GTPase superfamily. ARF/SAR type. P-loop containing nucleoside triphosphate hydrolase	Medtr2g034640	8.25234	8.08193	-0.170403	0.105987	0.139782	8.22468	8.27141	0.0467343	0.372069	0.888578
MtrunA17Chr7g0221671	4.26	3.84	-0.41	0.00576365	0.0288525	4.2	4.27	0.08	0.523171	0.972582	Putative importin-beta domain-containing protein	Medtr7g021500	8.37931	8.10122	-0.27809	0.00961641	0.0274916	8.22417	8.27267	0.0484978	0.671014	0.934421
MtrunA17Chr2g0316271	6.88	6.83	-0.05	0.668875	0.798927	6.95	6.88	-0.06	0.651276	0.987295	Putative nucleolar GTP-binding protein	Medtr2g078050	7.86679	7.58315	-0.283639	0.0185869	0.0402371	7.84776	7.89637	0.0486068	0.140806	1
MtrunA17Chr8g0342951	7.73	8.23	0.5	0.0892891	0.219994	7.74	7.84	0.11	0.814593	0.991443	Linoleate 9S-lipoxygenase	Medtr8g018550	9.53992	9.86616	0.32624	0.00131305	0.0151939	9.59891	9.6479	0.0489872	0.210777	0.939795
MtrunA17Chr5g0448681	4.3	4.13	-0.17	0.210233	0.388262	4.41	4.43	0.03	0.79936	0.991233	Putative EF-hand domain pair protein	Medtr5g099170	7.6117	7.39916	-0.212545	0.0138888	0.033088	7.58531	7.63459	0.0492829	0.366221	0.901182
MtrunA17Chr8g0335531	7.03	6.85	-0.18	0.189711	0.362287	7.19	6.94	-0.24	0.156172	0.85075	Putative cupredoxin	Medtr8g007020	7.82038	8.01874	0.19836	0.134187	0.167432	7.85385	7.9033	0.0494492	0.800705	0.969222
MtrunA17Chr4g0075751	6.98	6.64	-0.33	0.0258251	0.0906071	6.67	6.78	0.12	0.373208	0.943163	hypothetical protein	Medtr4g133110	6.52111	6.87754	0.356426	0.297183	0.328625	6.67165	6.72111	0.049453	0.836225	0.972262
MtrunA17Chr4g0074851	7.8	8.29	0.49	0.126276	0.277217	8.03	8.22	0.2	0.764899	0.994429	Putative peroxidase	Medtr4g132110	8.19059	8.09802	-0.0925761	0.0196082	0.041705	8.2242	8.27376	0.049561	0.24475	0.974987
MtrunA17Chr5g0396101	4.88	4.64	-0.23	0.131822	0.284593	4.88	5.05	0.18	0.185884	0.869318	hypothetical protein	NA	7.4203	7.24067	-0.179632	0.130718	0.16501	7.42954	7.47916	0.0496225	0.503121	0.894029
MtrunA17Chr3g0092521	6.66	6.66	0	0.995833	0.997596	6.69	6.79	0.11	0.358559	0.937035	Putative nucleosome assembly protein (NAP)	Medtr3g040400	8.3424	7.88374	-0.458659	0.118423	0.152258	8.24278	8.29269	0.0499159	0.613551	0.904965
MtrunA17Chr3g0079281	4.75	5.58	0.84	0.00816104	0.0378298	5.92	5.78	-0.13	0.252144	0.902316	Putative trehalose-phosphatase	Medtr3g008500	7.22872	7.39816	0.169444	0.0460512	0.075739	7.14581	7.19614	0.0503244	0.548508	0.903644
MtrunA17Chr7g0258651	7.8	8.25	0.46	0.136585	0.291177	7.94	7.94	0.01	0.982003	0.998877	Omega-6 fatty acid desaturase. endoplasmic reticulum isozyme 2	Medtr7g093200	8.30885	8.11364	-0.195209	0.0503841	0.0802842	8.18363	8.23404	0.0504135	0.534506	0.900416
MtrunA17Chr3g0127341	7.27	6.75	-0.52	0.000707226	0.00540021	7.24	7.13	-0.1	0.591411	0.982943	Putative molybdate-anion transporter. major facilitator superfamily domain-containing protein	Medtr3g092030	8.12373	7.83273	-0.290995	0.00599707	0.0223339	8.02265	8.07307	0.0504235	0.491781	0.886848
MtrunA17Chr3g0124441	3.34	3.1	-0.24	0.0818613	0.207242	3.43	3.29	-0.13	0.259744	0.904409	Putative transcription regulator SAP family	Medtr3g087830	8.67817	8.47212	-0.206054	0.0400955	0.0689785	8.60825	8.6593	0.0510459	0.441566	0.890461
MtrunA17Chr2g0277391	7.8	8.19	0.4	0.163733	0.3288	7.94	8.02	0.09	0.880051	0.992009	60S ribosomal protein L27	Medtr2g006170	9.50511	9.31572	-0.189389	0.00816809	0.0250454	9.4745	9.52564	0.0511371	0.397078	0.871242
MtrunA17Chr8g0383301	3.14	2.85	-0.28	0.0789018	0.202197	2.75	2.65	-0.09	0.537815	0.974601	Putative tRNA(Met) cytidine acetyltransferase	Medtr8g092060	7.67779	7.3932	-0.284587	0.0129224	0.0319607	7.66757	7.71908	0.0515109	0.201702	0.942569
MtrunA17Chr1g0212491	4.67	4.48	-0.19	0.15504	0.317176	4.58	4.5	-0.07	0.52473	0.972584	Putative transcription factor WD40-like family	Medtr1g115300	7.08186	6.90848	-0.173379	0.00579012	0.0219844	7.03777	7.08968	0.0519063	0.406853	0.880759
MtrunA17Chr4g0051081	2.9	2.69	-0.21	0.164916	0.330214	3.09	3.17	0.09	0.580211	0.981853	Putative small-subunit processome. Utp11 protein	Medtr4g094380	7.3232	7.12843	-0.194764	0.113318	0.147056	7.30777	7.36028	0.0525101	0.390171	0.869832
MtrunA17Chr2g0285731	5.16	5.22	0.07	0.62634	0.768471	5.19	5.31	0.13	0.389228	0.944624	Putative xenobiotic-transporting ATPase	Medtr2g019020	7.35065	7.37863	0.0279733	0.685136	0.701741	7.116	7.169	0.053	0.805493	0.968984
MtrunA17Chr4g0046271	6.33	6.13	-0.19	0.215829	0.394898	6.2	6.2	0.01	0.936638	0.996461	Putative casein kinase substrate. phosphoprotein PP28	Medtr4g088110	8.17494	7.74889	-0.426043	0.0322641	0.0590598	8.08759	8.14078	0.0531846	0.299675	0.936605
MtrunA17Chr2g0299161	5.01	5.68	0.67	0.00161452	0.0105573	5.25	5.49	0.25	0.108798	0.806818	Putative beta-galactosidase	Medtr2g039120	7.43703	8.0655	0.628464	0.00525544	0.0212845	7.5969	7.6504	0.0535048	0.48098	0.888807
MtrunA17Chr1g0209161	2.07	2.06	0	0.995825	0.997617	2.2	2.3	0.11	0.43453	0.952868	Putative transcription factor WD40-like family	Medtr1g109490	7.8747	7.69479	-0.179913	0.0128631	0.0319768	7.79405	7.84785	0.0538079	0.642806	0.925641
MtrunA17Chr5g0395261	5.69	5.64	-0.05	0.672901	0.801876	5.6	5.59	0	0.976589	0.998186	Putative WEB family protein	Medtr5g007350	7.38032	6.96295	-0.417369	0.0740148	0.105487	7.07022	7.12421	0.0539942	0.827116	0.969791
MtrunA17Chr4g0072211	4.37	4.28	-0.09	0.487383	0.661044	4.44	4.35	-0.08	0.466658	0.965053	Putative transcription factor WD40-like family	Medtr4g127820	7.78509	7.52811	-0.256977	0.0663965	0.097636	7.74885	7.8031	0.0542453	0.3301	0.919362
MtrunA17Chr3g0123981	5.9	5.74	-0.15	0.221518	0.401265	5.73	5.77	0.05	0.664033	0.987629	Putative ribosomal protein L25/L23	Medtr3g087190	7.47354	6.83439	-0.639146	0.0289312	0.0547104	7.3664	7.421	0.0546055	0.609265	0.905513
MtrunA17Chr1g0211961	4.96	5.01	0.06	0.635622	0.774873	4.88	4.95	0.08	0.492332	0.968276	Putative RNA helicase	Medtr1g114490	7.13092	6.92046	-0.210457	0.0690555	0.0997355	7.08405	7.13925	0.0552026	0.267151	0.954672
MtrunA17Chr7g0255191	3.36	4.85	1.5	1.36903e-08	6.80689e-07	3.78	3.67	-0.1	0.408985	0.947675	Putative non-reducing end alpha-L-arabinofuranosidase	Medtr7g088410	7.39937	8.12537	0.725999	0.000558414	0.0164478	7.49566	7.55103	0.0553775	0.475757	0.884199
MtrunA17Chr2g0321491	7.8	8.29	0.49	0.126073	0.27808	8.06	8.23	0.18	0.795132	0.995926	Putative ribosomal protein L1	Medtr2g086500	8.84179	8.5732	-0.268588	0.0323499	0.0589945	8.80434	8.85984	0.0555013	0.32206	0.923427
MtrunA17Chr2g0315891	5.89	6.86	0.97	2.17903e-05	0.000294054	6.07	6.27	0.21	0.157272	0.852428	Putative phosphoenolpyruvate carboxylase	Medtr2g076670	8.64334	9.093	0.449663	0.0141138	0.0332169	8.67612	8.73257	0.0564506	0.162018	0.948682
MtrunA17Chr2g0317411	7.44	7.54	0.11	0.418764	0.602178	7.39	7.37	-0.01	0.957038	0.997917	Putative proton pump-interactor	Medtr2g085330	8.98275	8.79606	-0.186692	0.00495816	0.0210451	8.89681	8.95391	0.0570995	0.254737	0.963442
MtrunA17Chr8g0357481	4.51	4.77	0.27	0.0325259	0.10736	4.69	4.62	-0.06	0.594834	0.983446	Putative 2.4-dienoyl-CoA reductase (NADPH)	Medtr8g442750	7.90935	8.10912	0.19977	0.00405407	0.0196048	7.8899	7.94734	0.0574322	0.605787	0.905884
MtrunA17Chr2g0280271	4.58	3.98	-0.59	0.00181954	0.0116204	4.52	4.66	0.15	0.334077	0.928097	Putative S-adenosyl-L-methionine-dependent methyltransferase	Medtr2g010540	7.86414	7.62067	-0.243466	0.00133102	0.0150436	7.77334	7.83111	0.0577719	0.481554	0.886497
MtrunA17Chr8g0374941	3.73	2.79	-0.94	1.36839e-05	0.000198643	3.27	3.4	0.14	0.301838	0.919693	Putative UDP-glucuronosyl/UDP-glucosyltransferase	NA	7.37968	6.94788	-0.431796	0.000420946	0.0163664	7.22155	7.27997	0.0584221	0.459964	0.892386
MtrunA17Chr8g0339681	5.25	6.86	1.62	5.9884e-08	2.23149e-06	5.23	5.58	0.36	0.0242754	0.625387	Putative defensin. plant	Medtr8g012775	7.90652	8.44454	0.538025	0.0356404	0.0635642	7.8556	7.91407	0.0584668	0.605494	0.906842
MtrunA17Chr7g0271211	6.57	7.69	1.13	1.40176e-07	4.41326e-06	6.75	6.94	0.2	0.114587	0.812843	Putative superoxide dismutase	Medtr7g111240	8.31147	9.21501	0.903538	0.0210005	0.0439923	8.47569	8.53432	0.0586352	0.533934	0.90258
MtrunA17Chr7g0274961	5.16	4.92	-0.24	0.0622275	0.171093	5.03	5.08	0.06	0.598455	0.983957	Putative translational activator Gcn1. TOG domain-containing protein	Medtr7g116425	8.44769	8.21287	-0.234823	0.027878	0.0532366	8.34966	8.40833	0.0586696	0.464472	0.885229
MtrunA17Chr6g0478521	3.84	4.56	0.72	0.000265728	0.00239843	3.66	3.95	0.3	0.177788	0.865983	Putative tagatose-bisphosphate aldolase	Medtr6g069685	7.72944	8.09927	0.369824	9.36345e-05	0.0101125	7.79521	7.85518	0.0599679	0.129813	1
MtrunA17Chr1g0176181	4.54	4.44	-0.1	0.417485	0.601091	4.67	4.71	0.05	0.694358	0.991786	Putative suppressor of forked. tetratricopeptide-like helical domain. RNA-binding domain. S1	Medtr1g054710	8.10044	7.77386	-0.326571	0.00470774	0.0207055	8.01776	8.07782	0.0600629	0.311524	0.937465
MtrunA17Chr7g0274481	5.71	5.63	-0.07	0.567692	0.723955	5.6	5.67	0.08	0.512486	0.971238	Putative transcription factor MYB-HB-like family	Medtr7g115550	7.96289	7.74498	-0.21791	0.0408673	0.0699348	7.88767	7.94785	0.0601861	0.376621	0.87999
MtrunA17Chr1g0155111	4.7	4.55	-0.15	0.188274	0.36034	4.75	4.68	-0.06	0.624176	0.98488	Putative tRNA 4-demethylwyosine synthase (AdoMet-dependent)	NA	7.08639	6.85931	-0.227072	0.0851447	0.117391	7.06303	7.12345	0.0604142	0.503059	0.895556
MtrunA17Chr2g0303451	4.55	4.68	0.14	0.285561	0.47373	4.46	4.55	0.1	0.387299	0.945015	Putative leucine-rich repeat domain. L domain-containing protein	Medtr2g048210	6.86711	6.63782	-0.229291	0.315734	0.345601	6.88714	6.94869	0.0615413	0.189175	0.9577
MtrunA17Chr7g0235161	6.3	6	-0.29	0.0517991	0.150567	6.34	6.45	0.12	0.279523	0.911239	Putative polygalacturonate 4-alpha-galacturonosyltransferase	Medtr7g055600|Medtr7g057530	7.66322	7.39174	-0.271484	0.00556076	0.0216202	7.59856	7.66044	0.0618828	0.432761	0.883705
MtrunA17Chr8g0388921	7.78	7.71	-0.07	0.678129	0.805546	7.52	7.65	0.14	0.709451	0.992665	Putative cytochrome P450	Medtr8g100135	8.43277	8.03988	-0.392886	0.0119101	0.0313729	8.25917	8.32121	0.0620379	0.170207	0.945376
MtrunA17Chr6g0451531	1.85	3.02	1.17	1.50146e-07	4.68439e-06	2.1	2.04	-0.05	0.629927	0.984642	Putative carboxylesterase	Medtr0286s0040|Medtr6g007975	7.90205	8.22251	0.320458	0.00719869	0.0231693	7.88841	7.95069	0.0622771	0.125497	1
MtrunA17Chr4g0043971	3.99	3.69	-0.29	0.030225	0.10181	3.93	3.85	-0.07	0.539271	0.974411	Putative transcription factor WD40-like family	Medtr4g084650	7.5195	7.27032	-0.249186	0.276038	0.308757	7.43495	7.49807	0.0631192	0.608741	0.906119
MtrunA17Chr5g0400691	5.11	5.18	0.08	0.517444	0.685357	5.1	5.08	-0.01	0.950174	0.997931	Malate dehydrogenase. glyoxysomal	Medtr5g014710	7.74357	7.94635	0.202778	0.0493465	0.0790194	7.73238	7.79581	0.063431	0.285169	0.946022
MtrunA17Chr8g0387231	4.9	4.72	-0.18	0.170314	0.337188	5.07	5.17	0.11	0.347812	0.934308	Putative RNA 3'-terminal-phosphate cyclase (ATP)	Medtr8g098715	7.49187	7.22783	-0.264041	0.00111929	0.0149034	7.41132	7.47522	0.0638991	0.199024	0.939083
MtrunA17Chr3g0125901	1.98	1.87	-0.11	0.532365	0.697278	2.07	2.11	0.05	0.755408	0.993475	Putative translation protein SH3	Medtr3g089910	7.47312	7.20026	-0.272863	0.0383676	0.0664764	7.44374	7.50778	0.064042	0.461729	0.890478
MtrunA17Chr3g0080991	2.45	2.42	-0.02	0.866729	0.927101	2.08	2.12	0.05	0.760714	0.994208	Putative transcription factor interactor and regulator CCHC(Zn) family	NA	6.98064	6.77048	-0.210167	0.0509282	0.0806225	6.94755	7.0116	0.06405	0.185211	0.952512
MtrunA17Chr2g0319561	7.8	8.29	0.49	0.12628	0.277208	7.94	8.09	0.16	0.791418	0.996556	Putative eukaryotic translation initiation factor SUI1	Medtr2g083180	8.10288	7.91055	-0.192331	0.142724	0.175382	8.05527	8.11935	0.0640812	0.57303	0.905668
MtrunA17Chr4g0005111	3.96	7.57	3.62	1.46089e-12	9.00168e-10	5.11	5.58	0.48	0.0207207	0.610429	Putative plant disease resistance response protein	Medtr0433s0040|Medtr4g013385	7.31635	8.74875	1.4324	0.00498021	0.0209557	7.72175	7.78601	0.0642642	0.815052	0.968496
MtrunA17Chr3g0124631	3.45	2.77	-0.67	8.08018e-05	0.000880375	3.36	3.41	0.06	0.651347	0.987257	Putative long-chain-fatty-acid--CoA ligase	Medtr3g087980	8.20494	7.80451	-0.400429	0.0235957	0.0478811	8.12424	8.18896	0.0647188	0.27984	0.954402
MtrunA17Chr4g0010181	5.38	5.67	0.29	0.038186	0.120785	5.26	5.39	0.14	0.226318	0.891274	Putative acetyl-CoA C-acyltransferase	Medtr4g022430	7.16668	7.41686	0.250175	0.0678687	0.0984603	7.20999	7.27479	0.0648037	0.0802939	1
MtrunA17Chr5g0444881	6.35	6.14	-0.21	0.25485	0.439738	6.18	6.36	0.19	0.184253	0.868195	Putative microtubule-associated protein. MAP65/Ase1/PRC1	Medtr5g093860	8.49897	8.17911	-0.319858	0.00111701	0.0150797	8.3696	8.43454	0.0649468	0.516282	0.89452
MtrunA17Chr2g0327641	7.73	7.74	0.01	0.939128	0.967965	7.54	7.61	0.08	0.826313	0.991511	Histone H4	Medtr2g096100	9.33671	9.16554	-0.171169	0.00438622	0.0202057	9.2928	9.35812	0.0653221	0.449024	0.887097
MtrunA17Chr1g0185641	4.92	4.67	-0.25	0.0579558	0.163078	4.72	4.85	0.14	0.253231	0.902788	Putative small nuclear ribonucleoprotein D1	Medtr1g072370	7.69053	7.53969	-0.15084	0.0192363	0.0411843	7.66035	7.72699	0.0666436	0.272759	0.953676
MtrunA17Chr3g0139321	6.5	6.12	-0.37	0.0166716	0.0654014	6.38	6.45	0.08	0.536575	0.97411	hypothetical protein	Medtr3g109330	8.11425	7.90688	-0.207366	0.0740083	0.105633	8.02701	8.09396	0.0669499	0.331966	0.9115
MtrunA17Chr4g0037721	7.79	7.95	0.16	0.474216	0.649956	7.84	8.04	0.21	0.718514	0.992702	Putative 50S ribosomal protein L30e	Medtr4g074260	8.6249	8.40525	-0.219654	0.000324674	0.0166096	8.61505	8.68255	0.0674931	0.0929116	1
MtrunA17Chr4g0042731	5.16	5.24	0.08	0.543346	0.706485	5.32	5.23	-0.08	0.552024	0.976749	Putative transferase. protein kinase TKL-Pl-5 family	Medtr4g082325	6.68258	6.95034	0.267763	0.292511	0.323828	6.99644	7.06409	0.0676419	0.469972	0.883583
MtrunA17Chr2g0292571	7.34	7.55	0.22	0.100508	0.239461	7.21	7.22	0.02	0.906178	0.993288	Putative SKI-interacting protein. SKIP	Medtr2g030450	7.9558	7.81846	-0.137344	0.0612379	0.0911535	7.9429	8.01062	0.0677256	0.113701	1
MtrunA17Chr1g0212921	6.77	6.59	-0.18	0.212932	0.391154	6.79	6.75	-0.03	0.821926	0.991549	Putative ribosomal protein L29	Medtr1g115545	8.18188	7.72844	-0.453444	0.000850231	0.0150259	8.09296	8.16297	0.0700082	0.24634	0.977316
MtrunA17Chr3g0132611	4.14	4.36	0.22	0.139589	0.295447	4.21	4.15	-0.05	0.675605	0.988998	Putative aminoacyltransferase. E1 ubiquitin-activating enzyme	Medtr3g099777	6.64578	6.42784	-0.217941	0.137862	0.170702	6.6321	6.70222	0.0701182	0.629165	0.916864
MtrunA17Chr8g0345851	4.95	7.82	2.87	9.04381e-11	1.41848e-08	6.52	6.82	0.31	0.0626203	0.761649	Putative O-methyltransferase COMT-type. S-adenosyl-L-methionine-dependent methyltransferase	Medtr8g024160	7.56104	8.45216	0.891128	0.002769	0.0181856	7.82246	7.89268	0.0702208	0.709568	0.943502
MtrunA17Chr4g0034141	6.17	6.36	0.19	0.173943	0.341707	6.17	6.36	0.2	0.122422	0.825444	Putative cytochrome P450	Medtr4g068550	8.19667	8.35337	0.1567	0.0484265	0.0780606	8.15009	8.22045	0.0703629	0.213046	0.945574
MtrunA17Chr1g0150181	6.39	5.65	-0.73	6.26912e-05	0.000714642	6.43	6.53	0.11	0.402776	0.946505	Putative nonaspanin (TM9SF). major facilitator superfamily domain-containing protein	Medtr1g014080	7.62612	7.29888	-0.327239	0.0224173	0.0459696	7.56003	7.63047	0.0704382	0.598141	0.902784
MtrunA17Chr1g0207461	6.64	5.62	-1.02	5.90707e-07	1.42838e-05	6.26	6.42	0.17	0.185121	0.869003	Putative BTB/POZ domain-containing protein NPY2	Medtr1g106430	7.79832	7.30402	-0.494293	0.00661242	0.0229546	7.68173	7.75247	0.0707449	0.196452	0.950005
MtrunA17Chr6g0455451	5.81	5.08	-0.73	6.5288e-05	0.000738632	5.66	5.86	0.21	0.0782403	0.780352	Putative UDP-arabinopyranose mutase	Medtr6g015905	8.92695	8.69407	-0.232887	0.0307368	0.056691	8.85587	8.92767	0.0718011	0.0908053	1
MtrunA17Chr4g0004661	5.66	5.21	-0.45	0.00616454	0.0304616	5.6	5.42	-0.17	0.302875	0.920426	Putative small GTPase superfamily. P-loop containing nucleoside triphosphate hydrolase	Medtr4g012940	7.47373	7.33225	-0.14148	0.115097	0.148967	7.45294	7.52483	0.0718916	0.450182	0.88758
MtrunA17Chr7g0261351	0.43	0.35	-0.07	0.758722	1	-0.08	0.2	0.29	0.0368491	1	Putative 11-S seed storage protein. plant	Medtr7g097000	7.59994	7.96064	0.360693	0.270618	0.303392	7.87469	7.94695	0.0722566	0.770819	0.96551
MtrunA17Chr4g0057271	6.09	5.8	-0.29	0.0502724	0.147283	6.13	6.17	0.05	0.694703	0.991824	Putative 1-acylglycerophosphocholine O-acyltransferase	Medtr4g102750	7.47856	7.25931	-0.219251	0.0832504	0.115599	7.33566	7.40799	0.0723347	0.416986	0.883029
MtrunA17Chr2g0295921	5.79	5.91	0.12	0.373756	0.560147	5.65	5.59	-0.05	0.700528	0.992149	Putative xenobiotic-transporting ATPase	Medtr2g436730	7.2848	7.08683	-0.197974	0.138484	0.171256	7.00305	7.07681	0.073757	0.71364	0.946328
MtrunA17Chr4g0067761	4.01	3.82	-0.18	0.152346	0.313599	3.94	3.97	0.04	0.833474	0.991373	Putative transcription regulator SAP family	Medtr4g120470	7.4565	6.99568	-0.460828	0.0169378	0.0378471	7.39902	7.47332	0.0742974	0.138967	1
MtrunA17Chr5g0412091	3.12	2.88	-0.23	0.080026	0.204153	3.11	3.21	0.11	0.382439	0.944757	Putative methylthioribose-1-phosphate isomerase-like domain-containing protein	Medtr5g031790	7.47248	7.21036	-0.262124	0.0820064	0.114526	7.40138	7.47639	0.0750105	0.153918	0.990783
MtrunA17Chr6g0485441	3.21	2.72	-0.49	0.00374943	0.0207569	3.15	3.25	0.11	0.445562	0.957212	Putative protein kinase SCY1-SCYL1 family	Medtr6g086565	7.91137	7.73324	-0.178127	0.0217103	0.0449946	7.86789	7.94312	0.0752357	0.282087	0.95536
MtrunA17Chr1g0192271	7.8	8.12	0.33	0.217529	0.396789	7.92	8.08	0.17	0.779607	0.995343	Putative ribosomal protein L18e	Medtr1g083460	8.92593	8.6256	-0.300325	0.00489645	0.0211527	8.86351	8.93904	0.0755316	0.367719	0.893557
MtrunA17Chr8g0350501	NA	NA	NA	NA	NA	NA	NA	NA	NA	NA	Putative chitinase	NA	9.62815	9.52615	-0.102004	0.559702	0.582474	9.67116	9.74817	0.0770052	0.0278575	0.967053
MtrunA17Chr8g0351951	7.79	7.82	0.04	0.824366	0.901717	7.79	7.9	0.12	0.818677	0.991386	Putative polygalacturonase	Medtr8g036920	7.7263	7.59276	-0.133546	0.0667634	0.0980273	7.74672	7.82534	0.0786218	0.0981587	1
MtrunA17Chr2g0318961	5.85	6.26	0.41	0.00536779	0.0273389	5.98	6.24	0.27	0.0761172	0.779614	Putative NAD(P)H dehydrogenase (quinone)	Medtr2g081810	8.23512	8.63295	0.397825	0.0049551	0.0211244	8.33666	8.41605	0.079394	0.114308	1
MtrunA17Chr2g0289861	7.78	7.89	0.12	0.572366	0.727683	7.83	8	0.18	0.746956	0.992611	hypothetical protein	Medtr2g025780	8.20334	8.33138	0.128039	0.630009	0.650764	8.37849	8.45816	0.0796718	0.555023	0.900638
MtrunA17Chr2g0326621	7.43	7.79	0.36	0.0393764	0.123633	7.54	7.56	0.03	0.930524	0.996926	Putative major intrinsic protein	Medtr2g094270	8.35782	8.62362	0.265794	0.0481195	0.0778239	8.4056	8.4857	0.0801038	0.41198	0.882036
MtrunA17Chr4g0003851	5.85	5.69	-0.15	0.319484	0.509715	5.81	5.94	0.14	0.311089	0.923791	Putative ADP/ATP carrier protein	Medtr4g011460	7.62553	7.40853	-0.217	0.00836308	0.0253237	7.56883	7.64915	0.0803255	0.467241	0.885298
MtrunA17Chr2g0326321	7.12	7.04	-0.07	0.597718	0.746359	7	7.14	0.15	0.402198	0.946074	Putative protein transport protein SecG/Sec61-beta/Sbh	Medtr2g093770	7.80482	7.67509	-0.129724	0.403463	0.430007	7.84365	7.92632	0.0826678	0.549487	0.900677
MtrunA17Chr7g0253411	2.77	3.42	0.66	7.9161e-05	0.000865229	3.01	2.84	-0.16	0.24375	0.899302	Putative tubulin	Medtr7g085800	6.38563	7.26558	0.879953	0.00656007	0.0230195	6.58222	6.66573	0.0835019	0.698843	0.936932
MtrunA17Chr1g0149661	3.16	2.86	-0.29	0.0414035	0.128258	3.2	3.09	-0.1	0.387779	0.944413	Putative TRAPP II complex. Trs120 protein	Medtr1g012980	7.24515	7.10753	-0.137624	0.297554	0.328661	7.23013	7.31401	0.0838831	0.182981	0.951108
MtrunA17Chr4g0051421	3.26	6.12	2.87	2.22847e-12	1.09851e-09	4.68	4.5	-0.17	0.146234	0.841271	Putative tetrahydroberberine oxidase	NA	6.59316	8.07314	1.47998	0.000570688	0.016315	7.11074	7.19524	0.0844973	0.576981	0.904558
MtrunA17Chr8g0375311	6.16	6.43	0.28	0.0358839	0.115257	6.31	6.25	-0.05	0.625791	0.984937	Putative proton-dependent oligopeptide transporter family. major facilitator superfamily	NA	7.28533	7.26974	-0.0155838	0.939301	0.942209	7.06457	7.14916	0.0845883	0.465222	0.884924
MtrunA17Chr1g0176271	4.7	4.33	-0.37	0.0323481	0.106967	4.69	4.75	0.07	0.718748	0.99263	Putative protein-lysine N-methyltransferase Efm5	Medtr1g054315	7.37657	7.13685	-0.239723	0.0056501	0.0217071	7.27044	7.35525	0.0848126	0.687128	0.932806
MtrunA17Chr1g0181621	7.64	7.65	0.01	0.951814	0.974839	7.48	7.54	0.07	0.839924	0.992123	Putative ribosomal protein S12/S23	Medtr1g066860	8.7446	8.55307	-0.191532	0.0323526	0.0588889	8.70716	8.79405	0.0868941	0.420754	0.883311
MtrunA17Chr4g0030641	7.27	7.06	-0.21	0.0985927	0.236236	7.11	7.05	-0.06	0.675441	0.989128	Putative ribosomal protein L29	Medtr4g062410	8.21686	7.8197	-0.39716	0.13416	0.167613	8.19232	8.27935	0.0870265	0.0741362	1
MtrunA17Chr8g0340651	6.31	7.14	0.83	0.000146579	0.00144965	6.47	6.53	0.07	0.559996	0.977877	Putative sulfate-transporting ATPase	Medtr8g014360	7.82383	7.96483	0.140998	0.201279	0.234304	7.7474	7.83503	0.0876236	0.453213	0.888151
MtrunA17Chr3g0088821	7.2	7.09	-0.11	0.380051	0.566261	7.06	7.09	0.04	0.792959	0.996324	Putative cellulose synthase (UDP-forming) chromatin regulator PHD family	Medtr3g030040	7.67093	7.36017	-0.310763	0.00627975	0.0226911	7.59089	7.67909	0.0882003	0.300449	0.9271
MtrunA17Chr3g0120461	7.04	6.78	-0.25	0.0662985	0.178908	6.97	6.98	0.02	0.881939	0.992344	Putative nonaspanin (TM9SF)	Medtr3g082140	7.81342	7.58203	-0.231388	0.0848819	0.117195	7.70275	7.79118	0.0884291	0.445953	0.88825
MtrunA17Chr8g0368151	5.68	5.49	-0.19	0.144307	0.302279	5.76	5.79	0.04	0.707931	0.992496	Putative tetratricopeptide-like helical domain-containing protein	Medtr8g069570	7.42018	7.06967	-0.350512	0.101087	0.134414	7.22821	7.31684	0.0886345	0.549151	0.901647
MtrunA17Chr4g0056231	6.84	6.42	-0.41	0.00255728	0.0152508	6.87	6.84	-0.02	0.875966	0.992316	Putative vesicle-associated membrane-protein-associated protein	Medtr4g101020	7.32439	7.05703	-0.267369	0.308008	0.338287	7.12678	7.21622	0.0894419	0.289642	0.941579
MtrunA17Chr8g0344151	4.32	5.24	0.92	7.58373e-06	0.000120039	4.42	4.62	0.21	0.133887	0.832902	Putative flavonoid 3'-monooxygenase	Medtr8g020940	7.41619	8.10764	0.691452	0.0121909	0.0314311	7.52127	7.61081	0.0895377	0.463588	0.890529
MtrunA17Chr5g0443891	5.12	5.02	-0.1	0.494335	0.666805	5.03	5.16	0.14	0.367925	0.941789	Putative U3 small nucleolar RNA-associated protein	Medtr5g092370	7.49929	7.07115	-0.428135	0.00543998	0.0214946	7.31056	7.40067	0.0901122	0.402533	0.881221
MtrunA17Chr7g0242541	5.42	5.42	0.01	0.948991	0.973132	5.15	5.24	0.1	0.482237	0.967576	Putative PRP1 splicing factor. tetratricopeptide-like helical domain-containing protein	Medtr7g068630	7.43126	7.23947	-0.191789	0.27978	0.312223	7.42966	7.52113	0.0914653	0.378737	0.874424
MtrunA17Chr1g0177061	6.99	6.92	-0.06	0.625884	0.768157	7.02	6.99	-0.02	0.860649	0.991673	hypothetical protein	Medtr1g056390	7.43995	7.47642	0.0364792	0.877482	0.883847	7.67959	7.77247	0.0928833	0.37441	0.891976
MtrunA17Chr5g0432551	7.8	8.29	0.49	0.126044	0.278639	8.06	8.23	0.18	0.79533	0.994218	Putative ribosomal protein S9	Medtr5g075240	9.03413	8.83421	-0.199917	0.0684132	0.0991023	8.93412	9.02748	0.0933563	0.507339	0.888529
MtrunA17Chr3g0123251	5.61	5.37	-0.24	0.08547	0.213588	5.65	5.55	-0.09	0.491055	0.968145	Putative very-long-chain 3-oxoacyl-CoA reductase	Medtr3g086210	7.42591	7.14433	-0.281581	0.0263258	0.0515901	7.31543	7.40915	0.0937196	0.166826	0.959498
MtrunA17Chr5g0419731	6.52	6.13	-0.39	0.0268857	0.0932566	6.36	6.46	0.11	0.410989	0.948096	Putative ribosomal protein L27/L41	Medtr5g045910	7.75968	7.62514	-0.13454	0.0566468	0.0872594	7.71296	7.80787	0.0949101	0.33592	0.909511
MtrunA17Chr7g0249551	5.78	7.7	1.93	1.83507e-10	2.39852e-08	5.89	6.42	0.54	0.00161007	0.298994	Putative calreticulin/calnexin. concanavalin A-like lectin/glucanase domain-containing protein	Medtr7g080370	7.80627	8.38485	0.57858	0.00124944	0.0148105	7.82515	7.9202	0.095056	0.165327	0.956532
MtrunA17Chr4g0055341	7.8	8.17	0.38	0.175012	0.342927	7.94	7.99	0.06	0.922251	0.995929	Putative ribosomal protein L37ae	Medtr4g099160	9.25653	9.00816	-0.248365	0.055609	0.0862072	9.16985	9.26527	0.0954149	0.391911	0.87171
MtrunA17Chr7g0268431	7.8	8.25	0.45	0.138464	0.293949	8.05	8.22	0.18	0.792432	0.996545	40S ribosomal protein S5	Medtr7g107380	9.34276	8.88915	-0.453618	9.2049e-05	0.011184	9.19448	9.29049	0.0960088	0.210187	0.941484
MtrunA17Chr4g0068451	3.88	4.29	0.41	0.00245638	0.014746	3.82	3.91	0.1	0.406654	0.947907	Putative hydro-lyase	Medtr4g122220	7.16792	7.40965	0.241726	0.0304345	0.0562403	7.13445	7.23069	0.0962405	0.339554	0.909219
MtrunA17Chr3g0131151	4.37	4.06	-0.31	0.0451868	0.13657	4.27	4.33	0.07	0.595961	0.983798	Putative sodium-exporting ATPase	Medtr3g097560	7.79486	7.44717	-0.347691	0.0282649	0.0537641	7.67303	7.77036	0.0973314	0.130455	1
MtrunA17Chr5g0411901	2.28	2.71	0.44	0.00818556	0.0379078	2.69	2.78	0.1	0.450001	0.958957	Putative cinnamyl-alcohol dehydrogenase	Medtr5g031310	7.37855	7.73009	0.351533	0.195923	0.229167	7.46802	7.56594	0.097923	0.394235	0.868926
MtrunA17Chr2g0292751	4.36	4.3	-0.05	0.708371	0.826756	4.32	4.42	0.11	0.410215	0.948344	Putative small monomeric GTPase	Medtr2g030630	7.3867	7.15127	-0.235435	0.0386315	0.066696	7.24977	7.34825	0.0984862	0.122137	1
MtrunA17Chr6g0454761	6.71	6.71	0	0.999383	0.999701	6.7	6.77	0.08	0.585094	0.982495	Putative isoflavone-7-O-beta-glucoside 6''-O-malonyltransferase	NA	7.53869	7.83349	0.294795	0.0372199	0.0653027	7.4435	7.54238	0.098873	0.122786	1
MtrunA17Chr4g0038781	6.68	6.45	-0.23	0.073914	0.193203	6.62	6.53	-0.08	0.480817	0.966902	hypothetical protein	Medtr4g076030	7.65894	7.37193	-0.287012	0.0826397	0.115245	7.49534	7.59499	0.0996514	0.538551	0.902537
MtrunA17Chr8g0342031	7.13	6.85	-0.27	0.0571626	0.161517	7.04	7.1	0.07	0.623884	0.984868	Putative nonaspanin (TM9SF). major facilitator superfamily domain-containing protein	Medtr8g016270	7.73572	7.45691	-0.278814	0.00812763	0.0250002	7.62612	7.72599	0.0998715	0.375527	0.885953
MtrunA17Chr2g0333491	6.55	6.27	-0.28	0.0474789	0.141526	6.5	6.6	0.11	0.337651	0.93024	Putative small nuclear ribonucleoprotein E	Medtr2g104440	7.40983	6.96298	-0.446853	0.0790341	0.111335	7.22793	7.32788	0.099947	0.75718	0.965852
MtrunA17Chr3g0077511	7.46	7.7	0.24	0.108689	0.252366	7.34	7.31	-0.02	0.94172	0.996532	Putative cellulose synthase (UDP-forming)	Medtr3g005560	8.40782	8.19841	-0.20941	0.0368349	0.0648615	8.28292	8.38423	0.101309	0.448471	0.88962
MtrunA17Chr8g0359731	7.76	7.81	0.05	0.768396	0.865772	7.6	7.69	0.1	0.797642	0.992575	Putative SecY/SEC61-alpha family protein	Medtr8g058330	8.46982	8.24759	-0.222224	0.0360775	0.0639914	8.32494	8.42758	0.102644	0.157493	0.981302
MtrunA17Chr2g0295111	4.22	6.21	2	2.9033e-09	1.96049e-07	4.88	5.03	0.16	0.337609	0.930288	Putative START-like domain. Bet v I type allergen	Medtr2g035210	6.19515	7.28218	1.08703	0.0597719	0.0895197	6.10409	6.20795	0.103859	0.765386	0.969955
MtrunA17Chr8g0373961	3.72	5.54	1.83	2.58817e-10	3.00698e-08	4.2	4.09	-0.1	0.471024	0.965697	Oxygen-evolving enhancer protein 1	Medtr8g078870	6.87818	7.71705	0.838869	0.0366736	0.0646946	7.07699	7.18088	0.103883	0.503443	0.891342
MtrunA17Chr7g0251411	7.44	7.6	0.16	0.251321	0.435893	7.38	7.41	0.04	0.880307	0.992046	Putative translation initiation factor IF2/IF5	Medtr7g082940	8.01899	7.64611	-0.372873	0.0219185	0.0451373	7.88069	7.98612	0.105427	0.318172	0.925938
MtrunA17Chr8g0375501	6.59	6.65	0.07	0.620702	0.764108	6.82	6.87	0.06	0.631523	0.984719	Putative nonaspanin (TM9SF). major facilitator superfamily domain-containing protein	NA	7.9726	7.69499	-0.277612	0.0295623	0.0554722	7.77022	7.87686	0.106644	0.514618	0.894827
MtrunA17Chr4g0072381	5.76	5.43	-0.33	0.0149366	0.0602808	5.78	5.59	-0.18	0.194779	0.875357	Putative glycerol-1-phosphatase	Medtr4g128090	8.22304	7.91944	-0.30361	0.204366	0.237328	8.01845	8.12528	0.106834	0.686702	0.93615
MtrunA17Chr4g0065301	7.73	7.48	-0.25	0.0991476	0.237171	7.72	7.68	-0.03	0.945494	0.997144	Putative nonaspanin (TM9SF)	Medtr0204s0010|Medtr4g116770	8.12354	7.7329	-0.390636	0.00222691	0.0169106	7.99254	8.09949	0.106952	0.383384	0.874764
MtrunA17Chr4g0060381	5.85	5.72	-0.12	0.339511	0.528329	5.73	5.72	0	0.972328	0.997983	Putative IQ motif. EF-hand binding protein	Medtr4g108140	7.11846	6.95358	-0.164873	0.0766986	0.108517	7.13533	7.24276	0.107431	0.371931	0.890435
MtrunA17Chr8g0385501	5.34	5.12	-0.21	0.109701	0.253761	5.26	5.36	0.11	0.495663	0.968782	Putative calreticulin/calnexin. concanavalin A-like lectin/glucanase domain-containing protein	Medtr8g095680	8.27546	8.07836	-0.197095	0.106786	0.140454	8.1675	8.27576	0.10826	0.052683	1
MtrunA17Chr2g0285881	3.23	3.19	-0.04	0.785375	0.876829	3.24	3.35	0.12	0.449769	0.958986	Putative cullin protein. neddylation	Medtr2g019260	7.65549	7.28688	-0.368609	0.0246672	0.0490318	7.4923	7.60083	0.108527	0.497356	0.888658
MtrunA17Chr2g0332221	NA	NA	NA	NA	NA	NA	NA	NA	NA	NA	Putative maltose-transporting ATPase	NA	7.56801	7.81629	0.248278	0.087651	0.120334	7.43067	7.53947	0.108794	0.594363	0.901281
MtrunA17Chr1g0213061	7.3	7.29	-0.01	0.953586	0.975785	6.97	7.14	0.18	0.258931	0.904303	Putative peroxidase	Medtr1g115900	8.26234	8.47447	0.21213	0.0130524	0.0319569	8.19437	8.30337	0.109004	0.494894	0.887522
MtrunA17Chr4g0032201	6.67	6.19	-0.48	0.00448762	0.0238634	6.58	6.68	0.11	0.311705	0.924566	Ras-related protein Rab11C	Medtr4g064897	7.32999	7.05437	-0.27562	0.0472541	0.0770654	7.20512	7.31506	0.109941	0.374621	0.888126
MtrunA17Chr4g0057761	7.8	8.26	0.47	0.13473	0.288757	7.98	7.96	-0.01	0.986846	0.999306	Putative Nop domain-containing protein	Medtr4g103790	9.22218	8.95086	-0.271325	0.00811741	0.025048	9.13247	9.24248	0.110007	0.207716	0.947888
MtrunA17Chr3g0130381	7.63	7.37	-0.26	0.078903	0.202185	7.5	7.5	0.01	0.973595	0.997937	Putative S-adenosyl-L-methionine-dependent methyltransferase	Medtr3g096480	8.12435	7.56738	-0.556969	0.00932423	0.0273811	7.97195	8.08271	0.110753	0.376569	0.881987
MtrunA17Chr8g0361551	6.55	7.69	1.14	1.20438e-07	3.92802e-06	6.63	6.56	-0.06	0.552805	0.977134	Putative GH3 family protein	Medtr8g467000	6.92642	7.34963	0.423215	0.0253517	0.0499835	6.9367	7.0479	0.111201	0.374527	0.890073
MtrunA17Chr7g0230901	6.65	6.51	-0.14	0.238627	0.421525	6.69	6.65	-0.03	0.819183	0.99146	Putative major sperm protein (MSP)	NA	7.6199	7.29559	-0.324309	0.0622991	0.0923091	7.38178	7.4955	0.113726	0.361856	0.901856
MtrunA17Chr4g0064741	7.8	8.07	0.28	0.263997	0.449539	7.98	8.08	0.11	0.860586	0.99171	Pyrophosphate-energized vacuolar membrane proton pump	Medtr4g115970	8.72373	8.40628	-0.317452	0.00495006	0.0211959	8.49134	8.60573	0.114386	0.452678	0.888894
MtrunA17Chr3g0143841	5.38	5.29	-0.09	0.487871	0.661239	5.52	5.59	0.08	0.58921	0.982846	Putative ribosome biogenesis protein BMS1/TSR1	Medtr3g115250	7.80227	7.33037	-0.471905	0.00173934	0.016414	7.69872	7.81383	0.115111	0.0408615	1
MtrunA17Chr8g0383701	6.98	6.78	-0.19	0.139192	0.295004	6.82	6.79	-0.02	0.908523	0.993658	Putative hexosyltransferase chromatin regulator PHD family	Medtr8g092590	7.80533	7.23639	-0.568948	0.00297471	0.0180714	7.6505	7.76579	0.115291	0.253739	0.963416
MtrunA17Chr4g0027691	2.56	3.13	0.57	0.000428967	0.00358227	2.36	2.78	0.43	0.00945885	0.534597	Putative post-transcriptional gene silencing PAZ-Argonaute family	Medtr4g056430	7.40219	7.76701	0.364822	0.0250212	0.0496339	7.26512	7.38387	0.118751	0.493857	0.887299
MtrunA17Chr7g0236831	5.22	5.15	-0.06	0.700995	0.821761	4.96	4.84	-0.11	0.445006	0.957403	Putative RNA helicase	Medtr7g057250	7.26388	6.87072	-0.393163	0.0892439	0.122004	7.18877	7.30782	0.119057	0.180998	0.961365
MtrunA17Chr7g0246181	3.09	4.21	1.13	1.10085e-06	2.40569e-05	3.84	4.05	0.22	0.101853	0.804051	Putative geraniol 8-hydroxylase	Medtr7g075600	7.38938	7.808	0.418617	0.0131447	0.0319416	7.43866	7.55774	0.119073	0.0522821	1
MtrunA17Chr4g0003041	4.83	4.86	0.03	0.794438	0.882181	4.85	4.75	-0.09	0.473855	0.966041	Putative 2-methoxy-6-polyprenyl-1.4-benzoquinol methylase	Medtr4g009880	7.45312	7.23821	-0.214901	0.00603889	0.0223186	7.30163	7.42166	0.120035	0.236477	0.961741
MtrunA17Chr1g0213461	4.95	4.97	0.03	0.790588	0.880171	4.85	4.9	0.06	0.659114	0.986947	Putative 1.3-beta-glucan synthase	Medtr1g116470	7.58308	7.31992	-0.263168	0.00356882	0.0184516	7.39021	7.51178	0.121577	0.300065	0.928863
MtrunA17Chr1g0196691	5.29	6.87	1.59	8.01453e-09	4.44613e-07	5.47	5.35	-0.11	0.407673	0.947521	Putative glutathione transferase	Medtr1g090070	7.11558	7.99126	0.875679	0.0121202	0.0314156	7.30432	7.4265	0.122174	0.523264	0.893871
MtrunA17Chr5g0447941	6.49	7.49	1.01	1.61822e-06	3.29041e-05	6.49	6.64	0.16	0.301627	0.92013	NAD(P)H-dependent 6'-deoxychalcone synthase	Medtr5g097900	8.69736	9.28455	0.587191	0.00181689	0.0165049	8.76948	8.89179	0.122318	0.334238	0.910026
MtrunA17Chr4g0070011	6.91	8.05	1.14	2.20168e-06	4.27525e-05	7.04	7.29	0.26	0.238073	0.896703	Sucrose synthase	Medtr4g124660	9.01829	9.57659	0.558298	0.000300058	0.0171563	9.071	9.1938	0.122798	0.115025	0.998254
MtrunA17Chr3g0103091	5	4.69	-0.3	0.0283143	0.0969356	4.93	5.01	0.09	0.485629	0.967969	Putative K domain-containing protein	Medtr3g061130	7.19233	6.68642	-0.505909	0.00045697	0.0158634	7.13156	7.25785	0.126293	0.151478	0.994841
MtrunA17Chr7g0220881	4.36	4.21	-0.14	0.236417	0.418865	4.38	4.37	0	0.972966	0.997949	Putative adenosinetriphosphatase	Medtr7g018380	7.96169	7.68532	-0.276371	0.0414495	0.0705586	7.90885	8.03584	0.126997	0.161905	0.953766
MtrunA17Chr6g0468771	5.68	5.72	0.04	0.728881	0.840909	5.68	5.63	-0.04	0.69932	0.992106	Putative PPPDE putative peptidase domain-containing protein	Medtr6g048290	7.90831	7.70553	-0.202786	0.409572	0.435087	7.87903	8.00615	0.127117	0.521225	0.895108
MtrunA17Chr6g0480551	7.32	7.04	-0.28	0.0534327	0.153992	7.22	7.34	0.13	0.580549	0.981839	Putative nonaspanin (TM9SF). major facilitator superfamily domain-containing protein	Medtr6g074910	7.94342	7.59572	-0.347696	0.0596248	0.0897141	7.80307	7.93126	0.128183	0.291763	0.935951
MtrunA17Chr6g0483491	4.94	4.86	-0.07	0.585993	0.738181	5.03	5.01	-0.01	0.945252	0.997092	Putative RNA helicase	Medtr6g082080	7.50131	7.24286	-0.258453	0.0243737	0.0488479	7.46839	7.59812	0.129731	0.173484	0.952693
MtrunA17Chr6g0475251	6.34	6.07	-0.27	0.0515496	0.150031	6.06	5.81	-0.24	0.252472	0.902556	Putative RNA helicase	Medtr6g056080	8.56922	8.20213	-0.367087	0.00386105	0.0194453	8.48517	8.61835	0.133187	0.119203	0.998838
MtrunA17Chr8g0387411	7.76	7.88	0.12	0.560273	0.718824	7.76	7.65	-0.1	0.821848	0.991608	Putative plectin/S10	Medtr8g098850	7.94081	7.76005	-0.180756	0.150969	0.182742	7.90716	8.04161	0.134446	0.28503	0.948799
MtrunA17Chr5g0446941	NA	NA	NA	NA	NA	NA	NA	NA	NA	NA	Putative Heat shock protein Hsp90 family	NA	10.1743	9.83986	-0.334398	0.0583556	0.0887663	10.0165	10.152	0.135575	0.142387	1
MtrunA17Chr4g0002321	7.78	7.87	0.1	0.630456	0.771355	7.74	7.73	0	0.998533	0.999751	Putative ribosomal protein L7	Medtr4g008160	8.65932	8.31716	-0.342161	0.0472935	0.0770005	8.48737	8.62518	0.137807	0.280926	0.954756
MtrunA17Chr1g0193331	6.26	5.61	-0.64	0.00216052	0.0133055	6.29	6.34	0.06	0.729763	0.992336	hypothetical protein	Medtr1g084990	7.56013	7.08206	-0.478064	0.0332413	0.0600568	7.33489	7.47312	0.138232	0.554057	0.900574
MtrunA17Chr1g0210661	2	4.66	2.66	4.16448e-11	8.07301e-09	1.86	1.67	-0.18	0.191276	0.873197	Putative ferredoxin [2Fe-2S]. plant. Beta-grasp domain-containing protein	Medtr1g112050	6.55636	7.59341	1.03706	0.00336156	0.0183564	6.49389	6.63287	0.138978	0.543507	0.903058
MtrunA17Chr2g0307191	6.13	5.83	-0.3	0.0330321	0.108501	5.51	5.66	0.16	0.20972	0.881787	Putative cellulose synthase (UDP-forming)	Medtr0011s0020	7.70801	7.32827	-0.379742	0.000856982	0.0148748	7.49117	7.63104	0.139869	0.254847	0.96012
MtrunA17Chr4g0032371	5.08	4.66	-0.42	0.00548978	0.0278369	5.29	5.18	-0.1	0.348697	0.934272	Putative sodium/sulfate symporter	Medtr4g065007	7.41676	7.28828	-0.128479	0.253115	0.286078	7.20958	7.34967	0.140086	0.367995	0.891998
MtrunA17Chr6g0482041	6.21	7.55	1.35	7.23573e-08	2.59808e-06	6.53	6.63	0.11	0.40213	0.946055	Putative proteinase inhibitor I3. Kunitz legume	Medtr6g078290	7.72919	8.44616	0.716965	0.00576837	0.0219877	7.74938	7.88959	0.140212	0.578881	0.903166
MtrunA17Chr7g0247311	7.8	8.14	0.35	0.19319	0.366759	7.97	7.98	0.01	0.982697	0.998898	Putative ribosomal protein L2	Medtr7g076940	9.6091	9.4273	-0.181804	0.057086	0.087382	9.478	9.6189	0.1409	0.45582	0.889673
MtrunA17Chr1g0203071	7.79	7.97	0.18	0.436204	0.617706	7.83	7.9	0.08	0.879723	0.991998	Putative ribosomal protein L36e	Medtr1g100960	9.05298	8.76059	-0.292388	0.0505987	0.0802315	8.91102	9.05454	0.143513	0.37764	0.876054
MtrunA17Chr1g0182051	5.84	5.55	-0.29	0.0384011	0.121299	5.85	5.84	0	0.973879	0.997868	Putative ribosomal protein L29	Medtr1g067490	8.26391	7.756	-0.50791	0.00705079	0.0231533	8.15959	8.30403	0.144433	0.360711	0.908319
MtrunA17Chr2g0292301	3.56	3.28	-0.28	0.0566218	0.160291	3.59	3.87	0.29	0.0283394	0.651536	Putative transcription factor WD40-like family	Medtr2g029940	7.71257	7.09351	-0.619066	0.0462116	0.0758744	7.56991	7.71617	0.14626	0.34634	0.909845
MtrunA17Chr3g0123821	6.09	5.73	-0.35	0.010632	0.0463335	6.08	5.98	-0.09	0.43636	0.953732	Putative small GTPase superfamily. P-loop containing nucleoside triphosphate hydrolase	Medtr3g086980	6.83131	6.48762	-0.343696	0.154607	0.186218	6.81138	6.96147	0.150091	0.300038	0.931748
MtrunA17Chr7g0253561	3	3.13	0.14	0.355193	0.543106	3.01	2.98	-0.02	0.909376	0.993512	Putative glucan 1.3-beta-glucosidase	Medtr7g086030	7.13573	7.44049	0.30476	0.0132184	0.0320407	7.08247	7.23401	0.151546	0.0112749	0.782802
MtrunA17Chr1g0185821	2.29	2.26	-0.03	0.843347	0.913187	2.08	2.43	0.36	0.0542971	0.744926	Putative 11-S seed storage protein. plant	Medtr1g072610	7.53506	7.84238	0.307325	0.00937101	0.0274356	7.55425	7.70616	0.151907	0.440162	0.889475
MtrunA17Chr1g0185661	6.96	7.72	0.76	5.42628e-05	0.000636003	7	7.12	0.13	0.573513	0.980355	Putative nepenthesin	NA	7.42567	8.08394	0.658277	0.00957994	0.0275494	7.50339	7.65944	0.15605	0.263521	0.959334
MtrunA17Chr8g0335981	4.98	5.03	0.05	0.689321	0.813326	5.18	5.26	0.09	0.454627	0.960938	Putative nucleotide-binding alpha-beta plait domain-containing protein	Medtr8g007390	7.98784	7.48415	-0.50369	0.094113	0.127053	7.8042	7.96043	0.156227	0.505863	0.893999
MtrunA17Chr1g0162861	6.48	6.35	-0.12	0.406792	0.590997	6.55	6.6	0.06	0.661923	0.987315	hypothetical protein	Medtr1g035040	8.04936	7.64561	-0.403754	0.0526046	0.0826036	7.81027	7.97007	0.159798	0.327508	0.925402
MtrunA17Chr3g0121001	6.45	7.62	1.17	6.5537e-08	2.40321e-06	6.35	6.47	0.13	0.397375	0.945637	Putative 6'-deoxychalcone synthase	Medtr3g083130	8.62698	9.25155	0.624578	0.0997859	0.133048	8.58057	8.74169	0.161121	0.224192	0.964226
MtrunA17Chr2g0305541	1.92	4.8	2.89	1.57045e-11	4.30079e-09	1.99	2.38	0.4	0.0547212	0.74615	hypothetical protein	Medtr0026s0210	7.05035	7.99765	0.947297	0.000687781	0.0145331	6.88056	7.04411	0.163552	0.324301	0.9244
MtrunA17Chr8g0352611	5.3	5.7	0.4	0.00386329	0.0212272	5.53	5.76	0.24	0.0550564	0.747455	Putative annexin	Medtr8g038210	8.03599	8.41564	0.379658	0.036189	0.0640723	8.16373	8.32749	0.163761	0.100126	1
MtrunA17Chr4g0039801	6.58	5.91	-0.67	0.000125542	0.00127336	6.43	6.38	-0.04	0.723257	0.99205	Putative 1.4-beta-D-xylan synthase transcription factor C2H2 family	Medtr4g077910	7.42113	6.93935	-0.481783	0.000624501	0.0148052	7.22093	7.39192	0.17099	0.246768	0.975036
MtrunA17Chr1g0170031	6.71	6.6	-0.1	0.417879	0.601407	6.81	6.89	0.09	0.521426	0.972642	Putative GTP-binding protein. orthogonal bundle	Medtr1g048030	7.42647	7.09537	-0.331093	0.00400232	0.019549	7.31182	7.48358	0.171762	0.138168	1
MtrunA17Chr4g0047021	7.8	8.19	0.4	0.16144	0.325674	8.01	8.11	0.11	0.868129	0.991721	Putative ribosomal protein S6e	Medtr4g088595	9.20782	9.01374	-0.194084	0.0932681	0.126263	9.06134	9.23312	0.171787	0.388907	0.871009
MtrunA17Chr7g0262991	7.75	7.84	0.1	0.61993	0.763621	7.74	7.68	-0.05	0.91496	0.994909	Putative proteasome component (PCI) domain. eukaryotic translation initiation factor 3 subunit A	Medtr7g099920	8.82996	8.41695	-0.413005	0.0234249	0.0476338	8.57888	8.75286	0.173986	0.297332	0.941391
MtrunA17Chr8g0387631	7.54	7.54	0.01	0.942793	0.969975	7.43	7.47	0.05	0.86016	0.991659	hypothetical protein	Medtr8g099060	8.24091	7.91399	-0.326929	0.0476176	0.0773985	8.05232	8.2276	0.175272	0.157507	0.975138
MtrunA17Chr4g0070791	6.85	6.79	-0.06	0.650027	0.785826	6.93	6.91	-0.01	0.959243	0.998247	Putative transcription factor WD40-like family	Medtr4g125710	6.92553	7.1542	0.228666	0.326045	0.355685	7.05402	7.2311	0.177082	0.439749	0.890491
MtrunA17Chr8g0348131	7.78	7.68	-0.09	0.618181	0.762282	7.71	7.82	0.12	0.80806	0.991188	hypothetical protein	NA	8.0809	7.70684	-0.374063	0.0577928	0.088048	7.88817	8.06528	0.177117	0.035393	1
MtrunA17Chr7g0237121	7.8	8.28	0.48	0.129722	0.281822	8.05	8.15	0.11	0.867865	0.991746	Putative ribosomal protein L13	Medtr7g057770	7.40745	7.32316	-0.0842856	0.404392	0.430525	7.34437	7.52238	0.178009	0.244264	0.977055
MtrunA17Chr3g0081521	4.09	6.75	2.66	8.44247e-13	6.33295e-10	4.25	5.03	0.79	0.00161235	0.297646	Putative carboxylesterase	Medtr3g012440	7.63824	8.51607	0.877831	0.000588357	0.0163395	7.75319	7.93383	0.180642	0.225748	0.9624
MtrunA17Chr8g0378791	4.16	3.86	-0.29	0.0603144	0.167354	4.12	4.14	0.03	0.806729	0.991504	Putative armadillo-like helical protein	Medtr8g085950	7.87159	7.77717	-0.0944171	0.637724	0.657336	7.95986	8.14206	0.182207	0.233224	0.960569
MtrunA17Chr2g0298841	7.46	7.69	0.24	0.369988	0.556919	8.04	8.18	0.15	0.826364	0.991497	Putative ribosomal protein L7	Medtr2g038250	8.36944	7.9892	-0.380245	0.0675287	0.0981135	8.16511	8.34795	0.182834	0.0709217	1
MtrunA17Chr1g0179601	7.8	8.07	0.28	0.277784	0.464918	7.93	8.08	0.16	0.792683	0.996539	Putative ribosomal protein L24e	Medtr1g061670	9.06152	8.88265	-0.178871	0.129391	0.16376	8.87622	9.0595	0.183281	0.457402	0.890972
MtrunA17Chr4g0076491	4.47	4.44	-0.03	0.825832	0.902434	4.45	4.49	0.05	0.773814	0.994909	Putative RNA helicase	Medtr4g134170	7.64424	7.3597	-0.284541	0.0886387	0.121348	7.47052	7.65466	0.18414	0.179307	0.962906
MtrunA17Chr5g0411041	4.04	3.77	-0.26	0.0546389	0.156436	4.19	4.23	0.05	0.741918	0.992639	Putative nucleotide-binding alpha-beta plait domain-containing protein	Medtr5g029900	7.48576	7.08065	-0.405112	0.0284831	0.0540734	7.24479	7.42936	0.184577	0.271744	0.960492
MtrunA17Chr2g0329021	7.03	6.91	-0.12	0.346932	0.535051	7.18	7.4	0.23	0.365464	0.939885	Putative histone deacetylase	Medtr2g098250	8.40574	8.23101	-0.174729	0.00469695	0.0208468	8.46908	8.65655	0.187467	0.482959	0.887403
MtrunA17MTg0491671	3.36	3.05	-0.3	0.138737	0.294347	2.68	2.75	0.08	0.673908	0.98874	Putative ribosomal protein S4/S9	NA	7.31961	7.1887	-0.130915	0.0991469	0.13256	7.20087	7.3913	0.190421	0.0650698	1
MtrunA17Chr4g0061401	7.77	7.86	0.09	0.672102	0.801533	7.8	7.94	0.15	0.784561	0.996326	Putative X8 domain-containing protein	Medtr4g109490	7.44703	7.01475	-0.432284	0.0203664	0.0431289	7.35833	7.55317	0.19484	0.333109	0.909499
MtrunA17Chr4g0063971	5.06	5.1	0.04	0.749237	0.854085	5.08	5.01	-0.06	0.596646	0.983783	Putative DNA-binding domain-containing protein	Medtr4g114785|Medtr0339s0020	7.39961	7.15283	-0.246784	0.107182	0.140595	7.24375	7.43922	0.195474	0.0953477	1
MtrunA17Chr5g0447461	7.8	8.19	0.4	0.160411	0.324356	7.98	8.11	0.14	0.817804	0.991445	Putative ribosomal protein S26e	Medtr5g097200	8.98587	8.78571	-0.200158	0.239671	0.272787	8.74415	8.94008	0.195929	0.367208	0.899059
MtrunA17Chr1g0187841	3.64	5.55	1.92	7.31236e-11	1.20153e-08	4.06	4.71	0.66	0.00642339	0.485223	Putative nepenthesin	Medtr1g093100	6.78789	7.93707	1.14918	0.0280203	0.0534034	6.88778	7.08445	0.196671	0.388607	0.872346
MtrunA17Chr8g0384281	6.34	6.09	-0.24	0.0550371	0.157198	6.27	6.24	-0.02	0.840548	0.992071	Putative ribosomal protein S5	Medtr8g093680	7.49628	6.93759	-0.558698	0.026397	0.0514186	7.38461	7.5816	0.196995	0.183081	0.946566
MtrunA17Chr3g0118121	3.68	4.41	0.73	2.24965e-05	0.000301931	3.94	3.88	-0.05	0.637046	0.985255	Putative oxidoreductase	Medtr3g078550	7.80819	7.8264	0.0182145	0.725732	0.741757	7.5426	7.73975	0.197147	0.32827	0.919534
MtrunA17Chr7g0217761	6.31	6.55	0.24	0.0730055	0.191656	6.26	6.5	0.25	0.0494605	0.726833	Putative cystathionine gamma-synthase	Medtr7g011230	6.6436	6.69686	0.0532545	0.680379	0.697603	6.75275	6.95514	0.202387	0.168595	0.947249
MtrunA17Chr5g0405281	7.8	8.22	0.43	0.149051	0.309159	8.05	8.18	0.14	0.838836	0.992002	Putative ribosomal protein L2	Medtr5g021800	9.01498	8.72615	-0.288823	0.0440299	0.073661	8.82514	9.03088	0.205738	0.43275	0.885542
MtrunA17Chr7g0234621	6.54	6.17	-0.36	0.0132674	0.0549783	6.31	6.4	0.1	0.37581	0.943852	Putative ribosomal protein S6e	Medtr7g053160	9.01509	8.87122	-0.143866	0.258286	0.291585	8.85728	9.06346	0.206186	0.377637	0.878142
MtrunA17Chr1g0173111	5.61	5.34	-0.27	0.126408	0.277311	5.52	5.58	0.07	0.658673	0.987187	Putative calcium-transporting ATPase	Medtr4g008650	7.14389	7.13776	-0.00612986	0.938665	0.942544	6.80477	7.01461	0.209839	0.374841	0.886486
MtrunA17Chr8g0343921	6.79	7.45	0.66	8.74555e-05	0.000942455	7.06	7.36	0.31	0.120734	0.822956	Putative germin. rmlC-like cupin domain-containing protein	Medtr8g020610	8.3816	8.31952	-0.0620729	0.593194	0.614695	8.45876	8.67036	0.211599	0.0242574	0.873265
MtrunA17Chr2g0317371	7.05	7.13	0.09	0.474146	0.649911	6.89	7.18	0.3	0.0588341	0.753492	Putative stigma-specific protein Stig1	Medtr2g085370	7.36652	7.60247	0.235956	0.139653	0.172044	7.28198	7.49645	0.214465	0.2895	0.944274
MtrunA17Chr1g0192661	7.8	8.15	0.36	0.19604	0.370538	7.83	7.96	0.14	0.799173	0.991356	Putative calreticulin/calnexin. concanavalin A-like lectin/glucanase domain-containing protein	Medtr1g083960	9.36307	8.98334	-0.37973	0.18243	0.214936	9.18835	9.41455	0.226206	0.201146	0.94451
MtrunA17Chr1g0191311	6.56	6.26	-0.3	0.0429468	0.131621	6.59	6.64	0.06	0.609697	0.984082	hypothetical protein	Medtr1g082215	7.5322	7.02066	-0.511544	0.00258204	0.0177996	7.24739	7.47623	0.228848	0.159232	0.955392
MtrunA17Chr4g0034301	2.04	4.35	2.32	1.31272e-10	1.87176e-08	2.51	2.3	-0.2	0.144968	0.839874	Non-symbiotic hemoglobin 1	Medtr4g068860	7.18565	8.09534	0.909685	0.012755	0.0319533	7.34183	7.57161	0.229781	0.228659	0.966332
MtrunA17Chr4g0035431	7.79	7.99	0.2	0.411855	0.595819	7.65	7.62	-0.02	0.963561	0.997782	Putative Nop domain-containing protein	Medtr4g070910	8.26928	7.74169	-0.527591	0.0471693	0.0770564	8.03885	8.28243	0.243582	0.31649	0.926592
MtrunA17Chr4g0046381	4.43	4.3	-0.12	0.357747	0.545321	4.38	4.27	-0.1	0.382987	0.944389	Putative guanylate-binding protein	Medtr4g088220	6.95295	6.67786	-0.275098	0.539487	0.564458	6.90855	7.16485	0.256306	0.309592	0.934545
MtrunA17Chr5g0417101	7.79	7.91	0.13	0.553015	0.713759	7.63	7.65	0.03	0.948853	0.997551	Putative ribosomal protein L34Ae	Medtr5g040570	9.0524	8.82329	-0.229116	0.107827	0.14106	8.81098	9.06758	0.2566	0.406051	0.880986
MtrunA17Chr1g0201721	7.8	8.29	0.49	0.126103	0.277755	8.06	8.23	0.18	0.795341	0.994152	Putative ribosomal protein L3	Medtr1g098540	9.75806	9.59669	-0.161363	0.118134	0.15229	9.54869	9.80646	0.257776	0.284019	0.951952
MtrunA17Chr2g0312311	6.08	6.06	-0.01	0.939515	0.968104	6.27	6.21	-0.05	0.680847	0.989475	Putative ribosomal protein L1	Medtr2g064460	7.92629	7.4298	-0.496495	0.0185823	0.040317	7.74082	8.00264	0.261825	0.335461	0.910803
MtrunA17Chr7g0247601	3.9	3.68	-0.22	0.0892623	0.219959	3.88	3.9	0.03	0.835946	0.992043	hypothetical protein	Medtr7g077380	7.73115	7.59654	-0.134616	0.48904	0.515561	7.73591	7.99805	0.262132	0.279367	0.956144
MtrunA17Chr4g0035151	6.8	6.51	-0.28	0.0931409	0.226892	6.66	6.79	0.14	0.286904	0.913349	Putative retrieval of early ER protein Rer1	Medtr4g070400	7.97136	7.67148	-0.299882	0.0427019	0.0719346	7.60383	7.86718	0.263355	0.299815	0.934039
MtrunA17Chr3g0145051	7.79	8.25	0.46	0.136818	0.291477	7.7	7.44	-0.25	0.506346	0.969021	Putative dehydrin	Medtr3g117290	7.49244	7.0306	-0.461841	0.00734211	0.0235529	7.22688	7.49424	0.267356	0.140949	1
MtrunA17Chr1g0174131	6.86	6.95	0.1	0.464027	0.641263	6.83	6.83	0.01	0.937478	0.99654	Putative NADH:ubiquinone reductase (H(+)-translocating)	Medtr1g059290	7.65387	7.75607	0.102196	0.148648	0.180833	7.37962	7.65262	0.273002	0.511424	0.892467
MtrunA17Chr7g0269621	7.8	8.27	0.48	0.131302	0.28402	8.04	8.22	0.19	0.777125	0.995187	Putative ribosomal protein L19/L19e	Medtr7g108955	9.0411	8.88664	-0.15446	0.105461	0.139657	8.85778	9.13795	0.280174	0.182225	0.952271
MtrunA17Chr4g0037641	6.99	6.85	-0.14	0.304575	0.4942	6.94	6.81	-0.12	0.396556	0.945708	Putative tRNA pseudouridine(55) synthase	Medtr4g074160	8.15925	7.66572	-0.49353	0.0632263	0.0933982	7.87546	8.16228	0.28682	0.230972	0.955339
MtrunA17Chr3g0137951	6.64	6.7	0.06	0.629744	0.770811	6.66	6.77	0.12	0.430817	0.953169	Putative cellulose synthase (UDP-forming) chromatin regulator PHD family	Medtr3g107520	6.983	6.46563	-0.517374	0.00457213	0.0205746	6.76604	7.0625	0.29646	0.26573	0.960183
MtrunA17Chr2g0293191	4.2	6.86	2.66	8.20529e-12	2.64609e-09	4.89	5.43	0.55	0.00699677	0.482932	Putative tetrahydroberberine oxidase	Medtr2g031600	7.41094	8.33384	0.922902	0.00491572	0.021142	7.36697	7.66391	0.296946	0.214321	0.946911
MtrunA17Chr2g0291291	3.24	3.04	-0.19	0.16404	0.329225	3.29	3.23	-0.05	0.744432	0.992173	Putative vps53-like protein	Medtr2g028270	7.42998	7.30586	-0.124126	0.0514664	0.08121	7.0824	7.38021	0.297811	0.32842	0.917312
MtrunA17Chr7g0246371	5.12	4.38	-0.73	1.56515e-05	0.000221977	5.01	5	0	0.973415	0.997917	Putative polygalacturonate 4-alpha-galacturonosyltransferase	Medtr7g075840	7.28302	7.22722	-0.0558047	0.840942	0.848802	7.19021	7.49077	0.300562	0.542775	0.903386
MtrunA17Chr7g0255431	2.39	2.3	-0.09	0.545112	0.707795	2.19	2.03	-0.15	0.354183	0.936266	Putative ribonuclease H-like domain. transcription elongation factor Spt6. DNA ligase B	Medtr7g088700	6.90565	6.16101	-0.744639	0.067359	0.0981604	6.58126	6.89156	0.310296	0.282638	0.950602
MtrunA17Chr4g0071621	5.61	5.46	-0.14	0.275483	0.462211	5.78	5.78	0.01	0.960143	0.998285	Putative transcription factor interactor and regulator LisH family	Medtr4g127160	7.64396	7.09829	-0.545674	0.0517874	0.0815841	7.40783	7.73769	0.329855	0.336054	0.907346
MtrunA17Chr5g0413361	7.8	8.16	0.37	0.206834	0.383979	8.06	8.23	0.18	0.795326	0.994373	Ubiquitin-40S ribosomal protein S27a	NA	9.12345	8.94861	-0.174839	0.510055	0.534239	8.71636	9.0541	0.337736	0.367259	0.896924
MtrunA17Chr3g0143991	7.4	7.32	-0.07	0.614631	0.759915	7.19	7.39	0.21	0.387922	0.94454	Putative chromatin remodeling & transcriptional activation HMG family	Medtr3g115580	7.25683	6.14991	-1.10692	0.0984088	0.131936	6.84949	7.18787	0.338374	0.276677	0.953653
MtrunA17Chr4g0028221	3.39	6.32	2.94	6.20163e-13	5.48702e-10	4.72	4.92	0.21	0.075542	0.779868	Putative xyloglucan:xyloglucosyl transferase. Xyloglucan-specific endo-beta-1.4-glucanase	Medtr4g057450	6.76826	8.00438	1.23612	0.0589431	0.0889639	7.08217	7.4259	0.343728	0.0806854	1
MtrunA17Chr3g0108931	7.19	6.98	-0.2	0.121733	0.272708	7.19	7.2	0.02	0.902562	0.992777	Putative dUTP diphosphatase	Medtr3g063110	7.10914	6.96522	-0.143921	0.178363	0.210655	6.60204	6.97928	0.377236	0.530938	0.902224
MtrunA17Chr1g0200491	5.23	8.05	2.83	3.72727e-10	4.04444e-08	6.3	7.42	1.13	7.61512e-05	0.0698754	Isoliquiritigenin 2'-O-methyltransferase	Medtr1g096310	7.87922	8.92333	1.04412	0.0155525	0.0354859	8.26238	8.71241	0.450031	0.0180149	0.875525
MtrunA17Chr1g0181421	2.52	6.49	3.97	3.53053e-08	1.48385e-06	3.36	5.04	1.69	8.0445e-05	0.0717064	Putative Hemopexin-like domain-containing protein	Medtr1g066530	7.3284	8.14551	0.817107	0.00561569	0.0216605	7.2948	7.7462	0.451396	0.298309	0.941417
MtrunA17Chr4g0005191	5.7	5.33	-0.37	0.0193151	0.0730315	5.7	5.66	-0.03	0.80048	0.991204	Putative prenylated rab acceptor PRA1	Medtr4g014060	7.57741	6.86631	-0.711093	0.14551	0.178131	6.79576	7.48622	0.690459	0.268686	0.953148
MtrunA17Chr4g0025401	6.61	6.67	0.07	0.554848	0.715001	6.51	6.56	0.06	0.594917	0.983323	Putative chaperone DnaJ	Medtr4g050420	7.68983	7.55199	-0.137834	0.474673	0.502048	7.03384	7.8204	0.786562	0.417889	0.881103
MtrunA17Chr2g0330571	7.8	8.15	0.36	0.187644	0.359673	7.82	7.91	0.1	0.843802	0.99171	Putative Snf7 family protein	Medtr2g100420	7.30705	7.26102	-0.0460308	0.923409	0.928184	6.29173	7.31265	1.02092	0.0698734	1
MtrunA17Chr8g0355871	3.57	4.28	0.72	0.000300018	0.00265378	4.47	3.24	-1.22	0.000351703	0.148276	Putative BURP domain-containing protein	Medtr8g046000	NA	NA	NA	NA	NA	NA	NA	NA	NA	NA
MtrunA17Chr2g0292821	4.55	1.79	-2.75	5.0672e-12	2.03313e-09	4.45	3.41	-1.03	2.43449e-06	0.0151903	hypothetical protein	Medtr2g030825|Medtr2g030845	NA	NA	NA	NA	NA	NA	NA	NA	NA	NA
MtrunA17Chr7g0228261	3.54	2.3	-1.23	4.23446e-06	7.40569e-05	3.49	2.45	-1.03	1.31884e-05	0.0316501	Putative triacylglycerol lipase	NA	NA	NA	NA	NA	NA	NA	NA	NA	NA	NA
MtrunA17Chr4g0034521	0.59	0.45	-0.13	0.395426	0.580472	1.34	0.39	-0.94	0.0706282	0.778332	hypothetical protein	Medtr4g069160	NA	NA	NA	NA	NA	NA	NA	NA	NA	NA
MtrunA17Chr7g0224391	4.63	5.13	0.51	0.00170035	0.011012	3.84	2.89	-0.94	0.000273433	0.135406	Putative omega-hydroxypalmitate O-feruloyl transferase	Medtr7g027175	NA	NA	NA	NA	NA	NA	NA	NA	NA	NA
MtrunA17Chr2g0287131	0.22	0.22	0.01	0.959185	1	1.13	0.2	-0.92	0.208505	0.881069	hypothetical protein	Medtr2g021200	NA	NA	NA	NA	NA	NA	NA	NA	NA	NA
MtrunA17Chr1g0188801	2.88	1.93	-0.94	4.408e-06	7.63567e-05	1.87	0.95	-0.91	0.000618541	0.196911	Putative Late embryogenesis abundant protein. LEA-14	Medtr1g077560	NA	NA	NA	NA	NA	NA	NA	NA	NA	NA
MtrunA17Chr1g0195021	2.76	1.75	-1	1.11365e-05	0.000166786	3.06	2.16	-0.9	0.000564715	0.187425	hypothetical protein	Medtr1g087720	NA	NA	NA	NA	NA	NA	NA	NA	NA	NA
MtrunA17Chr4g0076191	2.17	2.54	0.38	0.0068808	0.033142	2.92	2.05	-0.86	0.0928334	0.795883	hypothetical protein	Medtr4g133770	NA	NA	NA	NA	NA	NA	NA	NA	NA	NA
MtrunA17Chr7g0218261	0.34	2.11	1.78	1.05759e-06	2.32589e-05	0.97	0.12	-0.84	0.0328078	0.673824	Putative methyltransferase	Medtr7g012040	NA	NA	NA	NA	NA	NA	NA	NA	NA	NA
MtrunA17Chr1g0205201	2.99	2.68	-0.31	0.124186	0.276337	2.05	1.21	-0.83	0.0017405	0.305057	Putative plant lipid transfer protein/Par allergen	Medtr1g103490	NA	NA	NA	NA	NA	NA	NA	NA	NA	NA
MtrunA17Chr3g0091651	0.49	0.46	-0.02	0.853362	1	1.17	0.33	-0.83	0.196095	0.874341	Putative DNA-binding domain-containing protein	NA	NA	NA	NA	NA	NA	NA	NA	NA	NA	NA
MtrunA17Chr2g0292801	3.94	1.67	-2.26	7.48553e-11	1.22415e-08	3.86	3.06	-0.79	3.32534e-05	0.054602	hypothetical protein	NA	NA	NA	NA	NA	NA	NA	NA	NA	NA	NA
MtrunA17Chr7g0275011	3.19	2.05	-1.13	1.52279e-05	0.00021722	3.15	2.35	-0.79	6.41833e-05	0.071514	Putative triacylglycerol lipase	Medtr7g116520	NA	NA	NA	NA	NA	NA	NA	NA	NA	NA
MtrunA17Chr7g0258911	5.45	4.79	-0.66	0.000567337	0.00450139	5.81	5.01	-0.79	0.000104071	0.0721516	Putative xyloglucan:xyloglucosyl transferase	Medtr7g093530	NA	NA	NA	NA	NA	NA	NA	NA	NA	NA
MtrunA17Chr4g0025971	1.94	3.03	1.1	2.56665e-06	4.8582e-05	1.91	1.11	-0.79	0.000157102	0.0907642	Putative (+)-borneol dehydrogenase	NA	NA	NA	NA	NA	NA	NA	NA	NA	NA	NA
MtrunA17Chr2g0278571	2.42	1.07	-1.35	2.33034e-08	1.05112e-06	2.56	1.77	-0.78	7.27817e-05	0.0688074	hypothetical protein	Medtr2g008010	NA	NA	NA	NA	NA	NA	NA	NA	NA	NA
MtrunA17Chr1g0190871	1.13	1.09	-0.03	0.862434	0.924599	1.27	0.48	-0.78	8.7512e-05	0.0700051	hypothetical protein	NA	NA	NA	NA	NA	NA	NA	NA	NA	NA	NA
MtrunA17Chr4g0058681	2.79	0.39	-2.39	6.38539e-12	2.34398e-09	1.86	1.09	-0.76	0.00109178	0.270327	Putative oleosin	Medtr4g105200	NA	NA	NA	NA	NA	NA	NA	NA	NA	NA
MtrunA17Chr6g0485021	2.13	2.08	-0.04	0.794148	0.882114	3.06	2.29	-0.76	0.000315593	0.140655	Putative alpha/Beta hydrolase	Medtr6g086560	NA	NA	NA	NA	NA	NA	NA	NA	NA	NA
MtrunA17Chr4g0036721	3.17	3.61	0.44	0.0047758	0.0250257	2.99	2.22	-0.76	0.000114365	0.0743323	Putative 11-S seed storage protein. plant	Medtr4g072780	NA	NA	NA	NA	NA	NA	NA	NA	NA	NA
MtrunA17Chr1g0171881	1.4	1.47	0.07	0.623367	0.766158	2.04	1.28	-0.75	0.0726377	0.778211	hypothetical protein	Medtr1g051195	NA	NA	NA	NA	NA	NA	NA	NA	NA	NA
MtrunA17Chr6g0475191	0.45	0.52	0.08	0.593838	0.743693	0.97	0.21	-0.75	0.107229	0.804941	Putative F-box associated interaction domain-containing protein	Medtr6g463430	NA	NA	NA	NA	NA	NA	NA	NA	NA	NA
MtrunA17Chr1g0186601	1.38	0.27	-1.11	5.25308e-07	1.29196e-05	1.62	0.87	-0.74	4.81335e-05	0.071508	Putative EamA domain-containing protein	Medtr1g074070	NA	NA	NA	NA	NA	NA	NA	NA	NA	NA
MtrunA17Chr5g0395931	0.28	0.12	-0.16	0.26785	1	0.78	0.03	-0.74	0.250729	0.902429	Putative nepenthesin	Medtr5g008150	NA	NA	NA	NA	NA	NA	NA	NA	NA	NA
MtrunA17Chr3g0142941	3.95	2.15	-1.8	5.07384e-10	5.07473e-08	3.5	2.77	-0.72	0.000390837	0.152417	Putative triacylglycerol lipase	Medtr3g114120	NA	NA	NA	NA	NA	NA	NA	NA	NA	NA
MtrunA17Chr2g0319171	1.38	1.84	0.47	0.00355891	0.0199098	1.23	0.5	-0.72	6.84784e-05	0.071213	Putative nucleolar GTP-binding protein	Medtr2g082240	NA	NA	NA	NA	NA	NA	NA	NA	NA	NA
MtrunA17Chr1g0185321	3.2	3.76	0.57	0.00973601	0.0432703	2.37	1.64	-0.72	0.00661088	0.483012	Putative plant lipid transfer protein/Par allergen	Medtr1g071730	NA	NA	NA	NA	NA	NA	NA	NA	NA	NA
MtrunA17Chr4g0004071	2	3.49	1.49	6.62201e-09	3.7644e-07	3.01	2.28	-0.72	3.25863e-05	0.0564793	Putative oxoglutarate/iron-dependent dioxygenase. non-heme dioxygenase domain-containing protein	Medtr4g011720	NA	NA	NA	NA	NA	NA	NA	NA	NA	NA
MtrunA17Chr5g0398841	5.39	4.17	-1.22	7.20302e-08	2.59444e-06	5.59	4.87	-0.71	0.000451343	0.163732	Putative bifunctional inhibitor/plant lipid transfer protein/seed storage helical	Medtr5g011980	NA	NA	NA	NA	NA	NA	NA	NA	NA	NA
MtrunA17Chr7g0226271	1.51	1.04	-0.46	0.0113951	0.0488749	1.61	0.9	-0.7	8.63377e-05	0.0708832	Putative ankyrin repeat-containing domain-containing protein	Medtr7g031370	NA	NA	NA	NA	NA	NA	NA	NA	NA	NA
MtrunA17Chr7g0244191	2.04	0.57	-1.46	0.0025381	0.0151653	2.03	1.33	-0.69	0.0459392	0.718402	Putative wound-induced protein. Wun1	Medtr7g071820	NA	NA	NA	NA	NA	NA	NA	NA	NA	NA
MtrunA17Chr6g0484511	0.73	0.36	-0.37	0.00939838	0.0420896	0.82	0.13	-0.68	4.84153e-05	0.0686573	Putative minus-end-directed kinesin ATPase	Medtr6g084490	NA	NA	NA	NA	NA	NA	NA	NA	NA	NA
MtrunA17Chr3g0087231	4.25	3.39	-0.86	8.97573e-05	0.000963049	3.57	2.89	-0.67	0.002987	0.369795	hypothetical protein	Medtr3g026330	NA	NA	NA	NA	NA	NA	NA	NA	NA	NA
MtrunA17Chr7g0223321	4.86	3.69	-1.17	4.57099e-06	7.85492e-05	5.04	4.37	-0.66	0.000119539	0.0761096	Putative casparian strip membrane protein	Medtr7g024730	NA	NA	NA	NA	NA	NA	NA	NA	NA	NA
MtrunA17Chr6g0450981	1.95	1.07	-0.88	5.68146e-06	9.40262e-05	2.01	1.35	-0.65	0.0019815	0.315402	hypothetical protein	NA	NA	NA	NA	NA	NA	NA	NA	NA	NA	NA
MtrunA17Chr4g0055691	3.99	3.38	-0.6	0.00029174	0.0025952	3.99	3.33	-0.65	0.000219391	0.118009	Putative carboxylic ester hydrolase	Medtr4g099510	NA	NA	NA	NA	NA	NA	NA	NA	NA	NA
MtrunA17Chr7g0269301	3.56	3.28	-0.28	0.0677521	0.181892	3.65	2.99	-0.65	0.00038924	0.153715	Putative universal stress protein A	Medtr7g108830|Medtr8g058620	NA	NA	NA	NA	NA	NA	NA	NA	NA	NA
MtrunA17Chr5g0432351	4.62	4.7	0.08	0.643359	0.780582	5.27	4.61	-0.65	0.00225996	0.326418	Putative peroxidase	Medtr5g074760	NA	NA	NA	NA	NA	NA	NA	NA	NA	NA
MtrunA17Chr8g0367931	3.02	3.13	0.11	0.396201	0.581139	2.95	2.29	-0.65	0.00160313	0.299489	Putative phosphate transporter	Medtr8g069390	NA	NA	NA	NA	NA	NA	NA	NA	NA	NA
MtrunA17Chr5g0424131	1.71	1.92	0.21	0.159792	0.323597	2.15	1.49	-0.65	0.000314626	0.142256	Putative transcription factor GRAS family	Medtr5g058860	NA	NA	NA	NA	NA	NA	NA	NA	NA	NA
MtrunA17Chr3g0126341	4.37	2.81	-1.55	8.99889e-09	4.88232e-07	4.08	3.43	-0.64	0.000478748	0.169727	Putative arabinogalactan peptide. AGP	NA	NA	NA	NA	NA	NA	NA	NA	NA	NA	NA
MtrunA17Chr5g0411241	3.8	3.47	-0.32	0.0531933	0.153443	4.64	3.99	-0.64	0.0114175	0.549698	hypothetical protein	Medtr5g030310|Medtr5g430440	NA	NA	NA	NA	NA	NA	NA	NA	NA	NA
MtrunA17Chr4g0018111	1.5	1.62	0.13	0.443099	0.623377	1.51	0.86	-0.64	0.00640988	0.486558	hypothetical protein	NA	NA	NA	NA	NA	NA	NA	NA	NA	NA	NA
MtrunA17Chr5g0432341	6.12	6.32	0.2	0.222753	0.402804	6.75	6.1	-0.64	0.00106895	0.266793	Putative peroxidase	Medtr5g074740	NA	NA	NA	NA	NA	NA	NA	NA	NA	NA
MtrunA17Chr1g0206971	3.95	2.61	-1.33	7.37065e-08	2.61928e-06	3.63	2.99	-0.63	0.00128589	0.29498	hypothetical protein	Medtr1g106060	NA	NA	NA	NA	NA	NA	NA	NA	NA	NA
MtrunA17Chr3g0087211	2.01	2.05	0.04	0.815701	0.896388	1.6	0.96	-0.63	0.0270577	0.648346	hypothetical protein	Medtr3g026290	NA	NA	NA	NA	NA	NA	NA	NA	NA	NA
MtrunA17Chr3g0087151	3.81	5.43	1.62	2.35682e-06	4.51802e-05	3.18	2.54	-0.63	0.00893493	0.526941	hypothetical protein	Medtr3g026230	NA	NA	NA	NA	NA	NA	NA	NA	NA	NA
MtrunA17Chr6g0477121	1.53	0.96	-0.56	0.206793	0.383945	1.17	0.54	-0.62	0.0371922	0.69273	Putative S-linalool synthase	Medtr6g065040	NA	NA	NA	NA	NA	NA	NA	NA	NA	NA
MtrunA17Chr6g0458301	1.1	1.02	-0.08	0.620215	0.763836	1	0.37	-0.62	0.000913384	0.243553	Putative protein-serine/threonine phosphatase	NA	NA	NA	NA	NA	NA	NA	NA	NA	NA	NA
MtrunA17Chr2g0317151	0.43	0.82	0.39	0.0278148	0.0956238	0.85	0.24	-0.61	0.0151886	0.577872	Putative multi antimicrobial extrusion protein	Medtr2g078960	NA	NA	NA	NA	NA	NA	NA	NA	NA	NA
MtrunA17Chr6g0479901	4.83	3.36	-1.46	1.02461e-08	5.44764e-07	4.36	3.75	-0.6	0.00223883	0.32792	Putative transcription factor ZF-HD family	Medtr6g073013	NA	NA	NA	NA	NA	NA	NA	NA	NA	NA
MtrunA17Chr1g0195291	1.53	0.17	-1.35	1.71888e-07	5.2211e-06	1.06	0.45	-0.6	0.0042983	0.413884	Putative plant self-incompatibility S1	Medtr1g088210|Medtr1g087990	NA	NA	NA	NA	NA	NA	NA	NA	NA	NA
MtrunA17Chr5g0411581	3.25	4.15	0.9	0.00092261	0.00673484	3.85	3.24	-0.6	0.00583194	0.458299	Putative cysteine-rich transmembrane CYSTM domain-containing protein	Medtr5g030870	NA	NA	NA	NA	NA	NA	NA	NA	NA	NA
MtrunA17Chr5g0403701	1.81	4.29	2.48	3.3749e-11	7.23319e-09	2.67	2.06	-0.6	0.00467253	0.424996	Putative transcription factor Homobox-WOX family	Medtr5g019680	NA	NA	NA	NA	NA	NA	NA	NA	NA	NA
MtrunA17Chr4g0052651	2.8	1.25	-1.54	7.28142e-08	2.60906e-06	2.36	1.76	-0.59	0.000784307	0.22044	1-Cys peroxiredoxin	Medtr4g094720	NA	NA	NA	NA	NA	NA	NA	NA	NA	NA
MtrunA17Chr5g0397291	5.21	4.27	-0.93	1.82264e-05	0.000252173	5.15	4.55	-0.59	0.0136662	0.566213	hypothetical protein	Medtr5g010060	NA	NA	NA	NA	NA	NA	NA	NA	NA	NA
MtrunA17Chr4g0004091	0.97	1.06	0.1	0.594452	0.744138	0.86	0.26	-0.59	0.0345729	0.677091	Putative AMP-dependent synthetase/ligase	Medtr4g011790	NA	NA	NA	NA	NA	NA	NA	NA	NA	NA
MtrunA17Chr7g0236111	0.73	0.84	0.12	0.40644	0.590735	0.98	0.38	-0.59	0.0092988	0.533279	Putative FBD domain-containing protein	NA	NA	NA	NA	NA	NA	NA	NA	NA	NA	NA
MtrunA17Chr4g0062381	0.84	1.08	0.25	0.264314	0.449813	0.99	0.39	-0.59	0.00780926	0.502337	Putative peptidylprolyl isomerase	Medtr4g111720	NA	NA	NA	NA	NA	NA	NA	NA	NA	NA
MtrunA17Chr7g0222921	3.36	3.64	0.29	0.176073	0.344654	3.06	2.46	-0.59	0.000609459	0.196019	Putative leucine-rich repeat-containing. plant-type. leucine-rich repeat domain. L	Medtr7g023740	NA	NA	NA	NA	NA	NA	NA	NA	NA	NA
MtrunA17Chr3g0090231	1.33	1.68	0.35	0.0282716	0.0968182	1.88	1.28	-0.59	0.00119335	0.2842	Putative plant disease resistance response protein	Medtr3g034030	NA	NA	NA	NA	NA	NA	NA	NA	NA	NA
MtrunA17Chr7g0262941	1.6	0.76	-0.84	0.000637657	0.00496682	1.42	0.83	-0.58	0.00873895	0.522295	Putative very-long-chain 3-oxoacyl-CoA reductase	Medtr7g099850	NA	NA	NA	NA	NA	NA	NA	NA	NA	NA
MtrunA17Chr2g0328731	0.36	0.44	0.09	0.487458	1	0.76	0.17	-0.58	0.00739819	0.49004	Putative transferase	Medtr2g097860	NA	NA	NA	NA	NA	NA	NA	NA	NA	NA
MtrunA17Chr4g0043391	1.18	1.37	0.19	0.208561	0.386104	1.65	1.06	-0.58	0.0340808	0.67551	Putative peroxidase	Medtr4g083710	NA	NA	NA	NA	NA	NA	NA	NA	NA	NA
MtrunA17Chr7g0244171	2.17	0.75	-1.42	0.00370823	0.0205883	2.22	1.64	-0.57	0.178688	0.865909	Putative wound-induced protein. Wun1	Medtr7g071760	NA	NA	NA	NA	NA	NA	NA	NA	NA	NA
MtrunA17Chr2g0301511	3.2	2.62	-0.57	0.00109015	0.0077178	3.23	2.66	-0.56	0.00102518	0.264326	Putative NAD(P)H oxidase (H(2)O(2)-forming)	Medtr2g043900	NA	NA	NA	NA	NA	NA	NA	NA	NA	NA
MtrunA17Chr2g0302641	2.88	3.27	0.39	0.0408492	0.127055	1.95	1.38	-0.56	0.00158202	0.304667	hypothetical protein	Medtr2g046160	NA	NA	NA	NA	NA	NA	NA	NA	NA	NA
MtrunA17Chr4g0050831	3.52	4.64	1.13	1.27138e-05	0.000186524	4.09	3.52	-0.56	0.000354659	0.147529	Putative Ccc1 family protein	Medtr4g094330	NA	NA	NA	NA	NA	NA	NA	NA	NA	NA
MtrunA17Chr4g0052881	0.25	2.31	2.06	2.67081e-08	1.177e-06	0.76	0.19	-0.56	0.0122261	0.550403	Putative oxidoreductase	NA	NA	NA	NA	NA	NA	NA	NA	NA	NA	NA
MtrunA17Chr8g0370831	0.89	3.17	2.29	3.58323e-09	2.33288e-07	1.01	0.44	-0.56	0.0676544	0.768079	Putative chitinase	Medtr8g074335	NA	NA	NA	NA	NA	NA	NA	NA	NA	NA
MtrunA17Chr4g0011081	2.17	1.03	-1.13	4.80257e-05	0.000575209	1.91	1.35	-0.55	0.000752229	0.217297	Putative S-adenosyl-L-methionine-dependent methyltransferase	Medtr4g023950	NA	NA	NA	NA	NA	NA	NA	NA	NA	NA
MtrunA17Chr4g0070041	5.37	4.8	-0.56	0.000227315	0.0021057	5.46	4.9	-0.55	0.00439189	0.412705	Putative small auxin-up RNA	Medtr4g124700	NA	NA	NA	NA	NA	NA	NA	NA	NA	NA
MtrunA17Chr6g0461191	3	3.48	0.49	0.0273364	0.0943929	3.63	3.07	-0.55	0.00151586	0.305108	Putative glucan 1.3-beta-glucosidase	Medtr6g028090	NA	NA	NA	NA	NA	NA	NA	NA	NA	NA
MtrunA17Chr3g0112701	1.17	1.06	-0.11	0.50507	0.675527	0.98	0.43	-0.54	0.0280859	0.652438	hypothetical protein	Medtr3g069570	NA	NA	NA	NA	NA	NA	NA	NA	NA	NA
MtrunA17Chr2g0318741	0.32	0.21	-0.1	0.495356	1	0.53	-0.02	-0.54	0.00554253	0.45266	Putative rossmann-like alpha/beta/alpha sandwich protein	NA	NA	NA	NA	NA	NA	NA	NA	NA	NA	NA
MtrunA17Chr4g0005141	0.15	0.14	0	0.992771	1	0.56	0.01	-0.54	0.159724	0.853411	Putative development/cell death domain-containing protein	NA	NA	NA	NA	NA	NA	NA	NA	NA	NA	NA
MtrunA17Chr2g0332191	1.1	1.29	0.19	0.204145	0.380461	1.28	0.73	-0.54	0.0173996	0.581813	Gibberellin 3-beta-dioxygenase 1	Medtr2g102570	NA	NA	NA	NA	NA	NA	NA	NA	NA	NA
MtrunA17Chr4g0030781	3.31	3.65	0.35	0.0413092	0.128035	2.98	2.43	-0.54	0.00218223	0.328895	Putative 11-S seed storage protein. plant	Medtr4g062550|Medtr4g062570	NA	NA	NA	NA	NA	NA	NA	NA	NA	NA
MtrunA17Chr8g0377901	0.22	1.09	0.87	3.27563e-06	5.94264e-05	0.8	0.25	-0.54	0.000406152	0.152664	Putative anthocyanidin 3-O-glucoside 5-O-glucosyltransferase	Medtr8g081120	NA	NA	NA	NA	NA	NA	NA	NA	NA	NA
MtrunA17Chr1g0188431	3.43	4.48	1.05	8.13136e-06	0.000127769	3.87	3.32	-0.54	0.00380159	0.392722	Putative peroxidase	Medtr1g077000	NA	NA	NA	NA	NA	NA	NA	NA	NA	NA
MtrunA17Chr4g0072421	1.42	2.48	1.07	6.36769e-07	1.52692e-05	1.69	1.14	-0.54	0.00312567	0.369373	hypothetical protein	Medtr4g128160	NA	NA	NA	NA	NA	NA	NA	NA	NA	NA
MtrunA17Chr4g0053021	1.3	2.74	1.45	2.20176e-07	6.38437e-06	2	1.45	-0.54	0.0666359	0.767974	Putative caffeoyl-CoA O-methyltransferase	Medtr4g094812	NA	NA	NA	NA	NA	NA	NA	NA	NA	NA
MtrunA17Chr7g0265101	5.2	6.67	1.48	4.30265e-07	1.08847e-05	5.67	5.12	-0.54	0.00054607	0.185177	Putative hexosyltransferase	Medtr7g102490	NA	NA	NA	NA	NA	NA	NA	NA	NA	NA
MtrunA17Chr8g0344401	2.61	1.01	-1.6	2.56826e-09	1.7867e-07	2.05	1.51	-0.53	0.00250638	0.342956	Putative methyltransferase	Medtr8g021225	NA	NA	NA	NA	NA	NA	NA	NA	NA	NA
MtrunA17Chr8g0352151	1.87	1.43	-0.43	0.218522	0.398011	2.37	1.83	-0.53	0.00389944	0.394983	Putative multi antimicrobial extrusion protein	Medtr8g036660|Medtr8g037170	NA	NA	NA	NA	NA	NA	NA	NA	NA	NA
MtrunA17Chr4g0047391	1.96	1.67	-0.28	0.0595713	0.165959	1.65	1.11	-0.53	0.00727849	0.48624	Putative vesicle-fusing ATPase	NA	NA	NA	NA	NA	NA	NA	NA	NA	NA	NA
MtrunA17Chr2g0303441	0.36	0.27	-0.09	0.582031	1	0.57	0.03	-0.53	0.00482583	0.426505	Putative Late nodulin	NA	NA	NA	NA	NA	NA	NA	NA	NA	NA	NA
MtrunA17Chr4g0044851	0.55	0.46	-0.09	0.540714	0.704257	0.66	0.12	-0.53	0.00388933	0.395242	Putative (+)-abscisic acid 8'-hydroxylase	Medtr4g086130	NA	NA	NA	NA	NA	NA	NA	NA	NA	NA
MtrunA17Chr1g0207921	1.86	1.92	0.07	0.719547	0.834465	1.92	1.38	-0.53	0.0206271	0.609397	Putative DNA-binding pseudobarrel domain-containing protein	NA	NA	NA	NA	NA	NA	NA	NA	NA	NA	NA
MtrunA17Chr8g0386361	3.95	4.32	0.38	0.00685447	0.0330336	4.89	4.35	-0.53	0.000282467	0.133521	Putative thaumatin	Medtr8g096920	NA	NA	NA	NA	NA	NA	NA	NA	NA	NA
MtrunA17Chr8g0382931	4.29	2.41	-1.87	1.71948e-09	1.30401e-07	4.04	3.51	-0.52	0.000502812	0.174297	Putative transcription factor Hap3/NF-YB family	Medtr8g091720	NA	NA	NA	NA	NA	NA	NA	NA	NA	NA
MtrunA17Chr8g0392591	4.35	3.45	-0.9	1.86533e-05	0.000257667	4.35	3.82	-0.52	0.0102811	0.546421	Putative protein O-GlcNAc transferase	Medtr8g106640	NA	NA	NA	NA	NA	NA	NA	NA	NA	NA
MtrunA17Chr4g0033601	1.14	0.84	-0.3	0.0628408	0.172258	1.09	0.56	-0.52	0.00117575	0.282163	Putative EF-hand domain pair protein	Medtr4g067270	NA	NA	NA	NA	NA	NA	NA	NA	NA	NA
MtrunA17Chr3g0109031	1.79	1.55	-0.24	0.600164	0.748356	1.49	0.96	-0.52	0.0132199	0.564204	Putative S-linalool synthase	Medtr3g063170	NA	NA	NA	NA	NA	NA	NA	NA	NA	NA
MtrunA17Chr4g0049231	1.02	0.81	-0.21	0.135433	0.289689	0.85	0.32	-0.52	0.000360973	0.148179	Putative branched-chain-amino-acid transaminase	Medtr4g092580	NA	NA	NA	NA	NA	NA	NA	NA	NA	NA
MtrunA17Chr3g0106471	0.47	0.36	-0.1	0.433488	1	0.73	0.2	-0.52	0.00280871	0.360602	Putative cation/H+ exchanger	Medtr3g031170	NA	NA	NA	NA	NA	NA	NA	NA	NA	NA
MtrunA17Chr5g0400541	0.02	-0.09	-0.1	0.475693	1	0.58	0.05	-0.52	0.0756644	0.779326	hypothetical protein	NA	NA	NA	NA	NA	NA	NA	NA	NA	NA	NA
MtrunA17Chr4g0045471	0.66	0.76	0.11	0.470479	0.646735	0.78	0.25	-0.52	0.00396282	0.398813	Putative oxoglutarate/iron-dependent dioxygenase. non-heme dioxygenase domain-containing protein	Medtr4g087140	NA	NA	NA	NA	NA	NA	NA	NA	NA	NA
MtrunA17Chr4g0024271	1.94	0.35	-1.59	1.85754e-09	1.38437e-07	1.41	0.89	-0.51	0.00966263	0.537353	hypothetical protein	Medtr4g046830	NA	NA	NA	NA	NA	NA	NA	NA	NA	NA
MtrunA17Chr6g0459731	0.22	0.03	-0.18	0.302449	1	0.35	-0.17	-0.51	0.00633457	1	hypothetical protein	Medtr6g024090	NA	NA	NA	NA	NA	NA	NA	NA	NA	NA
MtrunA17Chr5g0427151	1.36	1.25	-0.11	0.409494	0.593747	1.24	0.72	-0.51	0.013816	0.567896	hypothetical protein	NA	NA	NA	NA	NA	NA	NA	NA	NA	NA	NA
MtrunA17Chr4g0038171	1.27	1.51	0.24	0.134954	0.289093	1.81	1.29	-0.51	0.0111684	0.545279	Putative peroxidase	Medtr4g074995	NA	NA	NA	NA	NA	NA	NA	NA	NA	NA
MtrunA17Chr1g0199551	6.03	4.65	-1.37	3.89523e-07	1.00007e-05	5.87	5.36	-0.5	0.00129541	0.294995	Putative phenylalanine ammonia-lyase	Medtr1g094780	NA	NA	NA	NA	NA	NA	NA	NA	NA	NA
MtrunA17Chr1g0152851	4.43	3.09	-1.33	2.96934e-05	0.000382171	4.25	3.74	-0.5	0.0321422	0.672099	Putative gibberellin regulated protein	Medtr1g018640	NA	NA	NA	NA	NA	NA	NA	NA	NA	NA
MtrunA17Chr4g0008671	2.59	1.47	-1.12	2.38612e-07	6.78215e-06	2.1	1.59	-0.5	0.00272952	0.3563	hypothetical protein	Medtr4g019600	NA	NA	NA	NA	NA	NA	NA	NA	NA	NA
MtrunA17Chr7g0275021	1.72	0.72	-0.99	4.82597e-05	0.00057741	1.64	1.13	-0.5	0.0206927	0.610181	Putative triacylglycerol lipase	Medtr7g116570	NA	NA	NA	NA	NA	NA	NA	NA	NA	NA
MtrunA17Chr4g0053971	0.42	0.31	-0.1	0.470833	1	0.54	0.03	-0.5	0.0639254	0.763239	hypothetical protein	Medtr4g095710	NA	NA	NA	NA	NA	NA	NA	NA	NA	NA
MtrunA17Chr4g0072631	2.12	2.04	-0.08	0.525462	0.69165	2.12	1.61	-0.5	0.00858573	0.5181	Putative xyloglucan:xyloglucosyl transferase	Medtr4g128570	NA	NA	NA	NA	NA	NA	NA	NA	NA	NA
MtrunA17Chr7g0260831	0.51	0.45	-0.06	0.671845	0.801309	0.79	0.28	-0.5	0.0429318	0.708295	Cytochrome P450 94A1	Medtr7g096340	NA	NA	NA	NA	NA	NA	NA	NA	NA	NA
MtrunA17Chr4g0033121	0.49	0.48	-0.01	0.926544	1	0.96	0.45	-0.5	0.00268431	0.35187	hypothetical protein	Medtr4g066100	NA	NA	NA	NA	NA	NA	NA	NA	NA	NA
MtrunA17Chr3g0084021	2.8	2.85	0.05	0.70228	0.82268	2.98	2.47	-0.5	0.0017474	0.302863	Putative annexin	NA	NA	NA	NA	NA	NA	NA	NA	NA	NA	NA
MtrunA17Chr7g0250871	1.44	1.5	0.06	0.671338	0.800926	1.66	1.15	-0.5	0.00258963	0.348239	Putative transcription factor C2H2 family	NA	NA	NA	NA	NA	NA	NA	NA	NA	NA	NA
MtrunA17Chr5g0403021	0.29	0.4	0.12	0.593704	1	0.74	0.23	-0.5	0.0302835	0.664873	hypothetical protein	NA	NA	NA	NA	NA	NA	NA	NA	NA	NA	NA
MtrunA17Chr4g0053511	0.4	0.63	0.23	0.130347	0.282557	0.51	0	-0.5	0.0018097	0.305184	hypothetical protein	Medtr4g095010	NA	NA	NA	NA	NA	NA	NA	NA	NA	NA
MtrunA17Chr7g0226581	1.59	1.81	0.23	0.312447	0.502649	1.17	0.66	-0.5	0.014189	0.573403	putative transposase. Ptta/En/Spm. plant	NA	NA	NA	NA	NA	NA	NA	NA	NA	NA	NA
MtrunA17Chr8g0340461	0.88	1.16	0.29	0.0295978	0.100216	0.87	0.36	-0.5	0.00553461	0.453198	hypothetical protein	Medtr8g014030	NA	NA	NA	NA	NA	NA	NA	NA	NA	NA
MtrunA17Chr6g0453661	1.16	1.61	0.45	0.0034537	0.0194315	1.92	1.41	-0.5	0.0112585	0.546256	Putative transcription factor AP2-EREBP family	Medtr6g012970	NA	NA	NA	NA	NA	NA	NA	NA	NA	NA
MtrunA17Chr2g0292251	2.85	4.59	1.75	4.34527e-09	2.7212e-07	3.41	2.9	-0.5	0.00376529	0.392875	Putative peroxidase	Medtr2g029830	NA	NA	NA	NA	NA	NA	NA	NA	NA	NA
MtrunA17Chr3g0141271	3.01	1.52	-1.49	4.20896e-08	1.69865e-06	2.51	2.01	-0.49	0.00534379	0.446959	Putative hydroperoxide dehydratase	Medtr3g111530	NA	NA	NA	NA	NA	NA	NA	NA	NA	NA
MtrunA17Chr1g0191351	5.2	3.73	-1.47	7.32218e-08	2.61552e-06	4.51	4.01	-0.49	0.0110301	0.542769	Putative signal transduction histidine kinase. phosphotransfer (Hpt) domain-containing protein	Medtr1g082290	NA	NA	NA	NA	NA	NA	NA	NA	NA	NA
MtrunA17Chr1g0202401	4.34	3.44	-0.89	1.24042e-05	0.00018268	4.06	3.56	-0.49	0.0149406	0.581195	hypothetical protein	Medtr1g099500	NA	NA	NA	NA	NA	NA	NA	NA	NA	NA
MtrunA17Chr1g0192331	7.02	6.31	-0.71	0.000134889	0.00135226	7.01	6.51	-0.49	0.00138224	0.30156	Putative pectinesterase	Medtr1g083520	NA	NA	NA	NA	NA	NA	NA	NA	NA	NA
MtrunA17Chr6g0449141	3.11	2.46	-0.65	0.000547935	0.00437561	3.4	2.9	-0.49	0.00168142	0.304982	Putative gamma-glutamyl-gamma-aminobutyrate hydrolase	Medtr6g004280	NA	NA	NA	NA	NA	NA	NA	NA	NA	NA
MtrunA17Chr2g0306391	2.21	1.73	-0.47	0.00449629	0.0238985	2.01	1.51	-0.49	0.00240732	0.333793	Putative oleoyl-[acyl-carrier-protein] hydrolase	NA	NA	NA	NA	NA	NA	NA	NA	NA	NA	NA
MtrunA17Chr4g0072611	2.49	2.11	-0.37	0.0105546	0.0460777	2.71	2.21	-0.49	0.0105812	0.541167	Putative xyloglucan:xyloglucosyl transferase	Medtr4g128410	NA	NA	NA	NA	NA	NA	NA	NA	NA	NA
MtrunA17Chr3g0142371	4.2	4.17	-0.02	0.914371	0.954711	3.89	3.39	-0.49	0.00262577	0.34859	Putative small-subunit processome. Utp14 protein	Medtr3g113240	NA	NA	NA	NA	NA	NA	NA	NA	NA	NA
MtrunA17Chr7g0227701	0.79	0.78	0	0.9826	0.99061	0.78	0.28	-0.49	0.00302307	0.365558	hypothetical protein	NA	NA	NA	NA	NA	NA	NA	NA	NA	NA	NA
MtrunA17Chr3g0083641	1.06	1.17	0.12	0.45402	0.632884	0.96	0.46	-0.49	0.00497196	0.433283	Putative P-loop containing nucleoside triphosphate hydrolase. leucine-rich repeat domain. L	NA	NA	NA	NA	NA	NA	NA	NA	NA	NA	NA
MtrunA17Chr7g0232091	0.23	0.41	0.18	0.283578	1	0.6	0.1	-0.49	0.000802611	0.22357	Putative oxidoreductase	Medtr7g045370	NA	NA	NA	NA	NA	NA	NA	NA	NA	NA
MtrunA17Chr3g0132241	0.18	0.43	0.25	0.173193	1	0.53	0.03	-0.49	0.0134359	0.564922	Putative Coiled-coil domain-containing protein	Medtr3g099220	NA	NA	NA	NA	NA	NA	NA	NA	NA	NA
MtrunA17Chr3g0083371	0.98	1.26	0.28	0.140391	0.296707	1.08	0.58	-0.49	0.0266713	0.646536	hypothetical protein	NA	NA	NA	NA	NA	NA	NA	NA	NA	NA	NA
MtrunA17Chr6g0450241	0	0.28	0.28	0.0301056	1	0.49	-0.01	-0.49	0.00912233	1	Putative major facilitator. sugar transporter. major facilitator superfamily	NA	NA	NA	NA	NA	NA	NA	NA	NA	NA	NA
MtrunA17Chr8g0340021	2.49	3.07	0.58	0.000656606	0.00509028	2.68	2.18	-0.49	0.00112929	0.275247	Putative Acid phosphatase	Medtr8g013080|Medtr8g013075	NA	NA	NA	NA	NA	NA	NA	NA	NA	NA
MtrunA17Chr1g0159761	2.03	2.94	0.92	4.70622e-05	0.000564845	2.53	2.03	-0.49	0.00112128	0.275445	Putative amino acid transporter. transmembrane domain-containing protein	Medtr1g029750	NA	NA	NA	NA	NA	NA	NA	NA	NA	NA
MtrunA17Chr7g0252551	6.1	5.22	-0.87	4.90054e-06	8.32176e-05	6	5.51	-0.48	0.003046	0.366907	hypothetical protein	Medtr7g084690	NA	NA	NA	NA	NA	NA	NA	NA	NA	NA
MtrunA17Chr7g0228761	0.32	0.05	-0.26	0.0541005	1	0.62	0.13	-0.48	0.0125336	0.557013	Putative armadillo-like helical protein	Medtr0064s0010	NA	NA	NA	NA	NA	NA	NA	NA	NA	NA
MtrunA17Chr5g0426701	3.83	3.71	-0.11	0.528535	0.694132	3.07	2.58	-0.48	0.00367643	0.392799	hypothetical protein	NA	NA	NA	NA	NA	NA	NA	NA	NA	NA	NA
MtrunA17Chr4g0007391	1.55	1.46	-0.08	0.783977	0.875949	1.14	0.65	-0.48	0.00575401	0.456777	Putative phosphatidylethanolamine-binding protein	Medtr4g017650	NA	NA	NA	NA	NA	NA	NA	NA	NA	NA
MtrunA17Chr3g0103441	3.51	3.55	0.05	0.688078	0.812638	3.07	2.58	-0.48	0.00565389	0.455788	Putative chaperonin-like RbcX	Medtr3g061630	NA	NA	NA	NA	NA	NA	NA	NA	NA	NA
MtrunA17Chr1g0205171	2.44	2.63	0.2	0.273165	0.459327	1.4	0.91	-0.48	0.0170241	0.579822	Putative bifunctional inhibitor/plant lipid transfer protein/seed storage helical	Medtr1g103420	NA	NA	NA	NA	NA	NA	NA	NA	NA	NA
MtrunA17Chr5g0400621	2.53	2.8	0.28	0.197971	0.372596	2.42	1.93	-0.48	0.0384421	0.700536	Putative transcription factor bHLH family	Medtr5g014520	NA	NA	NA	NA	NA	NA	NA	NA	NA	NA
MtrunA17Chr2g0299441	4.39	4.71	0.33	0.206264	0.383416	4.43	3.94	-0.48	0.10092	0.80278	hypothetical protein	NA	NA	NA	NA	NA	NA	NA	NA	NA	NA	NA
MtrunA17Chr7g0238911	5.42	5.75	0.34	0.0251384	0.0888755	5.56	5.07	-0.48	0.00340939	0.382612	Putative pyridoxal phosphatase	Medtr7g062150	NA	NA	NA	NA	NA	NA	NA	NA	NA	NA
MtrunA17Chr7g0222861	6.48	6.99	0.52	0.000510792	0.00413741	6.92	6.43	-0.48	0.00309075	0.369445	Putative leucine-rich repeat-containing. plant-type. leucine-rich repeat domain. L	Medtr7g023630	NA	NA	NA	NA	NA	NA	NA	NA	NA	NA
MtrunA17Chr3g0127331	1.85	2.45	0.61	0.000121068	0.00123854	2.02	1.53	-0.48	0.0133256	0.564852	Putative F-box domain-containing protein	Medtr3g092020	NA	NA	NA	NA	NA	NA	NA	NA	NA	NA
MtrunA17Chr8g0367181	1.87	2.68	0.81	1.71558e-05	0.000240348	2.19	1.7	-0.48	0.0040974	0.405812	Putative 1-deoxy-D-xylulose-5-phosphate synthase	Medtr8g068265	NA	NA	NA	NA	NA	NA	NA	NA	NA	NA
MtrunA17Chr3g0140761	0.34	1.24	0.91	0.000119976	0.00122918	0.85	0.36	-0.48	0.0558753	0.748154	Putative amino acid transporter. transmembrane domain-containing protein	Medtr3g110660	NA	NA	NA	NA	NA	NA	NA	NA	NA	NA
MtrunA17Chr7g0263351	2.38	3.65	1.28	2.27169e-05	0.000304297	1.68	1.19	-0.48	0.00259371	0.347291	Putative polar-amino-acid-transporting ATPase	Medtr7g100120	NA	NA	NA	NA	NA	NA	NA	NA	NA	NA
MtrunA17Chr4g0053241	0.98	3.01	2.03	9.20903e-10	8.02442e-08	1.42	0.93	-0.48	0.00197074	0.315298	Putative caffeoyl-CoA O-methyltransferase	Medtr4g094898	NA	NA	NA	NA	NA	NA	NA	NA	NA	NA
MtrunA17Chr7g0270041	5.07	3.98	-1.08	2.50581e-05	0.000331159	5.12	4.64	-0.47	0.00202237	0.318655	hypothetical protein	Medtr7g109590	NA	NA	NA	NA	NA	NA	NA	NA	NA	NA
MtrunA17Chr2g0288631	5.49	4.57	-0.92	9.6965e-07	2.16421e-05	5.63	5.15	-0.47	0.0090351	0.530842	hypothetical protein	Medtr2g023620	NA	NA	NA	NA	NA	NA	NA	NA	NA	NA
MtrunA17Chr8g0352381	5.49	4.89	-0.59	0.000359838	0.00309563	5.66	5.18	-0.47	0.00168784	0.304376	Putative protein kinase RLK-Pelle-CrRLK1L-1 family	Medtr8g037700	NA	NA	NA	NA	NA	NA	NA	NA	NA	NA
MtrunA17Chr4g0031031	0.35	0.2	-0.14	0.330274	1	0.79	0.31	-0.47	0.0283133	0.652378	Putative transcription factor Hap3/NF-YB family	Medtr4g063300	NA	NA	NA	NA	NA	NA	NA	NA	NA	NA
MtrunA17Chr3g0140171	0.84	0.71	-0.13	0.472136	0.648161	1.17	0.69	-0.47	0.0564683	0.748703	Putative oxidoreductase	Medtr3g109610	NA	NA	NA	NA	NA	NA	NA	NA	NA	NA
MtrunA17Chr5g0398231	2.89	2.76	-0.12	0.50987	0.67942	3.01	2.53	-0.47	0.0224073	0.618092	Putative glycosyltransferase 61	Medtr5g011170	NA	NA	NA	NA	NA	NA	NA	NA	NA	NA
MtrunA17Chr5g0439701	1.57	1.45	-0.12	0.427748	0.610745	1.72	1.24	-0.47	0.00171913	0.304736	Putative protein kinase RLK-Pelle-LysM family	NA	NA	NA	NA	NA	NA	NA	NA	NA	NA	NA
MtrunA17Chr3g0141061	0.99	0.89	-0.1	0.53325	0.69804	1.19	0.71	-0.47	0.00253402	0.345225	Putative chromatin regulator PHD family	Medtr3g111210	NA	NA	NA	NA	NA	NA	NA	NA	NA	NA
MtrunA17Chr8g0345051	4.8	4.76	-0.03	0.898662	0.94549	4.47	3.99	-0.47	0.00748099	0.494474	Putative TOG domain-containing protein	NA	NA	NA	NA	NA	NA	NA	NA	NA	NA	NA
MtrunA17MTg0491541	6.64	6.64	0.01	0.934785	0.965855	6.3	5.82	-0.47	0.0208402	0.61049	Putative NADH:ubiquinone reductase (H(+)-translocating)	NA	NA	NA	NA	NA	NA	NA	NA	NA	NA	NA
MtrunA17Chr2g0331461	2.46	2.54	0.08	0.632338	0.772589	2.67	2.19	-0.47	0.00587977	0.460897	Putative proton-dependent oligopeptide transporter family. major facilitator superfamily	Medtr2g101560	NA	NA	NA	NA	NA	NA	NA	NA	NA	NA
MtrunA17Chr3g0142431	1.96	2.14	0.19	0.435801	0.617542	1.77	1.29	-0.47	0.0611791	0.75831	Putative DNA-directed RNA polymerase	NA	NA	NA	NA	NA	NA	NA	NA	NA	NA	NA
MtrunA17Chr7g0236371	1.96	2.15	0.2	0.271848	0.45787	1.76	1.29	-0.47	0.0459837	0.718018	hypothetical protein	NA	NA	NA	NA	NA	NA	NA	NA	NA	NA	NA
MtrunA17Chr4g0043181	0.83	1.06	0.24	0.15295	0.314392	1.25	0.77	-0.47	0.00789171	0.50246	hypothetical protein	Medtr4g083110	NA	NA	NA	NA	NA	NA	NA	NA	NA	NA
MtrunA17Chr8g0375411	3.81	4.18	0.37	0.0109475	0.0473496	4.05	3.57	-0.47	0.00228531	0.324077	Putative potassium transporter	NA	NA	NA	NA	NA	NA	NA	NA	NA	NA	NA
MtrunA17Chr1g0209511	1.05	1.57	0.53	0.00200012	0.0125324	1.05	0.57	-0.47	0.0214501	0.611142	Putative glycerophosphodiester phosphodiesterase. protein kinase RLK-Pelle-LRK10L-2 family	Medtr1g110270	NA	NA	NA	NA	NA	NA	NA	NA	NA	NA
MtrunA17Chr4g0073171	1.26	1.85	0.6	0.000504578	0.00409477	1.34	0.86	-0.47	0.00506578	0.43779	Putative transcription regulator GNAT family	Medtr4g129490	NA	NA	NA	NA	NA	NA	NA	NA	NA	NA
MtrunA17Chr8g0364591	1.96	3.21	1.25	4.84818e-08	1.90104e-06	2.38	1.9	-0.47	0.0113446	0.547879	hypothetical protein	Medtr8g063200	NA	NA	NA	NA	NA	NA	NA	NA	NA	NA
MtrunA17Chr7g0218831	0.65	1.94	1.3	2.31992e-07	6.63773e-06	1.23	0.75	-0.47	0.0033909	0.386092	Putative UDP-glucuronosyl/UDP-glucosyltransferase	Medtr7g013240	NA	NA	NA	NA	NA	NA	NA	NA	NA	NA
MtrunA17Chr5g0442541	3.56	5.04	1.49	2.35486e-08	1.05941e-06	4.5	4.02	-0.47	0.00253925	0.344433	Putative flavonol 3-O-glucosyltransferase	Medtr5g090630	NA	NA	NA	NA	NA	NA	NA	NA	NA	NA
MtrunA17Chr1g0190651	1.23	3.07	1.84	2.14566e-07	6.25322e-06	1.67	1.19	-0.47	0.198844	0.876452	Putative rlpA-like protein. double-psi beta-barrel	Medtr1g080800	NA	NA	NA	NA	NA	NA	NA	NA	NA	NA
MtrunA17Chr7g0251171	4.49	6.63	2.15	1.76679e-10	2.3448e-08	5.16	4.68	-0.47	0.00610221	0.472399	Putative bifunctional inhibitor/plant lipid transfer protein/seed storage helical	Medtr7g082590	NA	NA	NA	NA	NA	NA	NA	NA	NA	NA
MtrunA17Chr7g0217691	3.32	1.99	-1.32	1.55848e-07	4.82738e-06	3.37	2.9	-0.46	0.0274988	0.650915	Casparian strip membrane protein 1	Medtr7g011090	NA	NA	NA	NA	NA	NA	NA	NA	NA	NA
MtrunA17Chr1g0168451	4.67	3.49	-1.18	4.63897e-07	1.16332e-05	4.45	3.98	-0.46	0.00126098	0.293583	Putative Acid phosphatase	Medtr1g045120	NA	NA	NA	NA	NA	NA	NA	NA	NA	NA
MtrunA17Chr1g0160201	2.68	1.84	-0.83	0.000337461	0.00293015	2.74	2.27	-0.46	0.00987258	0.539413	Putative heavy metal-associated domain. HMA	Medtr1g030630	NA	NA	NA	NA	NA	NA	NA	NA	NA	NA
MtrunA17Chr7g0254151	4.82	4.19	-0.62	0.00210706	0.0130462	5.12	4.65	-0.46	0.0194383	0.600433	hypothetical protein	Medtr7g086770	NA	NA	NA	NA	NA	NA	NA	NA	NA	NA
MtrunA17Chr7g0271161	0.59	0.31	-0.28	0.0785192	0.201486	0.8	0.33	-0.46	0.0336432	0.674551	hypothetical protein	Medtr7g111170	NA	NA	NA	NA	NA	NA	NA	NA	NA	NA
MtrunA17Chr3g0095601	0.09	-0.03	-0.12	0.417765	1	0.25	-0.22	-0.46	0.00192209	1	hypothetical protein	NA	NA	NA	NA	NA	NA	NA	NA	NA	NA	NA
MtrunA17Chr1g0171031	0.14	0.05	-0.09	0.509856	1	0.23	-0.23	-0.46	0.00760118	1	hypothetical protein	Medtr1g050345	NA	NA	NA	NA	NA	NA	NA	NA	NA	NA
MtrunA17Chr7g0253681	0.53	0.53	0	0.9923	0.995676	0.73	0.26	-0.46	0.022424	0.615832	Putative cupredoxin	Medtr7g086160	NA	NA	NA	NA	NA	NA	NA	NA	NA	NA
MtrunA17Chr4g0002941	0.27	0.28	0.02	0.878833	1	0.71	0.24	-0.46	0.00342692	0.383201	Putative leucine-rich repeat domain. L domain-containing protein	NA	NA	NA	NA	NA	NA	NA	NA	NA	NA	NA
MtrunA17Chr3g0099941	1.48	1.57	0.1	0.580402	0.733926	1.47	1	-0.46	0.0420521	0.705344	hypothetical protein	Medtr3g054040	NA	NA	NA	NA	NA	NA	NA	NA	NA	NA
MtrunA17Chr1g0171771	1.24	1.35	0.12	0.430938	0.613219	1.07	0.6	-0.46	0.00755115	0.49388	Putative chromatin remodeling & transcription regulator ABTB family	Medtr1g051025	NA	NA	NA	NA	NA	NA	NA	NA	NA	NA
MtrunA17Chr7g0274651	1.24	1.43	0.2	0.152473	0.313767	1.34	0.87	-0.46	0.0129947	0.563067	Putative protein kinase RLK-Pelle-L-LEC family	Medtr7g115740	NA	NA	NA	NA	NA	NA	NA	NA	NA	NA
MtrunA17Chr6g0483521	2.16	2.51	0.35	0.0662282	0.178774	2.29	1.82	-0.46	0.0166256	0.578245	Putative heavy metal-associated domain. HMA	Medtr6g082190	NA	NA	NA	NA	NA	NA	NA	NA	NA	NA
MtrunA17Chr4g0030791	2.31	2.72	0.41	0.0101966	0.0448496	2.02	1.55	-0.46	0.0107354	0.540199	Putative 11-S seed storage protein. plant	Medtr4g062570	NA	NA	NA	NA	NA	NA	NA	NA	NA	NA
MtrunA17Chr3g0121991	4.65	5.54	0.89	6.67504e-05	0.000751971	5.04	4.57	-0.46	0.00661528	0.482204	Putative crocetin glucosyltransferase	Medtr3g084520	NA	NA	NA	NA	NA	NA	NA	NA	NA	NA
MtrunA17Chr6g0487981	3.83	4.86	1.04	7.93967e-07	1.83378e-05	4.19	3.72	-0.46	0.00885272	0.526071	Putative flavone 3'-O-methyltransferase	Medtr6g091680	NA	NA	NA	NA	NA	NA	NA	NA	NA	NA
MtrunA17Chr5g0438971	4.14	5.3	1.16	3.08597e-07	8.3256e-06	4.24	3.77	-0.46	0.00945111	0.535128	Putative protein-tyrosine-phosphatase	Medtr5g085300	NA	NA	NA	NA	NA	NA	NA	NA	NA	NA
MtrunA17Chr3g0114461	1.15	2.53	1.39	2.11137e-08	9.71401e-07	1.72	1.25	-0.46	0.0076533	0.496399	Putative peroxidase	Medtr3g072210	NA	NA	NA	NA	NA	NA	NA	NA	NA	NA
MtrunA17Chr5g0432521	4.69	3.72	-0.97	2.02969e-06	3.99296e-05	4.85	4.39	-0.45	0.00153033	0.304097	Putative ovate protein family	Medtr5g075190	NA	NA	NA	NA	NA	NA	NA	NA	NA	NA
MtrunA17Chr3g0117141	1.86	1.15	-0.7	0.000176371	0.00169381	1.56	1.1	-0.45	0.0398112	0.709732	Galactinol--sucrose galactosyltransferase	Medtr3g077280	NA	NA	NA	NA	NA	NA	NA	NA	NA	NA
MtrunA17Chr4g0050021	0.6	0.26	-0.34	0.0274674	0.0947506	0.65	0.19	-0.45	0.00491137	0.432839	Putative Root phototropism protein	Medtr4g093850	NA	NA	NA	NA	NA	NA	NA	NA	NA	NA
MtrunA17Chr3g0109021	0.96	0.76	-0.19	0.575836	0.730426	0.98	0.52	-0.45	0.0120346	0.55133	Putative S-linalool synthase	Medtr3g063160	NA	NA	NA	NA	NA	NA	NA	NA	NA	NA
MtrunA17Chr3g0106541	0.98	0.89	-0.09	0.559233	0.718157	1	0.54	-0.45	0.0211838	0.611938	Putative leucine-rich repeat domain. L domain-containing protein	Medtr3g465780	NA	NA	NA	NA	NA	NA	NA	NA	NA	NA
MtrunA17Chr8g0367501	3.03	2.97	-0.05	0.706699	0.825643	3.17	2.71	-0.45	0.0660266	0.76948	Putative caffeate O-methyltransferase	Medtr8g068870	NA	NA	NA	NA	NA	NA	NA	NA	NA	NA
MtrunA17Chr3g0088131	2.43	2.61	0.18	0.346112	0.534479	1.69	1.23	-0.45	0.00852118	0.517206	hypothetical protein	NA	NA	NA	NA	NA	NA	NA	NA	NA	NA	NA
MtrunA17Chr8g0390711	2.15	2.36	0.21	0.15054	0.311143	1.87	1.41	-0.45	0.00373063	0.395878	Putative heavy metal-associated domain. HMA	Medtr8g103820	NA	NA	NA	NA	NA	NA	NA	NA	NA	NA
MtrunA17Chr3g0120721	2.81	3.02	0.22	0.118082	0.267094	3.42	2.96	-0.45	0.0189078	0.600086	Putative nucleotide-binding alpha-beta plait domain-containing protein	Medtr3g082650	NA	NA	NA	NA	NA	NA	NA	NA	NA	NA
MtrunA17Chr4g0055871	0.86	1.11	0.25	0.0841908	0.211294	1.23	0.77	-0.45	0.00416057	0.409469	Putative aminocyclopropanecarboxylate oxidase	Medtr4g100590	NA	NA	NA	NA	NA	NA	NA	NA	NA	NA
MtrunA17Chr4g0064791	0.35	0.6	0.25	0.112103	0.257658	0.62	0.16	-0.45	0.00340372	0.383355	Putative glycosyltransferase	NA	NA	NA	NA	NA	NA	NA	NA	NA	NA	NA
MtrunA17Chr2g0332021	1.02	1.27	0.26	0.0483846	0.143359	1.25	0.79	-0.45	0.0223486	0.617564	Putative kelch-type beta propeller	Medtr2g102355	NA	NA	NA	NA	NA	NA	NA	NA	NA	NA
MtrunA17Chr3g0084571	2.17	2.45	0.28	0.278482	0.465589	1.61	1.15	-0.45	0.0127434	0.559168	hypothetical protein	NA	NA	NA	NA	NA	NA	NA	NA	NA	NA	NA
MtrunA17Chr3g0140081	0.97	1.25	0.29	0.0637552	0.174087	1	0.54	-0.45	0.0213057	0.612058	Putative PH domain. pleckstrin-like. plant	Medtr3g110182	NA	NA	NA	NA	NA	NA	NA	NA	NA	NA
MtrunA17Chr6g0464011	3.34	3.7	0.36	0.0618029	0.170333	3.23	2.77	-0.45	0.04812	0.72489	Putative TIR domain-containing protein	Medtr6g036500	NA	NA	NA	NA	NA	NA	NA	NA	NA	NA
MtrunA17Chr7g0261381	0.27	0.62	0.36	0.0769899	0.19864	0.46	0	-0.45	0.0145559	1	Putative ALOG domain-containing protein	Medtr7g097030	NA	NA	NA	NA	NA	NA	NA	NA	NA	NA
MtrunA17Chr3g0132351	0.68	1.2	0.52	0.00329041	0.0186926	1.28	0.82	-0.45	0.0147899	0.579667	Putative alcohol dehydrogenase	Medtr3g099460	NA	NA	NA	NA	NA	NA	NA	NA	NA	NA
MtrunA17Chr4g0063141	3.37	4.4	1.04	5.09851e-07	1.26024e-05	3.47	3.01	-0.45	0.00645432	0.486382	Putative potassium channel. voltage-dependent. EAG/ELK/ERG. ankyrin repeat-containing	Medtr4g113530	NA	NA	NA	NA	NA	NA	NA	NA	NA	NA
MtrunA17Chr5g0423201	2.66	3.79	1.13	1.43839e-07	4.51208e-06	3.03	2.57	-0.45	0.00161836	0.296997	Putative codeine 3-O-demethylase	Medtr5g055690	NA	NA	NA	NA	NA	NA	NA	NA	NA	NA
MtrunA17Chr3g0087041	3	4.44	1.45	2.90908e-06	5.35936e-05	2.56	2.1	-0.45	0.0330617	0.672399	hypothetical protein	Medtr3g026160	NA	NA	NA	NA	NA	NA	NA	NA	NA	NA
MtrunA17Chr7g0251191	5.39	7.27	1.88	1.22204e-09	9.96875e-08	5.96	5.5	-0.45	0.0380896	0.698189	Putative bifunctional inhibitor/plant lipid transfer protein/seed storage helical	Medtr7g082640	NA	NA	NA	NA	NA	NA	NA	NA	NA	NA
MtrunA17Chr5g0418171	1.78	0.86	-0.92	5.42184e-05	0.000635914	1.49	1.04	-0.44	0.010268	0.546656	Putative protein ENHANCED DISEASE RESISTANCE 2	Medtr5g042910	NA	NA	NA	NA	NA	NA	NA	NA	NA	NA
MtrunA17Chr1g0202361	2.75	1.88	-0.87	3.23551e-05	0.000410307	2.89	2.44	-0.44	0.013575	0.564684	hypothetical protein	Medtr1g099440	NA	NA	NA	NA	NA	NA	NA	NA	NA	NA
MtrunA17Chr4g0038151	1.78	1.03	-0.74	0.000160125	0.00156125	1.74	1.29	-0.44	0.00605574	0.47114	Putative peroxidase	Medtr4g074980	NA	NA	NA	NA	NA	NA	NA	NA	NA	NA
MtrunA17Chr5g0435101	1.5	0.84	-0.65	0.000936324	0.00682484	1.5	1.05	-0.44	0.0297483	0.66056	Putative transcription factor MYB-HB-like family	Medtr5g079670	NA	NA	NA	NA	NA	NA	NA	NA	NA	NA
MtrunA17Chr7g0261281	2.43	1.79	-0.64	0.000288285	0.00256844	2.05	1.6	-0.44	0.0118101	0.5524	Putative transcription factor MYB-HB-like family	Medtr7g096930	NA	NA	NA	NA	NA	NA	NA	NA	NA	NA
MtrunA17Chr1g0207841	3.92	3.52	-0.4	0.0170868	0.0665385	3.51	3.06	-0.44	0.00617388	0.47325	Putative cytochrome P450	Medtr1g107300|Medtr1g107295	NA	NA	NA	NA	NA	NA	NA	NA	NA	NA
MtrunA17Chr5g0408981	4.31	3.96	-0.35	0.0182591	0.0700365	4.17	3.72	-0.44	0.0105813	0.540288	Putative hydroxymethylglutaryl-CoA reductase (NADPH)	Medtr5g026430	NA	NA	NA	NA	NA	NA	NA	NA	NA	NA
MtrunA17Chr4g0070141	0.71	0.44	-0.26	0.112922	0.258921	0.93	0.48	-0.44	0.0144188	0.574505	hypothetical protein	Medtr4g124850	NA	NA	NA	NA	NA	NA	NA	NA	NA	NA
MtrunA17Chr5g0395001	6.2	5.97	-0.23	0.196902	0.371415	6.11	5.66	-0.44	0.0187392	0.597776	Putative plant lipid transfer protein/Par allergen	Medtr5g006950	NA	NA	NA	NA	NA	NA	NA	NA	NA	NA
MtrunA17Chr3g0132161	0.29	0.11	-0.17	0.216585	1	0.42	-0.03	-0.44	0.0084637	1	Putative major facilitator superfamily domain-containing protein	Medtr3g099150	NA	NA	NA	NA	NA	NA	NA	NA	NA	NA
MtrunA17Chr5g0438611	0.59	0.51	-0.08	0.611883	0.757766	0.96	0.51	-0.44	0.0169856	0.579777	hypothetical protein	Medtr5g084730	NA	NA	NA	NA	NA	NA	NA	NA	NA	NA
MtrunA17Chr4g0040421	1.04	1.07	0.04	0.773396	0.86905	1.61	1.16	-0.44	0.0097937	0.538878	Putative polyketide synthase. type III. thiolase	Medtr4g078730	NA	NA	NA	NA	NA	NA	NA	NA	NA	NA
MtrunA17Chr5g0401041	1.38	1.44	0.07	0.571501	0.727066	1.37	0.92	-0.44	0.0593883	0.755319	hypothetical protein	Medtr5g015290	NA	NA	NA	NA	NA	NA	NA	NA	NA	NA
MtrunA17Chr1g0181131	1.6	1.67	0.08	0.522028	0.689048	1.77	1.32	-0.44	0.00222902	0.329578	Putative LOG family protein	Medtr1g064260	NA	NA	NA	NA	NA	NA	NA	NA	NA	NA
MtrunA17Chr1g0184341	2.93	3.07	0.15	0.51266	0.681428	3.03	2.58	-0.44	0.123305	0.825682	hypothetical protein	NA	NA	NA	NA	NA	NA	NA	NA	NA	NA	NA
MtrunA17Chr2g0319651	1	1.15	0.16	0.213061	0.391245	0.89	0.44	-0.44	0.00424415	0.412489	hypothetical protein	Medtr2g083290	NA	NA	NA	NA	NA	NA	NA	NA	NA	NA
MtrunA17Chr7g0242601	3.02	3.41	0.39	0.0109158	0.047242	3.15	2.7	-0.44	0.0103982	0.545213	Putative acyl-lipid Delta(12)-acetylenase	Medtr7g068780	NA	NA	NA	NA	NA	NA	NA	NA	NA	NA
MtrunA17MTg0491801	6.28	6.72	0.45	0.00801371	0.0373324	5.9	5.45	-0.44	0.0312723	0.668241	ATP synthase subunit 9	NA	NA	NA	NA	NA	NA	NA	NA	NA	NA	NA
MtrunA17Chr5g0425251	1.02	1.65	0.64	0.000203667	0.0019212	1.39	0.94	-0.44	0.00611128	0.47193	Putative SLC26A/SulP transporter	Medtr5g061880	NA	NA	NA	NA	NA	NA	NA	NA	NA	NA
MtrunA17Chr4g0068121	0.87	1.58	0.72	4.0076e-05	0.000491248	1.53	1.08	-0.44	0.00817735	0.502199	Putative oxidoreductase	Medtr4g121570	NA	NA	NA	NA	NA	NA	NA	NA	NA	NA
MtrunA17Chr1g0206141	0.2	0.99	0.8	0.000104112	0.00108962	0.92	0.47	-0.44	0.00847004	0.515104	Putative transferase	Medtr1g105545	NA	NA	NA	NA	NA	NA	NA	NA	NA	NA
MtrunA17Chr7g0276051	1.96	2.97	1.01	6.22547e-06	0.000101137	2.13	1.68	-0.44	0.0216466	0.613938	hypothetical protein	Medtr7g117970	NA	NA	NA	NA	NA	NA	NA	NA	NA	NA
MtrunA17Chr4g0036021	0.54	2.08	1.55	7.50295e-08	2.65263e-06	0.85	0.4	-0.44	0.00568319	0.455795	Putative major facilitator. sugar transporter. major facilitator superfamily	Medtr4g072030	NA	NA	NA	NA	NA	NA	NA	NA	NA	NA
MtrunA17Chr8g0353811	4.09	3.09	-0.99	2.82781e-06	5.24887e-05	3.94	3.5	-0.43	0.024581	0.629621	Putative protein MIZU-KUSSEI 1-like. plant	Medtr8g040680	NA	NA	NA	NA	NA	NA	NA	NA	NA	NA
MtrunA17Chr1g0197031	1.49	0.72	-0.77	0.00253139	0.0151331	1.56	1.12	-0.43	0.00519144	0.440115	Putative transcription factor C2H2 family	Medtr1g090480	NA	NA	NA	NA	NA	NA	NA	NA	NA	NA
MtrunA17Chr7g0244221	0.75	-0.01	-0.75	0.00287708	0.0167867	0.88	0.44	-0.43	0.185813	0.869243	Putative wound-induced protein. Wun1	Medtr7g071840	NA	NA	NA	NA	NA	NA	NA	NA	NA	NA
MtrunA17Chr3g0144891	6.35	5.76	-0.58	0.00359382	0.0200661	6.27	5.83	-0.43	0.0155505	0.578243	Putative cellular retinaldehyde binding/alpha-tocopherol transport. CRAL/TRIO	Medtr3g117090	NA	NA	NA	NA	NA	NA	NA	NA	NA	NA
MtrunA17Chr4g0030711	5.87	5.45	-0.41	0.00260707	0.0154756	5.79	5.35	-0.43	0.00284746	0.359656	Putative cytochrome P450	Medtr4g062510	NA	NA	NA	NA	NA	NA	NA	NA	NA	NA
MtrunA17Chr7g0273701	0.82	0.47	-0.34	0.0143918	0.0585343	0.83	0.39	-0.43	0.0107254	0.541444	Putative benzyl alcohol O-benzoyltransferase	Medtr7g114420	NA	NA	NA	NA	NA	NA	NA	NA	NA	NA
MtrunA17Chr8g0392411	1.08	0.84	-0.24	0.0700196	0.186126	1.38	0.94	-0.43	0.0567444	0.749497	Putative plant disease resistance response protein	Medtr8g106405	NA	NA	NA	NA	NA	NA	NA	NA	NA	NA
MtrunA17Chr4g0026661	0.65	0.51	-0.13	0.31518	0.505231	0.78	0.34	-0.43	0.00809669	0.502188	Putative tripeptidyl-peptidase II	NA	NA	NA	NA	NA	NA	NA	NA	NA	NA	NA
MtrunA17Chr5g0443051	0.68	0.55	-0.12	0.494116	0.666613	1.07	0.63	-0.43	0.0784427	0.779132	Putative Cystatin domain-containing protein	Medtr5g091260	NA	NA	NA	NA	NA	NA	NA	NA	NA	NA
MtrunA17Chr4g0049081	0.81	0.7	-0.11	0.553388	0.713973	0.77	0.33	-0.43	0.0100298	0.540429	hypothetical protein	Medtr4g092390	NA	NA	NA	NA	NA	NA	NA	NA	NA	NA
MtrunA17Chr1g0149601	0.43	0.39	-0.03	0.859736	1	0.59	0.15	-0.43	0.00673111	0.486105	hypothetical protein	NA	NA	NA	NA	NA	NA	NA	NA	NA	NA	NA
MtrunA17Chr7g0256861	0.75	0.74	-0.01	0.936129	0.966549	0.81	0.37	-0.43	0.0330389	0.672812	Putative nitric-oxide synthase (NADPH)	Medtr7g090640	NA	NA	NA	NA	NA	NA	NA	NA	NA	NA
MtrunA17Chr2g0278661	5.03	5.05	0.03	0.846799	0.914944	5.29	4.85	-0.43	0.0302015	0.664944	Putative transcription factor interactor and regulator CCHC(Zn) family	NA	NA	NA	NA	NA	NA	NA	NA	NA	NA	NA
MtrunA17Chr2g0327391	-0.16	-0.12	0.04	0.789053	1	0.25	-0.19	-0.43	0.0224468	1	hypothetical protein	Medtr2g095740	NA	NA	NA	NA	NA	NA	NA	NA	NA	NA
MtrunA17Chr2g0334131	3.91	4.02	0.12	0.338203	0.527197	4.12	3.68	-0.43	0.0044412	0.41484	4-coumarate--CoA ligase 1	Medtr2g105570	NA	NA	NA	NA	NA	NA	NA	NA	NA	NA
MtrunA17Chr3g0079191	1.94	2.08	0.15	0.262825	0.448274	2.41	1.97	-0.43	0.00247962	0.340789	hypothetical protein	Medtr3g008410	NA	NA	NA	NA	NA	NA	NA	NA	NA	NA
MtrunA17Chr6g0453321	2.96	3.16	0.21	0.238749	0.421632	2.95	2.51	-0.43	0.0167239	0.577161	Putative transcription factor C2C2-Dof family	Medtr6g012450	NA	NA	NA	NA	NA	NA	NA	NA	NA	NA
MtrunA17Chr6g0485581	-0.06	0.26	0.32	0.0225361	1	0.42	-0.02	-0.43	0.00361834	1	hypothetical protein	Medtr6g086810	NA	NA	NA	NA	NA	NA	NA	NA	NA	NA
MtrunA17Chr6g0457151	2.28	2.97	0.69	9.61021e-05	0.00102097	2.27	1.83	-0.43	0.00224673	0.326016	hypothetical protein	Medtr6g017260	NA	NA	NA	NA	NA	NA	NA	NA	NA	NA
MtrunA17Chr8g0351611	3.44	4.26	0.83	8.27153e-06	0.000129676	3.82	3.38	-0.43	0.00276465	0.359382	Putative 4-hydroxy-tetrahydrodipicolinate synthase	Medtr8g036035	NA	NA	NA	NA	NA	NA	NA	NA	NA	NA
MtrunA17Chr8g0343081	0.37	1.24	0.88	0.000492323	0.00401704	0.57	0.13	-0.43	0.0112328	0.546708	Putative membrane alanyl aminopeptidase	Medtr8g018790	NA	NA	NA	NA	NA	NA	NA	NA	NA	NA
MtrunA17Chr3g0120661	0.72	1.78	1.06	9.76735e-05	0.00103511	1.18	0.74	-0.43	0.0344216	0.675825	Putative cellulase	Medtr3g082440	NA	NA	NA	NA	NA	NA	NA	NA	NA	NA
MtrunA17Chr5g0403071	2.88	3.94	1.07	1.89684e-07	5.65218e-06	3.31	2.87	-0.43	0.0197826	0.599783	hypothetical protein	Medtr5g018590	NA	NA	NA	NA	NA	NA	NA	NA	NA	NA
MtrunA17Chr7g0255621	4.63	6.1	1.47	2.47636e-08	1.10115e-06	5.57	5.13	-0.43	0.00481007	0.429985	Putative proton-dependent oligopeptide transporter family. major facilitator superfamily	Medtr7g088825	NA	NA	NA	NA	NA	NA	NA	NA	NA	NA
MtrunA17Chr4g0026061	1.44	3.12	1.69	5.60161e-10	5.49117e-08	2.04	1.6	-0.43	0.0102031	0.545998	Putative photosystem I	Medtr4g052420	NA	NA	NA	NA	NA	NA	NA	NA	NA	NA
MtrunA17Chr3g0115421	0.57	3.27	2.71	3.53597e-11	7.35013e-09	1.16	0.72	-0.43	0.0324032	0.670812	Putative heavy metal-associated domain. HMA	Medtr3g073670	NA	NA	NA	NA	NA	NA	NA	NA	NA	NA
MtrunA17Chr5g0441841	4.82	3.1	-1.71	2.68047e-09	1.85355e-07	4.5	4.07	-0.42	0.0160526	0.575641	hypothetical protein	Medtr5g089580	NA	NA	NA	NA	NA	NA	NA	NA	NA	NA
MtrunA17Chr7g0220911	3.29	2.24	-1.05	1.37688e-05	0.000199709	2.75	2.32	-0.42	0.0229287	0.620947	Putative allene-oxide cyclase	Medtr7g417750	NA	NA	NA	NA	NA	NA	NA	NA	NA	NA
MtrunA17Chr4g0038161	1.57	1.04	-0.53	0.0020571	0.0128196	1.68	1.25	-0.42	0.0306666	0.662561	Putative peroxidase	Medtr4g074990	NA	NA	NA	NA	NA	NA	NA	NA	NA	NA
MtrunA17Chr1g0199061	1.31	0.99	-0.31	0.0538114	0.154812	1.13	0.7	-0.42	0.0393268	0.704316	hypothetical protein	NA	NA	NA	NA	NA	NA	NA	NA	NA	NA	NA
MtrunA17Chr8g0380951	0.41	0.1	-0.31	0.021998	1	0.51	0.08	-0.42	0.0113389	0.548449	Putative protein kinase RLK-Pelle-LRR-XII-1 family	Medtr8g089210	NA	NA	NA	NA	NA	NA	NA	NA	NA	NA
MtrunA17Chr3g0079611	0.35	0.1	-0.24	0.134323	1	0.54	0.11	-0.42	0.00794175	0.500539	Putative F-box domain-containing protein	Medtr3g009310	NA	NA	NA	NA	NA	NA	NA	NA	NA	NA
MtrunA17Chr4g0072641	2.23	2	-0.22	0.150609	0.311211	2.35	1.92	-0.42	0.0190653	0.598993	Putative xyloglucan:xyloglucosyl transferase	Medtr4g128570	NA	NA	NA	NA	NA	NA	NA	NA	NA	NA
MtrunA17Chr3g0083921	4.4	4.21	-0.18	0.208161	0.385654	4.23	3.8	-0.42	0.00310294	0.368082	Putative annexin	Medtr3g018790	NA	NA	NA	NA	NA	NA	NA	NA	NA	NA
MtrunA17Chr6g0451651	1.62	1.46	-0.15	0.35494	0.542793	1.06	0.63	-0.42	0.00301572	0.367517	hypothetical protein	NA	NA	NA	NA	NA	NA	NA	NA	NA	NA	NA
MtrunA17Chr1g0164581	0.57	0.42	-0.14	0.360434	0.547868	0.42	-0.01	-0.42	0.0081083	1	Putative P-loop containing nucleoside triphosphate hydrolase. leucine-rich repeat domain. L	Medtr0137s0070	NA	NA	NA	NA	NA	NA	NA	NA	NA	NA
MtrunA17Chr8g0354021	0.17	0.02	-0.14	0.417332	1	0.43	0	-0.42	0.0575406	1	Putative non-specific serine/threonine protein kinase	NA	NA	NA	NA	NA	NA	NA	NA	NA	NA	NA
MtrunA17Chr4g0013221	0.14	0	-0.13	0.358785	1	0.41	-0.02	-0.42	0.0447216	1	hypothetical protein	NA	NA	NA	NA	NA	NA	NA	NA	NA	NA	NA
MtrunA17Chr1g0205741	3.62	3.56	-0.05	0.765264	0.863484	3.87	3.44	-0.42	0.0260565	0.643636	Putative non-specific serine/threonine protein kinase	Medtr1g104850	NA	NA	NA	NA	NA	NA	NA	NA	NA	NA
MtrunA17Chr2g0304211	3.95	3.92	-0.02	0.893319	0.942224	3.28	2.85	-0.42	0.0481677	0.72456	NAD(P)H-quinone oxidoreductase subunit H	NA	NA	NA	NA	NA	NA	NA	NA	NA	NA	NA
MtrunA17Chr1g0185751	1.71	1.73	0.02	0.900117	0.946299	1.82	1.39	-0.42	0.0107278	0.540689	Putative transferase	Medtr1g072540	NA	NA	NA	NA	NA	NA	NA	NA	NA	NA
MtrunA17Chr7g0246501	1.32	1.38	0.07	0.618073	0.762204	1.25	0.82	-0.42	0.0186259	0.597216	hypothetical protein	NA	NA	NA	NA	NA	NA	NA	NA	NA	NA	NA
MtrunA17Chr2g0297631	0.31	0.42	0.12	0.384041	1	0.64	0.21	-0.42	0.0164317	0.582543	Putative ribonuclease H-like domain. ankyrin repeat-containing domain-containing protein	NA	NA	NA	NA	NA	NA	NA	NA	NA	NA	NA
MtrunA17Chr2g0288121	3.4	3.54	0.15	0.479168	0.654455	3.04	2.61	-0.42	0.115004	0.813029	Putative protein kinase RLK-Pelle-RLCK-VIIa-1 family	Medtr2g022810	NA	NA	NA	NA	NA	NA	NA	NA	NA	NA
MtrunA17Chr8g0338441	1.63	1.81	0.18	0.149723	0.310087	1.77	1.34	-0.42	0.0224102	0.617626	Putative histidine kinase-like ATPase domain-containing protein	Medtr8g011330	NA	NA	NA	NA	NA	NA	NA	NA	NA	NA
MtrunA17Chr7g0239601	0.76	0.97	0.21	0.176344	0.345009	0.77	0.34	-0.42	0.0139207	0.569199	Putative regulator of chromosome condensation 1/beta-lactamase-inhibitor protein II	Medtr7g063440	NA	NA	NA	NA	NA	NA	NA	NA	NA	NA
MtrunA17Chr2g0306511	3.98	4.25	0.28	0.253657	0.43849	3.78	3.35	-0.42	0.114588	0.812665	Putative nucleotidyltransferase. Ribonuclease H	NA	NA	NA	NA	NA	NA	NA	NA	NA	NA	NA
MtrunA17Chr8g0365901	2.64	2.93	0.29	0.0431461	0.132103	2.86	2.43	-0.42	0.0104177	0.545321	Putative polygalacturonase	Medtr8g065030	NA	NA	NA	NA	NA	NA	NA	NA	NA	NA
MtrunA17Chr7g0266531	4.58	4.94	0.37	0.0597977	0.166334	4.76	4.33	-0.42	0.0828877	0.786476	hypothetical protein	Medtr7g104905	NA	NA	NA	NA	NA	NA	NA	NA	NA	NA
MtrunA17Chr8g0336661	0.55	1.05	0.5	0.0548112	0.156761	0.77	0.34	-0.42	0.0285248	0.65291	Putative histone-lysine N-methyltransferase chromatin regulator PHD family	Medtr8g009000	NA	NA	NA	NA	NA	NA	NA	NA	NA	NA
MtrunA17Chr3g0097291	0.3	0.86	0.57	0.000704855	0.00538926	0.86	0.43	-0.42	0.0239645	0.624599	Putative leucine-rich repeat-containing. plant-type. leucine-rich repeat domain. L	NA	NA	NA	NA	NA	NA	NA	NA	NA	NA	NA
MtrunA17Chr7g0265051	1.5	2.15	0.66	0.000143447	0.00142235	1.71	1.28	-0.42	0.0154071	0.578425	Putative hexosyltransferase	Medtr7g102460	NA	NA	NA	NA	NA	NA	NA	NA	NA	NA
MtrunA17Chr6g0469651	3	3.83	0.84	2.03976e-05	0.000277868	3.21	2.78	-0.42	0.0724802	0.778395	Putative heavy metal-associated domain. HMA	Medtr0795s0020	NA	NA	NA	NA	NA	NA	NA	NA	NA	NA
MtrunA17Chr8g0336631	1.67	3.1	1.43	2.97896e-07	8.08749e-06	1.8	1.37	-0.42	0.0364384	0.687307	Putative deacetoxyvindoline 4-hydroxylase	Medtr8g008930	NA	NA	NA	NA	NA	NA	NA	NA	NA	NA
MtrunA17Chr3g0126611	2.21	4.36	2.16	4.38624e-11	8.31602e-09	2.83	2.4	-0.42	0.00778219	0.50163	Putative transcription factor C2H2 family	Medtr3g091200	NA	NA	NA	NA	NA	NA	NA	NA	NA	NA
MtrunA17Chr5g0408911	1.99	1.31	-0.67	0.000248679	0.00226708	1.87	1.45	-0.41	0.0151389	0.579512	Putative transferase	Medtr5g026320	NA	NA	NA	NA	NA	NA	NA	NA	NA	NA
MtrunA17Chr6g0449621	1.14	0.68	-0.45	0.0089329	0.0405257	1.32	0.9	-0.41	0.0217893	0.613522	Putative oleosin	Medtr6g005040	NA	NA	NA	NA	NA	NA	NA	NA	NA	NA
MtrunA17Chr3g0108941	0.81	0.38	-0.42	0.111377	0.25652	0.63	0.21	-0.41	0.0666628	0.767434	Putative S-linalool synthase	Medtr3g063120	NA	NA	NA	NA	NA	NA	NA	NA	NA	NA
MtrunA17Chr7g0266071	3.35	3	-0.34	0.0204558	0.0762831	3.19	2.77	-0.41	0.0232763	0.622257	Putative LysM domain-containing protein	Medtr7g104250	NA	NA	NA	NA	NA	NA	NA	NA	NA	NA
MtrunA17Chr2g0323911	2.3	2	-0.3	0.0359556	0.115402	2.5	2.08	-0.41	0.00654536	0.485041	hypothetical protein	Medtr2g090110	NA	NA	NA	NA	NA	NA	NA	NA	NA	NA
MtrunA17Chr1g0198591	2.23	1.97	-0.25	0.191896	0.365228	3.65	3.23	-0.41	0.0955149	0.798252	hypothetical protein	Medtr1g093070	NA	NA	NA	NA	NA	NA	NA	NA	NA	NA
MtrunA17Chr2g0323211	3.56	3.35	-0.21	0.137626	0.292638	3.46	3.04	-0.41	0.0145477	0.576697	Putative EF-hand domain pair protein	Medtr2g089210	NA	NA	NA	NA	NA	NA	NA	NA	NA	NA
MtrunA17Chr5g0422071	5.08	4.87	-0.21	0.351081	0.539064	4.54	4.12	-0.41	0.00701538	0.483147	hypothetical protein	NA	NA	NA	NA	NA	NA	NA	NA	NA	NA	NA
MtrunA17Chr7g0224481	1.02	0.81	-0.21	0.218968	0.398381	1.12	0.7	-0.41	0.00963542	0.536796	Putative transcription factor & lipid binding HD-SAD family	Medtr7g427700	NA	NA	NA	NA	NA	NA	NA	NA	NA	NA
MtrunA17Chr5g0444161	0.32	0.11	-0.2	0.182458	1	0.51	0.09	-0.41	0.00670333	0.48635	Putative transcription factor C2H2 family	Medtr5g092790	NA	NA	NA	NA	NA	NA	NA	NA	NA	NA
MtrunA17Chr4g0013711	0.35	0.15	-0.19	0.227302	1	0.41	-0.01	-0.41	0.0110039	1	hypothetical protein	NA	NA	NA	NA	NA	NA	NA	NA	NA	NA	NA
MtrunA17Chr5g0415481	0.63	0.45	-0.17	0.348172	0.536053	0.63	0.21	-0.41	0.00969159	0.537048	Putative leucine-rich repeat domain. L domain-containing protein	Medtr5g037460	NA	NA	NA	NA	NA	NA	NA	NA	NA	NA
MtrunA17Chr3g0134321	0.06	-0.05	-0.11	0.394018	1	0.38	-0.04	-0.41	0.0197941	1	Putative protein kinase RLK-Pelle-SD-2b family	Medtr3g102450	NA	NA	NA	NA	NA	NA	NA	NA	NA	NA
MtrunA17Chr2g0325951	1.43	1.32	-0.1	0.566444	0.723085	1.77	1.35	-0.41	0.0166348	0.577922	Putative proton-dependent oligopeptide transporter family. major facilitator superfamily	Medtr2g093160	NA	NA	NA	NA	NA	NA	NA	NA	NA	NA
MtrunA17Chr2g0326071	0.6	0.51	-0.09	0.596781	0.745728	0.59	0.17	-0.41	0.0563897	0.748616	Putative rmlC-like jelly roll protein	Medtr2g093390	NA	NA	NA	NA	NA	NA	NA	NA	NA	NA
MtrunA17Chr3g0115951	4.83	4.74	-0.08	0.507102	0.676987	4.9	4.48	-0.41	0.00464731	0.425181	Putative phosphate-induced protein	Medtr3g074830	NA	NA	NA	NA	NA	NA	NA	NA	NA	NA
MtrunA17Chr4g0064881	2.39	2.43	0.05	0.792404	0.88117	2.33	1.91	-0.41	0.0559008	0.747852	Putative aminotransferase-like. plant mobile domain-containing protein	NA	NA	NA	NA	NA	NA	NA	NA	NA	NA	NA
MtrunA17Chr6g0463461	6.81	6.87	0.07	0.712892	0.829731	6.83	6.41	-0.41	0.264453	0.905145	hypothetical protein	NA	NA	NA	NA	NA	NA	NA	NA	NA	NA	NA
MtrunA17Chr1g0164571	1.07	1.14	0.08	0.548168	0.710346	1.12	0.7	-0.41	0.0292751	0.658016	Putative non-specific serine/threonine protein kinase transcription factor C2H2 family	NA	NA	NA	NA	NA	NA	NA	NA	NA	NA	NA
MtrunA17Chr5g0443081	0.17	0.24	0.08	0.506821	1	0.6	0.18	-0.41	0.00788716	0.503198	Putative Cystatin domain-containing protein	Medtr5g091330	NA	NA	NA	NA	NA	NA	NA	NA	NA	NA
MtrunA17Chr6g0460111	3.69	3.77	0.09	0.713373	0.83004	3.51	3.09	-0.41	0.176894	0.865142	hypothetical protein	NA	NA	NA	NA	NA	NA	NA	NA	NA	NA	NA
MtrunA17Chr7g0230311	0.6	0.69	0.09	0.499491	0.671057	0.66	0.24	-0.41	0.00674111	0.485703	hypothetical protein	NA	NA	NA	NA	NA	NA	NA	NA	NA	NA	NA
MtrunA17Chr6g0451731	1.94	2.03	0.1	0.695792	0.817884	1.88	1.46	-0.41	0.0845531	0.787665	hypothetical protein	NA	NA	NA	NA	NA	NA	NA	NA	NA	NA	NA
MtrunA17Chr7g0248811	-0.05	0.16	0.21	0.0808889	1	0.22	-0.2	-0.41	0.0539597	1	Putative fruit bromelain	Medtr7g079230	NA	NA	NA	NA	NA	NA	NA	NA	NA	NA
MtrunA17Chr2g0288021	0.7	0.97	0.28	0.0591816	0.165247	1.13	0.71	-0.41	0.0156107	0.577042	Putative beta-glucosidase	Medtr2g022710	NA	NA	NA	NA	NA	NA	NA	NA	NA	NA
MtrunA17Chr5g0400961	2.36	2.66	0.31	0.161347	0.325581	2.09	1.67	-0.41	0.0293917	0.660159	hypothetical protein	Medtr5g015190	NA	NA	NA	NA	NA	NA	NA	NA	NA	NA
MtrunA17Chr8g0376901	1.28	1.63	0.35	0.0255307	0.0898759	1.68	1.26	-0.41	0.0104965	0.542171	Putative vinorine synthase	Medtr8g079970	NA	NA	NA	NA	NA	NA	NA	NA	NA	NA
MtrunA17Chr2g0329791	4.8	5.15	0.36	0.0154937	0.0619426	5	4.58	-0.41	0.0128687	0.559939	Putative chitinase	Medtr2g099470	NA	NA	NA	NA	NA	NA	NA	NA	NA	NA
MtrunA17Chr4g0050361	0.47	0.89	0.42	0.00773907	0.0363276	0.53	0.11	-0.41	0.0062113	0.474951	Putative Caspase-like domain-containing protein	Medtr4g094202	NA	NA	NA	NA	NA	NA	NA	NA	NA	NA
MtrunA17Chr5g0397841	1.26	1.68	0.42	0.0326472	0.107626	1.57	1.15	-0.41	0.0894926	0.79476	Putative transcription factor MYB-HB-like family	Medtr5g010650	NA	NA	NA	NA	NA	NA	NA	NA	NA	NA
MtrunA17Chr8g0340031	1.75	2.19	0.44	0.014099	0.0575808	2.03	1.61	-0.41	0.00723591	0.486521	Putative Acid phosphatase	Medtr8g013090	NA	NA	NA	NA	NA	NA	NA	NA	NA	NA
MtrunA17Chr1g0203561	1.44	2.91	1.48	4.04138e-08	1.63868e-06	1.89	1.47	-0.41	0.00326945	0.379183	Putative 6-phospho-3-hexuloisomerase	Medtr1g100753	NA	NA	NA	NA	NA	NA	NA	NA	NA	NA
MtrunA17Chr7g0247991	0.49	2.1	1.61	7.18954e-09	4.04043e-07	1.33	0.91	-0.41	0.0126504	0.558226	Putative deacetoxyvindoline 4-hydroxylase	Medtr7g078010	NA	NA	NA	NA	NA	NA	NA	NA	NA	NA
MtrunA17Chr7g0253421	3.97	2.84	-1.13	8.79993e-07	1.99377e-05	3.81	3.4	-0.4	0.0281463	0.651899	Putative transcription factor AP2-EREBP family	Medtr7g085810	NA	NA	NA	NA	NA	NA	NA	NA	NA	NA
MtrunA17Chr4g0013191	6.56	5.88	-0.67	0.0153041	0.0614195	6.5	6.09	-0.4	0.0130831	0.563764	Putative peroxidase	Medtr4g029190	NA	NA	NA	NA	NA	NA	NA	NA	NA	NA
MtrunA17Chr1g0201401	0.62	0.15	-0.47	0.00151861	0.0100597	0.41	0	-0.4	0.0115216	1	hypothetical protein	NA	NA	NA	NA	NA	NA	NA	NA	NA	NA	NA
MtrunA17Chr8g0380711	7.35	6.88	-0.46	0.00324557	0.0184988	7.41	7	-0.4	0.0455896	0.717973	Putative cupredoxin	Medtr8g088830	NA	NA	NA	NA	NA	NA	NA	NA	NA	NA
MtrunA17Chr1g0207861	4.64	4.2	-0.43	0.00582322	0.0290832	4.34	3.93	-0.4	0.00689222	0.482115	Putative gallate 1-beta-glucosyltransferase	Medtr1g107315	NA	NA	NA	NA	NA	NA	NA	NA	NA	NA
MtrunA17Chr1g0152401	1.31	0.9	-0.41	0.00779842	0.0365466	1.42	1.01	-0.4	0.0104272	0.544907	Putative exocyst complex component Exo70. cullin repeat-like-containing domain-containing protein	Medtr1g017910	NA	NA	NA	NA	NA	NA	NA	NA	NA	NA
MtrunA17Chr6g0456301	0.32	-0.08	-0.39	0.00936685	1	0.42	0.01	-0.4	0.0101251	1	hypothetical protein	Medtr6g016570	NA	NA	NA	NA	NA	NA	NA	NA	NA	NA
MtrunA17Chr7g0219961	1.77	1.38	-0.39	0.0281451	0.0964809	1.88	1.47	-0.4	0.00456577	0.420186	Cytochrome P450 85A	Medtr7g016040	NA	NA	NA	NA	NA	NA	NA	NA	NA	NA
MtrunA17Chr4g0073521	1.92	1.64	-0.27	0.0797254	0.203642	0.95	0.54	-0.4	0.025392	0.636799	Putative transcription factor AP2-EREBP family	Medtr4g130270	NA	NA	NA	NA	NA	NA	NA	NA	NA	NA
MtrunA17Chr6g0477391	4.32	4.11	-0.2	0.128257	0.279591	4.32	3.91	-0.4	0.0183215	0.596655	Putative chloride channel. voltage gated	Medtr6g065650	NA	NA	NA	NA	NA	NA	NA	NA	NA	NA
MtrunA17Chr1g0203811	1.58	1.4	-0.17	0.255285	0.440179	1.85	1.44	-0.4	0.0161567	0.577386	Putative nucleotide-binding alpha-beta plait domain-containing protein	Medtr1g101520	NA	NA	NA	NA	NA	NA	NA	NA	NA	NA
MtrunA17Chr1g0170541	0.41	0.25	-0.16	0.274785	1	0.47	0.06	-0.4	0.0208425	1	hypothetical protein	NA	NA	NA	NA	NA	NA	NA	NA	NA	NA	NA
MtrunA17Chr6g0476361	2.23	2.11	-0.11	0.487655	0.661154	1.98	1.57	-0.4	0.0304799	0.662657	hypothetical protein	Medtr6g060510	NA	NA	NA	NA	NA	NA	NA	NA	NA	NA
MtrunA17Chr8g0341201	-0.14	-0.24	-0.09	0.575252	1	0.15	-0.26	-0.4	0.00873892	1	Putative transferase	NA	NA	NA	NA	NA	NA	NA	NA	NA	NA	NA
MtrunA17Chr5g0414031	0.58	0.51	-0.06	0.693635	0.816267	0.82	0.41	-0.4	0.0516723	0.735099	Putative transcription regulator GNAT family	Medtr5g035060	NA	NA	NA	NA	NA	NA	NA	NA	NA	NA
MtrunA17Chr6g0466841	4.1	4.04	-0.06	0.665165	0.796564	4.12	3.71	-0.4	0.00538216	0.447767	Putative soyasaponin III rhamnosyltransferase	NA	NA	NA	NA	NA	NA	NA	NA	NA	NA	NA
MtrunA17Chr1g0169621	2.11	2.07	-0.03	0.872394	0.930651	1.81	1.4	-0.4	0.0334389	0.674354	Putative EF-hand domain pair protein	NA	NA	NA	NA	NA	NA	NA	NA	NA	NA	NA
MtrunA17Chr6g0462931	0.29	0.26	-0.02	0.90202	1	0.46	0.05	-0.4	0.0037824	1	Putative transcription factor GTE1/GTE6	NA	NA	NA	NA	NA	NA	NA	NA	NA	NA	NA
MtrunA17Chr1g0149391	0.6	0.59	-0.01	0.971734	0.984892	0.83	0.42	-0.4	0.0250148	0.633966	Putative transcription factor MADS-type1 family	Medtr1g012570	NA	NA	NA	NA	NA	NA	NA	NA	NA	NA
MtrunA17Chr4g0006621	1.33	1.32	-0.01	0.945288	0.971326	1.26	0.85	-0.4	0.0755492	0.779683	hypothetical protein	NA	NA	NA	NA	NA	NA	NA	NA	NA	NA	NA
MtrunA17Chr5g0422771	0.57	0.57	0.01	0.939168	0.967978	0.65	0.24	-0.4	0.0143891	0.57479	Putative transcription factor bZIP family	Medtr5g054900	NA	NA	NA	NA	NA	NA	NA	NA	NA	NA
MtrunA17Chr5g0408761	0.12	0.13	0.02	0.868957	1	0.44	0.03	-0.4	0.00266161	1	Putative transcription factor interactor and regulator CCHC(Zn) family	NA	NA	NA	NA	NA	NA	NA	NA	NA	NA	NA
MtrunA17Chr5g0419211	0.19	0.2	0.02	0.916168	1	0.39	-0.02	-0.4	0.00903144	1	Putative transcription factor B3-Domain family	NA	NA	NA	NA	NA	NA	NA	NA	NA	NA	NA
MtrunA17Chr4g0042871	0.33	0.4	0.07	0.625785	1	0.62	0.21	-0.4	0.0167093	0.577294	Putative tetratricopeptide-like helical domain-containing protein	Medtr4g082470	NA	NA	NA	NA	NA	NA	NA	NA	NA	NA
MtrunA17Chr1g0203941	1.28	1.36	0.09	0.463243	0.640617	1.31	0.9	-0.4	0.0121301	0.551653	Putative 1.3-beta-glucan synthase	Medtr1g101740	NA	NA	NA	NA	NA	NA	NA	NA	NA	NA
MtrunA17Chr4g0013091	4.96	5.09	0.14	0.281375	0.468837	4.95	4.54	-0.4	0.00445064	0.414481	Putative aminoacyltransferase. E1 ubiquitin-activating enzyme	Medtr4g028960	NA	NA	NA	NA	NA	NA	NA	NA	NA	NA
MtrunA17Chr4g0005351	0.98	1.12	0.15	0.33473	0.524056	0.87	0.46	-0.4	0.0469721	0.721535	Putative TIR domain. P-loop containing nucleoside triphosphate hydrolase	Medtr4g014300	NA	NA	NA	NA	NA	NA	NA	NA	NA	NA
MtrunA17Chr4g0009281	-0.01	0.14	0.16	0.2477	1	0.26	-0.15	-0.4	0.0136994	1	Putative winged helix-turn-helix DNA-binding domain-containing protein	Medtr4g021037|Medtr4g021043	NA	NA	NA	NA	NA	NA	NA	NA	NA	NA
MtrunA17Chr4g0066931	0.59	0.81	0.23	0.174277	0.342011	0.96	0.55	-0.4	0.0313743	0.668133	Putative transcription factor AP2-EREBP family	Medtr4g119270	NA	NA	NA	NA	NA	NA	NA	NA	NA	NA
MtrunA17Chr2g0317161	0.22	0.46	0.25	0.0930917	1	0.71	0.3	-0.4	0.0323729	0.671077	Putative multi antimicrobial extrusion protein	Medtr2g078970	NA	NA	NA	NA	NA	NA	NA	NA	NA	NA
MtrunA17Chr1g0204241	0.02	0.34	0.33	0.156714	1	0.35	-0.06	-0.4	0.0179947	1	Putative abieta-7.13-dien-18-ol hydroxylase	Medtr1g102210	NA	NA	NA	NA	NA	NA	NA	NA	NA	NA
MtrunA17Chr8g0363851	1	1.36	0.37	0.0124763	0.0525199	1.15	0.74	-0.4	0.0141402	0.57366	Putative P-loop containing nucleoside triphosphate hydrolase. leucine-rich repeat domain. L	Medtr8g062130	NA	NA	NA	NA	NA	NA	NA	NA	NA	NA
MtrunA17Chr5g0439571	2.24	2.63	0.4	0.0221503	0.080863	2.31	1.9	-0.4	0.0289787	0.655603	Putative protein kinase RLK-Pelle-LysM family	Medtr5g086040	NA	NA	NA	NA	NA	NA	NA	NA	NA	NA
MtrunA17Chr6g0463501	4.13	4.61	0.48	0.00893861	0.0405356	3.54	3.13	-0.4	0.0337993	0.675077	hypothetical protein	Medtr6g034920	NA	NA	NA	NA	NA	NA	NA	NA	NA	NA
MtrunA17Chr2g0320071	4.31	4.94	0.63	0.000703927	0.00538336	4.67	4.26	-0.4	0.047663	0.722893	Putative peroxidase	Medtr2g084080	NA	NA	NA	NA	NA	NA	NA	NA	NA	NA
MtrunA17Chr1g0156491	1.08	1.75	0.67	0.000621004	0.00486014	1.43	1.02	-0.4	0.0284123	0.652249	Putative protein disulfide-isomerase	Medtr1g024840	NA	NA	NA	NA	NA	NA	NA	NA	NA	NA
MtrunA17Chr5g0414681	1.27	1.94	0.68	0.000216059	0.00201605	1.25	0.84	-0.4	0.0443953	0.713205	Putative TIR domain-containing protein	Medtr5g036180	NA	NA	NA	NA	NA	NA	NA	NA	NA	NA
MtrunA17Chr3g0079661	0.98	1.78	0.81	4.53685e-05	0.000547181	1.21	0.8	-0.4	0.00966599	0.536583	Putative protein kinase RLK-Pelle-LRR-Xb-1 family	Medtr3g009400	NA	NA	NA	NA	NA	NA	NA	NA	NA	NA
MtrunA17Chr4g0004061	4.25	5.23	0.99	2.53079e-05	0.000333438	4.9	4.49	-0.4	0.0114467	0.548565	Putative oxoglutarate/iron-dependent dioxygenase. non-heme dioxygenase domain-containing protein	Medtr4g011690	NA	NA	NA	NA	NA	NA	NA	NA	NA	NA
MtrunA17Chr3g0112141	1.08	2.12	1.05	8.68212e-07	1.97225e-05	1.52	1.11	-0.4	0.00894891	0.52677	Putative oxidoreductase	Medtr3g068065	NA	NA	NA	NA	NA	NA	NA	NA	NA	NA
MtrunA17Chr8g0336761	1.63	2.73	1.11	2.48542e-07	7.00669e-06	1.51	1.1	-0.4	0.0111279	0.545007	Putative deacetoxyvindoline 4-hydroxylase	Medtr8g009090	NA	NA	NA	NA	NA	NA	NA	NA	NA	NA
MtrunA17Chr6g0480171	2.26	3.45	1.2	5.41376e-08	2.07103e-06	2.59	2.18	-0.4	0.00655083	0.482011	Putative chlorophyll A-B binding protein. plant	Medtr0003s0070|Medtr6g074140	NA	NA	NA	NA	NA	NA	NA	NA	NA	NA
MtrunA17Chr1g0190821	1.18	2.65	1.47	3.52686e-07	9.24756e-06	1.52	1.11	-0.4	0.0341818	0.674939	hypothetical protein	Medtr1g080990	NA	NA	NA	NA	NA	NA	NA	NA	NA	NA
MtrunA17Chr8g0360691	6.1	3.89	-2.2	8.19092e-12	2.66638e-09	6	5.6	-0.39	0.00381262	0.39127	hypothetical protein	Medtr8g464300	NA	NA	NA	NA	NA	NA	NA	NA	NA	NA
MtrunA17Chr2g0290651	2.17	0.85	-1.31	2.37024e-06	4.53872e-05	2.24	1.84	-0.39	0.0119449	0.550453	Putative WEB family protein	Medtr2g027130	NA	NA	NA	NA	NA	NA	NA	NA	NA	NA
MtrunA17Chr8g0378811	3.87	2.86	-1	1.65534e-05	0.000233139	3.79	3.39	-0.39	0.0121958	0.55063	Putative transcription factor AP2-EREBP family	Medtr8g085960	NA	NA	NA	NA	NA	NA	NA	NA	NA	NA
MtrunA17Chr3g0113981	2.12	1.32	-0.79	0.000100099	0.00105692	1.92	1.52	-0.39	0.0160297	0.57681	Putative S-adenosyl-L-methionine-dependent methyltransferase	Medtr3g071530	NA	NA	NA	NA	NA	NA	NA	NA	NA	NA
MtrunA17Chr2g0288921	6.69	5.95	-0.74	0.000133323	0.00134006	6.8	6.4	-0.39	0.00551589	0.452855	Putative pectate lyase	Medtr2g023990	NA	NA	NA	NA	NA	NA	NA	NA	NA	NA
MtrunA17Chr4g0052051	4.62	3.94	-0.67	4.85168e-05	0.000579681	4.48	4.08	-0.39	0.00582608	0.458995	hypothetical protein	Medtr4g094630	NA	NA	NA	NA	NA	NA	NA	NA	NA	NA
MtrunA17Chr2g0280711	2.61	1.94	-0.66	0.000870934	0.00642421	2.54	2.14	-0.39	0.00449763	0.416371	Putative protein kinase RLK-Pelle-DLSV family	Medtr2g011180	NA	NA	NA	NA	NA	NA	NA	NA	NA	NA
MtrunA17Chr4g0057651	2.48	1.85	-0.62	0.000126651	0.00128234	2.31	1.91	-0.39	0.0158473	0.576228	Putative EF-hand domain pair protein	Medtr4g103650	NA	NA	NA	NA	NA	NA	NA	NA	NA	NA
MtrunA17Chr2g0304111	5.61	5.04	-0.57	0.000295966	0.00262535	5.48	5.08	-0.39	0.00447732	0.415725	Putative protein kinase CAMK-CAMKL-CHK1 family	Medtr2g049790	NA	NA	NA	NA	NA	NA	NA	NA	NA	NA
MtrunA17Chr3g0138981	3.24	2.66	-0.57	0.000380779	0.00324424	3.35	2.95	-0.39	0.020934	0.609803	Putative F-box domain. galactose oxidase. beta-propeller	Medtr3g108860	NA	NA	NA	NA	NA	NA	NA	NA	NA	NA
MtrunA17Chr4g0067901	1.37	0.98	-0.39	0.0183855	0.0703729	0.99	0.59	-0.39	0.00345083	0.383128	hypothetical protein	Medtr4g120840	NA	NA	NA	NA	NA	NA	NA	NA	NA	NA
MtrunA17Chr5g0412141	4.29	3.92	-0.37	0.00755297	0.0356481	4.39	3.99	-0.39	0.0131481	0.562681	Putative protein kinase RLK-Pelle-RLCK-VI family	Medtr5g031870	NA	NA	NA	NA	NA	NA	NA	NA	NA	NA
MtrunA17Chr1g0168561	0.77	0.42	-0.34	0.0677641	0.181896	2.59	2.19	-0.39	0.0328327	0.673892	hypothetical protein	Medtr1g045440	NA	NA	NA	NA	NA	NA	NA	NA	NA	NA
MtrunA17Chr7g0260131	0.55	0.25	-0.3	0.167667	0.333825	0.43	0.03	-0.39	0.0118363	1	hypothetical protein	Medtr7g095370	NA	NA	NA	NA	NA	NA	NA	NA	NA	NA
MtrunA17Chr7g0215131	0.17	-0.09	-0.25	0.0687186	1	0.23	-0.17	-0.39	0.0141294	1	hypothetical protein	NA	NA	NA	NA	NA	NA	NA	NA	NA	NA	NA
MtrunA17Chr8g0352571	3.81	3.55	-0.25	0.11973	0.269692	4.01	3.61	-0.39	0.00752226	0.494062	Putative annexin	Medtr8g038150	NA	NA	NA	NA	NA	NA	NA	NA	NA	NA
MtrunA17Chr8g0368161	1.66	1.41	-0.24	0.106427	0.248958	1.84	1.44	-0.39	0.00572757	0.457005	Putative neprosin	Medtr8g069575	NA	NA	NA	NA	NA	NA	NA	NA	NA	NA
MtrunA17Chr4g0045021	4.71	4.48	-0.22	0.104268	0.245572	4.52	4.12	-0.39	0.026196	0.645038	hypothetical protein	Medtr4g086340	NA	NA	NA	NA	NA	NA	NA	NA	NA	NA
MtrunA17Chr3g0116301	3.62	3.43	-0.19	0.128634	0.28013	3.1	2.7	-0.39	0.013586	0.56439	hypothetical protein	Medtr3g075030	NA	NA	NA	NA	NA	NA	NA	NA	NA	NA
MtrunA17Chr4g0048371	0.53	0.37	-0.16	0.321431	0.511473	0.78	0.38	-0.39	0.00892793	0.527526	hypothetical protein	Medtr4g091220	NA	NA	NA	NA	NA	NA	NA	NA	NA	NA
MtrunA17Chr3g0140501	3.03	2.88	-0.14	0.396908	0.581534	3.01	2.61	-0.39	0.0299633	0.662975	NADP-dependent malic enzyme	Medtr3g110330	NA	NA	NA	NA	NA	NA	NA	NA	NA	NA
MtrunA17Chr5g0439551	1.17	1.03	-0.14	0.265993	0.451691	1.09	0.69	-0.39	0.0755389	0.780094	Putative HSP20-like chaperone	Medtr5g086020	NA	NA	NA	NA	NA	NA	NA	NA	NA	NA
MtrunA17Chr3g0080571	0.4	0.26	-0.13	0.313888	1	0.53	0.13	-0.39	0.016729	0.576698	Putative DNA (cytosine-5-)-methyltransferase	Medtr3g011150	NA	NA	NA	NA	NA	NA	NA	NA	NA	NA
MtrunA17Chr1g0201801	0.78	0.71	-0.07	0.64017	0.778217	0.91	0.51	-0.39	0.0149616	0.579842	Putative HSP20-like chaperone	Medtr1g098690	NA	NA	NA	NA	NA	NA	NA	NA	NA	NA
MtrunA17Chr4g0035941	1.24	1.19	-0.04	0.772852	0.868637	1.32	0.92	-0.39	0.0157197	0.576291	Putative dCMP deaminase	NA	NA	NA	NA	NA	NA	NA	NA	NA	NA	NA
MtrunA17Chr1g0189801	0.25	0.24	-0.01	0.924362	1	0.63	0.23	-0.39	0.0232258	0.621973	Putative rossmann-like alpha/beta/alpha sandwich protein	Medtr1g079440	NA	NA	NA	NA	NA	NA	NA	NA	NA	NA
MtrunA17Chr5g0440521	1.96	1.98	0.02	0.907348	0.95086	1.87	1.47	-0.39	0.00300505	0.367654	Putative alcohol dehydrogenase	Medtr5g087710	NA	NA	NA	NA	NA	NA	NA	NA	NA	NA
MtrunA17Chr2g0325891	1.74	1.77	0.04	0.809827	0.892719	2.05	1.65	-0.39	0.46631	0.96491	hypothetical protein	Medtr2g093040	NA	NA	NA	NA	NA	NA	NA	NA	NA	NA
MtrunA17Chr7g0229581	0.35	0.39	0.05	0.695388	1	0.52	0.12	-0.39	0.0404229	0.708889	Putative triacylglycerol lipase	Medtr1108s0010	NA	NA	NA	NA	NA	NA	NA	NA	NA	NA
MtrunA17Chr1g0190251	5.05	5.11	0.07	0.62119	0.764382	4.9	4.5	-0.39	0.00757987	0.493689	Putative aldehyde-lyase	Medtr1g080250	NA	NA	NA	NA	NA	NA	NA	NA	NA	NA
MtrunA17Chr3g0105741	0.32	0.39	0.07	0.557472	1	0.68	0.28	-0.39	0.011517	0.549399	hypothetical protein	Medtr3g465280	NA	NA	NA	NA	NA	NA	NA	NA	NA	NA
MtrunA17Chr4g0053661	1.02	1.11	0.09	0.58514	0.737646	1.11	0.71	-0.39	0.0172323	0.580576	hypothetical protein	NA	NA	NA	NA	NA	NA	NA	NA	NA	NA	NA
MtrunA17Chr4g0065621	7.27	7.36	0.09	0.558757	0.717786	7.16	6.76	-0.39	0.324411	0.925051	Putative heavy metal-associated domain. HMA	Medtr4g117140	NA	NA	NA	NA	NA	NA	NA	NA	NA	NA
MtrunA17Chr7g0250561	2.91	3	0.1	0.602323	0.750154	2.68	2.28	-0.39	0.108133	0.805909	Putative carboxylic ester hydrolase	Medtr7g081620	NA	NA	NA	NA	NA	NA	NA	NA	NA	NA
MtrunA17Chr2g0318881	-0.05	0.07	0.13	0.368481	1	0.26	-0.14	-0.39	0.0424068	1	Putative transcription factor Hap3/NF-YB family	Medtr2g081600	NA	NA	NA	NA	NA	NA	NA	NA	NA	NA
MtrunA17Chr7g0247031	1.25	1.38	0.13	0.324357	0.513736	1.15	0.75	-0.39	0.0507168	0.730837	Putative oxidoreductase	Medtr7g076660	NA	NA	NA	NA	NA	NA	NA	NA	NA	NA
MtrunA17Chr6g0459811	-0.08	0.1	0.19	0.14109	1	0.29	-0.11	-0.39	0.0446804	1	Putative pectinesterase inhibitor domain-containing protein	Medtr6g024180	NA	NA	NA	NA	NA	NA	NA	NA	NA	NA
MtrunA17Chr1g0211351	0.98	1.18	0.2	0.263009	0.448434	1.14	0.74	-0.39	0.0331619	0.671808	Putative F-box domain-containing protein	Medtr1g112930	NA	NA	NA	NA	NA	NA	NA	NA	NA	NA
MtrunA17Chr7g0235791	0.04	0.26	0.23	0.13188	1	0.49	0.09	-0.39	0.0448437	1	Putative F-box domain-containing protein	Medtr7g056260	NA	NA	NA	NA	NA	NA	NA	NA	NA	NA
MtrunA17Chr7g0273721	0.03	0.28	0.26	0.129891	1	0.58	0.18	-0.39	0.0119688	0.55074	Putative benzyl alcohol O-benzoyltransferase	Medtr7g114470	NA	NA	NA	NA	NA	NA	NA	NA	NA	NA
MtrunA17Chr1g0188171	6.05	6.32	0.27	0.054807	0.156761	6.01	5.61	-0.39	0.00380371	0.391644	Putative flagellar calcium-binding protein calflagin	Medtr1g076650	NA	NA	NA	NA	NA	NA	NA	NA	NA	NA
MtrunA17Chr7g0246131	2.31	2.59	0.28	0.0940129	0.228483	2.25	1.85	-0.39	0.00508941	0.437408	Putative geraniol 8-hydroxylase	Medtr7g075390	NA	NA	NA	NA	NA	NA	NA	NA	NA	NA
MtrunA17Chr2g0329761	5.38	5.74	0.36	0.0167204	0.0655557	5.49	5.09	-0.39	0.0252528	0.636379	Putative chitinase	Medtr2g099450	NA	NA	NA	NA	NA	NA	NA	NA	NA	NA
MtrunA17Chr6g0454971	1.88	2.31	0.43	0.0039833	0.0216829	1.87	1.47	-0.39	0.0430178	0.708216	Putative TIR domain. winged helix-turn-helix DNA-binding domain-containing protein	Medtr6g015510	NA	NA	NA	NA	NA	NA	NA	NA	NA	NA
MtrunA17Chr2g0326101	3.04	3.49	0.45	0.00181976	0.0116197	2.84	2.44	-0.39	0.00505303	0.437901	Putative Cystatin domain-containing protein	Medtr2g093430	NA	NA	NA	NA	NA	NA	NA	NA	NA	NA
MtrunA17Chr6g0449291	1.08	1.58	0.51	0.00652176	0.0318078	1.42	1.02	-0.39	0.0142979	0.572614	Putative glucose-6-phosphate 1-epimerase	Medtr6g004520	NA	NA	NA	NA	NA	NA	NA	NA	NA	NA
MtrunA17Chr1g0211141	3.88	4.71	0.84	0.000829709	0.00618357	4.05	3.65	-0.39	0.0100157	0.541542	Putative FAD-binding domain. FAD/NAD(P)-binding domain-containing protein	Medtr1g112740	NA	NA	NA	NA	NA	NA	NA	NA	NA	NA
MtrunA17Chr4g0051681	3.08	4.07	1	2.75276e-06	5.1372e-05	3.15	2.75	-0.39	0.00693254	0.483851	Putative stress up-regulated Nod 19	Medtr4g094548	NA	NA	NA	NA	NA	NA	NA	NA	NA	NA
MtrunA17Chr3g0109431	0.36	1.39	1.04	4.60034e-06	7.89747e-05	1	0.6	-0.39	0.0148691	0.581313	Putative protein kinase RLK-Pelle-DLSV family	Medtr3g064090	NA	NA	NA	NA	NA	NA	NA	NA	NA	NA
MtrunA17Chr8g0377481	1.14	3.07	1.94	2.2121e-09	1.58692e-07	1.67	1.27	-0.39	0.0268549	0.647464	Putative histidine kinase response regulator and transcription factor RR-A-type family	Medtr8g080770	NA	NA	NA	NA	NA	NA	NA	NA	NA	NA
MtrunA17Chr6g0462031	2.3	4.53	2.23	3.50328e-11	7.32632e-09	3.06	2.66	-0.39	0.0410926	0.706339	Putative chlorophyll A-B binding protein	Medtr6g033320	NA	NA	NA	NA	NA	NA	NA	NA	NA	NA
MtrunA17Chr8g0369021	2.49	1.6	-0.89	5.19527e-06	8.73201e-05	2.61	2.22	-0.38	0.00679143	0.48264	hypothetical protein	Medtr8g070690	NA	NA	NA	NA	NA	NA	NA	NA	NA	NA
MtrunA17Chr2g0291031	2.47	1.62	-0.84	8.01689e-05	0.00087486	2.47	2.08	-0.38	0.00378274	0.392073	Putative serine aminopeptidase. S33. alpha/Beta hydrolase	Medtr2g027870	NA	NA	NA	NA	NA	NA	NA	NA	NA	NA
MtrunA17Chr3g0105691	1.37	0.75	-0.61	0.0329963	0.108415	1.05	0.66	-0.38	0.0322792	0.670916	Putative S-linalool synthase	Medtr3g465090	NA	NA	NA	NA	NA	NA	NA	NA	NA	NA
MtrunA17Chr7g0244181	0.68	0.11	-0.57	0.0494248	0.145504	0.72	0.33	-0.38	0.0363584	0.687045	Putative wound-induced protein. Wun1	Medtr7g071790	NA	NA	NA	NA	NA	NA	NA	NA	NA	NA
MtrunA17Chr5g0404951	0.54	0	-0.53	0.000953776	0.00692863	0.39	0	-0.38	0.0101489	1	Putative transcription factor MADS-MIKC family	Medtr5g021270	NA	NA	NA	NA	NA	NA	NA	NA	NA	NA
MtrunA17Chr3g0086701	4.31	3.8	-0.5	0.00201038	0.0125876	4.34	3.95	-0.38	0.00805013	0.501293	Putative flavonoid 3'-monooxygenase	NA	NA	NA	NA	NA	NA	NA	NA	NA	NA	NA
MtrunA17Chr7g0220871	1.15	0.71	-0.44	0.020751	0.0770759	1.24	0.85	-0.38	0.019411	0.600778	hypothetical protein	Medtr7g018370	NA	NA	NA	NA	NA	NA	NA	NA	NA	NA
MtrunA17Chr8g0334531	2.32	1.91	-0.4	0.0137111	0.0563835	2.25	1.86	-0.38	0.0119973	0.55124	Putative protein kinase Group-Pl-4 family	Medtr8g005720	NA	NA	NA	NA	NA	NA	NA	NA	NA	NA
MtrunA17Chr7g0235051	1.76	1.48	-0.28	0.0296298	0.100285	1.63	1.24	-0.38	0.0422319	0.706083	Putative soyasapogenol B glucuronide galactosyltransferase	Medtr7g055710	NA	NA	NA	NA	NA	NA	NA	NA	NA	NA
MtrunA17Chr6g0488191	1.44	1.34	-0.1	0.475733	0.651389	1.12	0.73	-0.38	0.0170032	0.579745	Putative protein strawberry notch. P-loop containing nucleoside triphosphate hydrolase	Medtr6g091930	NA	NA	NA	NA	NA	NA	NA	NA	NA	NA
MtrunA17Chr8g0355641	1.47	1.41	-0.05	0.783563	0.875741	1.73	1.34	-0.38	0.0322094	0.670806	Putative START-like domain-containing protein	Medtr8g045300	NA	NA	NA	NA	NA	NA	NA	NA	NA	NA
MtrunA17Chr8g0335261	0.55	0.51	-0.04	0.83916	0.910855	0.87	0.48	-0.38	0.0274638	0.650582	Putative membrane transport protein	Medtr8g006775	NA	NA	NA	NA	NA	NA	NA	NA	NA	NA
MtrunA17Chr1g0179961	0.09	0.07	-0.01	0.940991	1	0.37	-0.02	-0.38	0.00769143	1	hypothetical protein	NA	NA	NA	NA	NA	NA	NA	NA	NA	NA	NA
MtrunA17Chr8g0385851	0.25	0.24	-0.01	0.914612	1	0.48	0.09	-0.38	0.0279132	1	Putative Mg2+ transporter protein. CorA-like/Zinc transport protein ZntB	NA	NA	NA	NA	NA	NA	NA	NA	NA	NA	NA
MtrunA17Chr3g0099281	0.57	0.56	0	0.987143	0.993274	0.68	0.29	-0.38	0.0378796	0.695977	Putative indole-3-acetate O-methyltransferase	NA	NA	NA	NA	NA	NA	NA	NA	NA	NA	NA
MtrunA17Chr1g0157461	0.49	0.5	0.01	0.935412	0.966156	0.64	0.25	-0.38	0.0240925	0.625843	Putative aminotransferase-like. plant mobile domain-containing protein	NA	NA	NA	NA	NA	NA	NA	NA	NA	NA	NA
MtrunA17Chr3g0077801	0.04	0.06	0.02	0.856636	1	0.06	-0.33	-0.38	0.00711134	1	Putative quinoprotein amine dehydrogenase. beta chain	Medtr3g006010	NA	NA	NA	NA	NA	NA	NA	NA	NA	NA
MtrunA17Chr4g0012491	0.23	0.25	0.03	0.882706	1	0.38	-0.01	-0.38	0.0787631	1	hypothetical protein	NA	NA	NA	NA	NA	NA	NA	NA	NA	NA	NA
MtrunA17Chr4g0055071	0.23	0.25	0.03	0.856244	1	0.51	0.12	-0.38	0.016595	0.579117	Putative tetratricopeptide-like helical domain-containing protein	Medtr4g098940	NA	NA	NA	NA	NA	NA	NA	NA	NA	NA
MtrunA17Chr5g0435741	0.13	0.19	0.06	0.627177	1	0.18	-0.21	-0.38	0.0215011	1	Putative F-box domain. FBD domain. leucine-rich repeat domain. L domain-containing protein	Medtr5g080710	NA	NA	NA	NA	NA	NA	NA	NA	NA	NA
MtrunA17Chr8g0351341	0.09	0.14	0.06	0.644275	1	0.37	-0.02	-0.38	0.0569649	1	Putative concanavalin A-like lectin/glucanase domain-containing protein	NA	NA	NA	NA	NA	NA	NA	NA	NA	NA	NA
MtrunA17Chr3g0124771	0.17	0.24	0.07	0.56746	1	0.32	-0.06	-0.38	0.0228196	1	hypothetical protein	NA	NA	NA	NA	NA	NA	NA	NA	NA	NA	NA
MtrunA17Chr8g0346371	1.15	1.24	0.1	0.523084	0.689914	1.22	0.83	-0.38	0.0236673	0.62574	Putative ATPase. AAA-type. core. sigma-54 interaction domain. ATP-binding site 1	Medtr8g027200	NA	NA	NA	NA	NA	NA	NA	NA	NA	NA
MtrunA17Chr4g0052911	2.41	2.53	0.12	0.335135	0.524381	2.43	2.04	-0.38	0.00423373	0.412762	Putative peptidylprolyl isomerase	Medtr4g094785	NA	NA	NA	NA	NA	NA	NA	NA	NA	NA
MtrunA17Chr5g0413881	0.4	0.52	0.12	0.486935	0.660618	0.58	0.19	-0.38	0.0208424	0.609981	Putative proton-exporting ATPase	Medtr5g034880	NA	NA	NA	NA	NA	NA	NA	NA	NA	NA
MtrunA17Chr3g0114211	2.5	2.62	0.13	0.357944	0.545476	2.63	2.24	-0.38	0.0117762	0.551644	Putative laccase	Medtr3g071890	NA	NA	NA	NA	NA	NA	NA	NA	NA	NA
MtrunA17Chr3g0082491	0.8	0.94	0.15	0.277694	0.464835	0.97	0.58	-0.38	0.0853286	0.787832	hypothetical protein	NA	NA	NA	NA	NA	NA	NA	NA	NA	NA	NA
MtrunA17Chr4g0014171	3.39	3.54	0.16	0.247656	0.431815	2.88	2.49	-0.38	0.0141598	0.57371	Putative 11-S seed storage protein. plant	Medtr4g032360	NA	NA	NA	NA	NA	NA	NA	NA	NA	NA
MtrunA17Chr4g0073611	0.26	0.46	0.2	0.118148	1	0.3	-0.09	-0.38	0.0358366	1	Putative ClpP/crotonase-like domain-containing protein	Medtr4g130360	NA	NA	NA	NA	NA	NA	NA	NA	NA	NA
MtrunA17Chr8g0354561	1.56	1.75	0.2	0.256445	0.441495	1.83	1.44	-0.38	0.0155194	0.578464	Putative 11-oxo-beta-amyrin 30-oxidase	Medtr8g042040	NA	NA	NA	NA	NA	NA	NA	NA	NA	NA
MtrunA17Chr4g0002771	2.03	2.23	0.21	0.434434	0.616262	1.68	1.29	-0.38	0.0848955	0.7885	Putative transcription factor AP2-EREBP family	Medtr4g009260	NA	NA	NA	NA	NA	NA	NA	NA	NA	NA
MtrunA17Chr4g0055761	6.11	6.36	0.26	0.0404218	0.126043	5.72	5.33	-0.38	0.0151375	0.580173	Putative transcription factor AP2-EREBP family	Medtr4g100380	NA	NA	NA	NA	NA	NA	NA	NA	NA	NA
MtrunA17Chr3g0125881	5.74	6.03	0.3	0.193558	0.367236	5.15	4.76	-0.38	0.132048	0.831077	Putative photosystem II	Medtr3g089890	NA	NA	NA	NA	NA	NA	NA	NA	NA	NA
MtrunA17Chr5g0430221	-0.28	0.02	0.3	0.0415028	1	0.22	-0.17	-0.38	0.012708	1	hypothetical protein	NA	NA	NA	NA	NA	NA	NA	NA	NA	NA	NA
MtrunA17Chr6g0471441	2.41	2.71	0.3	0.0317367	0.105461	2.71	2.32	-0.38	0.0172641	0.579145	Putative protein xylosyltransferase	Medtr0014s0440	NA	NA	NA	NA	NA	NA	NA	NA	NA	NA
MtrunA17Chr3g0144851	2.29	2.6	0.32	0.0173368	0.0672538	2.51	2.12	-0.38	0.0054466	0.450725	hypothetical protein	Medtr3g117050	NA	NA	NA	NA	NA	NA	NA	NA	NA	NA
MtrunA17Chr6g0487111	0.67	1.02	0.36	0.0169378	0.0661599	0.75	0.36	-0.38	0.0337474	0.674904	Putative glutamate carboxypeptidase	Medtr6g088825	NA	NA	NA	NA	NA	NA	NA	NA	NA	NA
MtrunA17Chr2g0326841	0.44	0.92	0.49	0.00520967	0.0267707	0.65	0.26	-0.38	0.00466107	0.425193	Putative LOG family protein	Medtr2g094790	NA	NA	NA	NA	NA	NA	NA	NA	NA	NA
MtrunA17Chr2g0330071	0.53	1.04	0.52	0.0073416	0.0349275	0.99	0.6	-0.38	0.018937	0.600403	hypothetical protein	Medtr2g099810	NA	NA	NA	NA	NA	NA	NA	NA	NA	NA
MtrunA17Chr5g0394641	4.9	5.5	0.61	0.000102079	0.00107225	5.01	4.62	-0.38	0.00683584	0.482499	Putative protein Networked (NET). actin-binding (NAB)	Medtr5g006520	NA	NA	NA	NA	NA	NA	NA	NA	NA	NA
MtrunA17Chr4g0033511	1.58	2.23	0.65	0.000403352	0.00339797	1.91	1.52	-0.38	0.0350529	0.678822	hypothetical protein	Medtr4g067150	NA	NA	NA	NA	NA	NA	NA	NA	NA	NA
MtrunA17Chr6g0481191	1.8	2.47	0.68	0.000938208	0.00683568	1.51	1.12	-0.38	0.00750902	0.494233	Putative winged helix-turn-helix DNA-binding domain. leucine-rich repeat domain. L	NA	NA	NA	NA	NA	NA	NA	NA	NA	NA	NA
MtrunA17Chr6g0483141	0.68	1.55	0.88	2.81581e-05	0.000365685	0.85	0.46	-0.38	0.0337616	0.674756	Putative glutathione transferase	Medtr6g080440	NA	NA	NA	NA	NA	NA	NA	NA	NA	NA
MtrunA17Chr6g0483581	1.8	2.98	1.18	2.63089e-07	7.32108e-06	2.17	1.78	-0.38	0.0217013	0.613814	hypothetical protein	Medtr6g082330	NA	NA	NA	NA	NA	NA	NA	NA	NA	NA
MtrunA17Chr5g0395331	0.91	2.43	1.52	1.27294e-06	2.70634e-05	0.8	0.41	-0.38	0.082778	0.78711	Putative geraniol 8-hydroxylase	Medtr5g007460	NA	NA	NA	NA	NA	NA	NA	NA	NA	NA
MtrunA17Chr8g0335111	3.93	5.56	1.63	6.50928e-10	6.10351e-08	4.69	4.3	-0.38	0.00994484	0.540521	Putative oxygen-evolving enhancer protein	Medtr8g005175	NA	NA	NA	NA	NA	NA	NA	NA	NA	NA
MtrunA17Chr7g0259071	2.33	4.51	2.19	5.53133e-11	9.78791e-09	2.98	2.59	-0.38	0.0491916	0.725616	Putative plant disease resistance response protein	Medtr7g093790	NA	NA	NA	NA	NA	NA	NA	NA	NA	NA
MtrunA17Chr5g0403691	1.34	3.62	2.28	2.80137e-10	3.2008e-08	2	1.61	-0.38	0.0154414	0.579014	Putative transcription factor Homobox-WOX family	Medtr5g019650	NA	NA	NA	NA	NA	NA	NA	NA	NA	NA
MtrunA17Chr4g0013131	5.39	3.73	-1.65	2.67544e-08	1.17753e-06	4.99	4.61	-0.37	0.00715499	0.487383	Putative protein kinase CAMK-CAMKL-CHK1 family	Medtr4g029020	NA	NA	NA	NA	NA	NA	NA	NA	NA	NA
MtrunA17Chr8g0353821	4.68	3.62	-1.06	3.72717e-07	9.68448e-06	4.41	4.03	-0.37	0.0213495	0.61219	Putative protein MIZU-KUSSEI 1-like. plant	Medtr8g040690	NA	NA	NA	NA	NA	NA	NA	NA	NA	NA
MtrunA17Chr2g0321631	1.67	0.7	-0.96	8.96398e-06	0.000138642	1.38	1	-0.37	0.0744306	0.780796	Putative transcription factor NAM family	Medtr2g086690	NA	NA	NA	NA	NA	NA	NA	NA	NA	NA
MtrunA17Chr1g0147941	4.09	3.26	-0.83	1.18416e-05	0.00017582	4.06	3.68	-0.37	0.0150856	0.581038	Putative Calmodulin-binding domain. plant	Medtr1g009660	NA	NA	NA	NA	NA	NA	NA	NA	NA	NA
MtrunA17Chr4g0033931	4.55	3.78	-0.77	4.96415e-05	0.000591481	4.46	4.08	-0.37	0.019139	0.599497	hypothetical protein	Medtr4g068290	NA	NA	NA	NA	NA	NA	NA	NA	NA	NA
MtrunA17Chr4g0057661	3.07	2.31	-0.76	0.000121206	0.00123957	2.8	2.42	-0.37	0.00411874	0.406634	Putative EF-hand domain pair protein	Medtr4g103655	NA	NA	NA	NA	NA	NA	NA	NA	NA	NA
MtrunA17Chr2g0323021	6.73	5.99	-0.73	5.82978e-05	0.000675041	6.89	6.51	-0.37	0.0106685	0.540319	Putative cupredoxin	Medtr2g088990	NA	NA	NA	NA	NA	NA	NA	NA	NA	NA
MtrunA17Chr3g0113181	1.25	0.56	-0.68	0.0036064	0.0201265	1.46	1.08	-0.37	0.0985021	0.801531	Putative transferase	Medtr3g070170	NA	NA	NA	NA	NA	NA	NA	NA	NA	NA
MtrunA17Chr5g0397351	4.61	4.2	-0.41	0.00735751	0.0349936	4.36	3.98	-0.37	0.0278394	0.650587	Putative transcription factor C2H2 family	Medtr5g010100	NA	NA	NA	NA	NA	NA	NA	NA	NA	NA
MtrunA17Chr7g0226991	0.86	0.45	-0.4	0.0084437	0.0388064	0.97	0.59	-0.37	0.0120709	0.551372	Putative PMR5 domain. PC-Esterase	NA	NA	NA	NA	NA	NA	NA	NA	NA	NA	NA
MtrunA17Chr3g0089291	0.46	0.09	-0.36	0.0138291	1	0.6	0.22	-0.37	0.00655027	0.483109	Putative cytochrome P450	Medtr0457s0020	NA	NA	NA	NA	NA	NA	NA	NA	NA	NA
MtrunA17Chr3g0094981	4.14	3.77	-0.36	0.0113605	0.0487632	3.86	3.48	-0.37	0.0407271	0.708252	hypothetical protein	Medtr0082s0190	NA	NA	NA	NA	NA	NA	NA	NA	NA	NA
MtrunA17Chr1g0166081	6.29	5.94	-0.34	0.0161797	0.0639224	6.29	5.91	-0.37	0.0106458	0.540926	Putative cysteine-rich transmembrane CYSTM domain-containing protein	Medtr1g040735	NA	NA	NA	NA	NA	NA	NA	NA	NA	NA
MtrunA17Chr3g0141941	2.12	1.78	-0.34	0.05058	0.147921	1.98	1.6	-0.37	0.00796714	0.498114	Putative transcription factor Homeodomain-TALE-BEL family	Medtr3g112300	NA	NA	NA	NA	NA	NA	NA	NA	NA	NA
MtrunA17Chr1g0174661	0.45	0.13	-0.32	0.0298658	1	0.29	-0.09	-0.37	0.0632763	1	hypothetical protein	Medtr0058s0140	NA	NA	NA	NA	NA	NA	NA	NA	NA	NA
MtrunA17Chr4g0018811	0.55	0.25	-0.29	0.0478498	0.142288	0.63	0.25	-0.37	0.0663751	0.768946	hypothetical protein	Medtr4g036715	NA	NA	NA	NA	NA	NA	NA	NA	NA	NA
MtrunA17Chr6g0488661	1.34	1.05	-0.28	0.0404644	0.126142	1.26	0.88	-0.37	0.0397475	0.709407	hypothetical protein	NA	NA	NA	NA	NA	NA	NA	NA	NA	NA	NA
MtrunA17Chr6g0453241	1.16	0.9	-0.26	0.114546	0.261583	1.73	1.35	-0.37	0.0100717	0.541751	Putative gibberellin regulated protein	Medtr6g012360	NA	NA	NA	NA	NA	NA	NA	NA	NA	NA
MtrunA17Chr1g0173531	0.87	0.63	-0.23	0.216379	0.395549	0.68	0.3	-0.37	0.0269144	0.645904	Putative tetrapyrrole biosynthesis. uroporphyrinogen III synthase	Medtr1g052525	NA	NA	NA	NA	NA	NA	NA	NA	NA	NA
MtrunA17Chr6g0480501	5.09	4.91	-0.18	0.263856	0.449389	4.81	4.43	-0.37	0.100202	0.8028	hypothetical protein	NA	NA	NA	NA	NA	NA	NA	NA	NA	NA	NA
MtrunA17Chr3g0115131	0.1	-0.04	-0.13	0.323384	1	0.13	-0.25	-0.37	0.0122099	1	Putative nitrate reductase (NADH)	Medtr3g073150	NA	NA	NA	NA	NA	NA	NA	NA	NA	NA
MtrunA17Chr8g0343171	0.79	0.66	-0.13	0.342998	0.531718	0.97	0.59	-0.37	0.0163158	0.57975	Putative DNA helicase	Medtr8g018930	NA	NA	NA	NA	NA	NA	NA	NA	NA	NA
MtrunA17Chr8g0356111	0.11	-0.03	-0.13	0.294915	1	0.3	-0.08	-0.37	0.024193	1	hypothetical protein	Medtr8g446490	NA	NA	NA	NA	NA	NA	NA	NA	NA	NA
MtrunA17Chr3g0139151	0.26	0.19	-0.07	0.580959	1	0.3	-0.08	-0.37	0.0242331	1	hypothetical protein	NA	NA	NA	NA	NA	NA	NA	NA	NA	NA	NA
MtrunA17Chr7g0248241	0.59	0.53	-0.05	0.726687	0.839473	0.41	0.03	-0.37	0.0253008	1	Putative O-fucosylpeptide 3-beta-N-acetylglucosaminyltransferase	NA	NA	NA	NA	NA	NA	NA	NA	NA	NA	NA
MtrunA17Chr3g0079981	1.45	1.41	-0.03	0.874541	0.931846	1.33	0.95	-0.37	0.0767978	0.780181	hypothetical protein	NA	NA	NA	NA	NA	NA	NA	NA	NA	NA	NA
MtrunA17Chr3g0095041	1.28	1.24	-0.03	0.849	0.916232	1.05	0.67	-0.37	0.0810316	0.78437	hypothetical protein	NA	NA	NA	NA	NA	NA	NA	NA	NA	NA	NA
MtrunA17Chr5g0414381	0.03	-0.01	-0.03	0.825233	1	0.24	-0.14	-0.37	0.00694552	1	hypothetical protein	NA	NA	NA	NA	NA	NA	NA	NA	NA	NA	NA
MtrunA17Chr4g0067291	0.68	0.67	0	0.999341	0.999688	0.85	0.47	-0.37	0.00570627	0.456473	Putative heavy metal-associated domain. HMA	Medtr4g119820	NA	NA	NA	NA	NA	NA	NA	NA	NA	NA
MtrunA17Chr6g0471051	0.16	0.16	0	0.994534	1	0.22	-0.16	-0.37	0.00717397	1	Putative transferase	NA	NA	NA	NA	NA	NA	NA	NA	NA	NA	NA
MtrunA17Chr7g0255681	1.05	1.04	0	0.992513	0.995774	0.91	0.53	-0.37	0.0358587	0.682979	Putative TIR domain. winged helix-turn-helix DNA-binding domain-containing protein	Medtr7g088950	NA	NA	NA	NA	NA	NA	NA	NA	NA	NA
MtrunA17Chr3g0131051	0.32	0.34	0.02	0.889087	1	0.34	-0.04	-0.37	0.0166471	1	Putative xylogalacturonan beta-1.3-xylosyltransferase	Medtr3g097310	NA	NA	NA	NA	NA	NA	NA	NA	NA	NA
MtrunA17Chr1g0183621	1.76	1.78	0.03	0.838664	0.910631	1.95	1.57	-0.37	0.0306361	0.663279	Putative Snf7 family protein	Medtr1g069715	NA	NA	NA	NA	NA	NA	NA	NA	NA	NA
MtrunA17Chr3g0139561	0.59	0.61	0.03	0.86981	0.929014	0.81	0.43	-0.37	0.0101347	0.543266	Putative histone acetyltransferase	Medtr3g109988|Medtr3g110005	NA	NA	NA	NA	NA	NA	NA	NA	NA	NA
MtrunA17Chr4g0070661	0.3	0.32	0.03	0.848291	1	0.57	0.19	-0.37	0.016972	0.579949	hypothetical protein	NA	NA	NA	NA	NA	NA	NA	NA	NA	NA	NA
MtrunA17Chr1g0163651	-0.05	0	0.05	0.698742	1	0.19	-0.19	-0.37	0.048403	1	hypothetical protein	NA	NA	NA	NA	NA	NA	NA	NA	NA	NA	NA
MtrunA17Chr5g0440461	-0.12	-0.08	0.05	0.758323	1	0.22	-0.16	-0.37	0.235297	1	Putative hyccin	Medtr5g087660	NA	NA	NA	NA	NA	NA	NA	NA	NA	NA
MtrunA17Chr8g0341121	-0.05	-0.01	0.05	0.650537	1	0.21	-0.17	-0.37	0.0227754	1	Putative transferase. protein kinase RLK-Pelle-LRR-I-1 family	NA	NA	NA	NA	NA	NA	NA	NA	NA	NA	NA
MtrunA17Chr7g0267851	0.34	0.4	0.06	0.714967	1	0.44	0.06	-0.37	0.0435788	1	Putative transcription factor C2H2 family	Medtr7g106770	NA	NA	NA	NA	NA	NA	NA	NA	NA	NA
MtrunA17Chr8g0342161	0.16	0.23	0.07	0.56649	1	0.6	0.22	-0.37	0.0140074	0.571994	Putative TIR domain. P-loop containing nucleoside triphosphate hydrolase	Medtr8g016480	NA	NA	NA	NA	NA	NA	NA	NA	NA	NA
MtrunA17Chr5g0407341	3.37	3.45	0.09	0.673875	0.802482	3.22	2.84	-0.37	0.176031	0.864311	hypothetical protein	NA	NA	NA	NA	NA	NA	NA	NA	NA	NA	NA
MtrunA17Chr8g0385681	0.25	0.33	0.09	0.574174	1	0.34	-0.04	-0.37	0.0165968	1	Putative CRAL-TRIO lipid binding domain. CRAL/TRIO domain-containing protein	Medtr8g096170	NA	NA	NA	NA	NA	NA	NA	NA	NA	NA
MtrunA17Chr7g0232521	-0.1	0.01	0.11	0.562917	1	0.31	-0.07	-0.37	0.00568074	1	hypothetical protein	Medtr7g446270	NA	NA	NA	NA	NA	NA	NA	NA	NA	NA
MtrunA17Chr1g0182861	0.29	0.42	0.14	0.246782	1	0.58	0.2	-0.37	0.0118794	0.55233	Putative cytochrome P450	NA	NA	NA	NA	NA	NA	NA	NA	NA	NA	NA
MtrunA17Chr5g0402891	1.34	1.47	0.14	0.384163	0.570222	1.33	0.95	-0.37	0.0136041	0.564388	Putative HAT dimerization domain. ribonuclease H-like domain. hAT-like transposase. RNase-H	NA	NA	NA	NA	NA	NA	NA	NA	NA	NA	NA
MtrunA17Chr8g0360491	0.53	0.71	0.19	0.212428	0.390643	0.8	0.42	-0.37	0.071144	0.778244	hypothetical protein	Medtr8g463700	NA	NA	NA	NA	NA	NA	NA	NA	NA	NA
MtrunA17Chr1g0175481	0.39	0.6	0.21	0.178102	0.34715	0.6	0.22	-0.37	0.0606587	0.757578	hypothetical protein	NA	NA	NA	NA	NA	NA	NA	NA	NA	NA	NA
MtrunA17Chr1g0208401	4.06	4.33	0.28	0.267445	0.453176	3.14	2.76	-0.37	0.0475389	0.722415	hypothetical protein	NA	NA	NA	NA	NA	NA	NA	NA	NA	NA	NA
MtrunA17Chr2g0295331	0.86	1.19	0.34	0.0352585	0.113842	0.87	0.49	-0.37	0.0590175	0.753984	hypothetical protein	NA	NA	NA	NA	NA	NA	NA	NA	NA	NA	NA
MtrunA17Chr6g0482401	2.2	2.54	0.35	0.040051	0.125227	1.74	1.36	-0.37	0.0880692	0.792496	Putative winged helix-turn-helix DNA-binding domain-containing protein	NA	NA	NA	NA	NA	NA	NA	NA	NA	NA	NA
MtrunA17Chr8g0354431	0.01	0.36	0.36	0.0175345	1	0.22	-0.16	-0.37	0.0110916	1	Putative protein kinase RLK-Pelle-DLSV family	Medtr8g041890	NA	NA	NA	NA	NA	NA	NA	NA	NA	NA
MtrunA17Chr2g0316301	0.19	0.61	0.43	0.00669351	0.0324163	0.26	-0.12	-0.37	0.02277	1	Putative polar-amino-acid-transporting ATPase	Medtr2g078080	NA	NA	NA	NA	NA	NA	NA	NA	NA	NA
MtrunA17Chr3g0100471	-0.13	0.3	0.43	0.00549543	1	0.36	-0.02	-0.37	0.100745	1	Putative EF-hand domain pair protein	Medtr3g055490	NA	NA	NA	NA	NA	NA	NA	NA	NA	NA
MtrunA17Chr3g0133421	0.32	0.75	0.43	0.0106035	0.0462442	0.69	0.31	-0.37	0.00753256	0.493699	hypothetical protein	Medtr3g101040	NA	NA	NA	NA	NA	NA	NA	NA	NA	NA
MtrunA17Chr5g0422991	1.62	2.12	0.5	0.000690185	0.00531004	1.75	1.37	-0.37	0.0504621	0.729864	Putative heavy metal-associated domain. HMA	Medtr5g055200	NA	NA	NA	NA	NA	NA	NA	NA	NA	NA
MtrunA17Chr2g0313321	0.63	1.38	0.75	0.000126993	0.00128505	0.56	0.18	-0.37	0.0776417	0.780118	Putative P-loop containing nucleoside triphosphate hydrolase	NA	NA	NA	NA	NA	NA	NA	NA	NA	NA	NA
MtrunA17Chr1g0147081	1.62	2.39	0.78	4.99264e-05	0.00059426	2.72	2.34	-0.37	0.0408996	0.707309	Putative HSP20-like chaperone	Medtr1g008170	NA	NA	NA	NA	NA	NA	NA	NA	NA	NA
MtrunA17Chr7g0218841	0.73	1.76	1.03	1.2348e-06	2.64317e-05	1.12	0.74	-0.37	0.0511917	0.732941	Putative UDP-glucuronosyl/UDP-glucosyltransferase	Medtr7g013260	NA	NA	NA	NA	NA	NA	NA	NA	NA	NA
MtrunA17Chr3g0139431	0.78	1.94	1.16	1.38724e-05	0.00020062	0.66	0.28	-0.37	0.0261002	0.644203	Putative BURP domain-containing protein	Medtr3g109490	NA	NA	NA	NA	NA	NA	NA	NA	NA	NA
MtrunA17Chr2g0303701	3.16	4.72	1.57	3.1069e-09	2.07363e-07	3.54	3.16	-0.37	0.0165125	0.58144	Putative major facilitator. sugar transporter. major facilitator superfamily	Medtr2g048720	NA	NA	NA	NA	NA	NA	NA	NA	NA	NA
MtrunA17Chr4g0045431	0.4	2	1.6	2.3085e-09	1.64241e-07	1.05	0.68	-0.37	0.106042	0.80553	Putative flavanone 3-dioxygenase	Medtr4g087100	NA	NA	NA	NA	NA	NA	NA	NA	NA	NA
MtrunA17Chr1g0167741	1.83	3.93	2.11	1.11367e-10	1.63525e-08	2.58	2.2	-0.37	0.0185876	0.59783	Putative phosphate-transporting ATPase	Medtr1g043220	NA	NA	NA	NA	NA	NA	NA	NA	NA	NA
MtrunA17Chr8g0356001	1.26	3.64	2.38	1.39923e-11	3.89371e-09	2.04	1.66	-0.37	0.135997	0.832254	Putative geraniol 8-hydroxylase	Medtr8g046240	NA	NA	NA	NA	NA	NA	NA	NA	NA	NA
MtrunA17Chr3g0099631	3.39	1.55	-1.84	1.45136e-09	1.14601e-07	3.01	2.64	-0.36	0.0270615	0.647939	Putative stigma-specific protein Stig1	Medtr3g053240	NA	NA	NA	NA	NA	NA	NA	NA	NA	NA
MtrunA17Chr1g0182991	2.74	0.96	-1.78	3.89746e-10	4.17657e-08	2.09	1.72	-0.36	0.0519018	0.737019	Putative indole-3-pyruvate monooxygenase	Medtr1g069275	NA	NA	NA	NA	NA	NA	NA	NA	NA	NA
MtrunA17Chr2g0292811	7.79	6.51	-1.28	1.25271e-06	2.67653e-05	7.78	7.41	-0.36	0.34891	0.93444	hypothetical protein	Medtr2g030835	NA	NA	NA	NA	NA	NA	NA	NA	NA	NA
MtrunA17Chr8g0354901	7.21	6.37	-0.83	2.43269e-05	0.000322731	7.16	6.79	-0.36	0.013797	0.567861	Putative pectinesterase	Medtr8g042900	NA	NA	NA	NA	NA	NA	NA	NA	NA	NA
MtrunA17Chr2g0322971	2.11	1.31	-0.79	0.000137533	0.00137279	1.97	1.6	-0.36	0.0071229	0.487325	Putative transcription factor interactor and regulator Znf-B family	NA	NA	NA	NA	NA	NA	NA	NA	NA	NA	NA
MtrunA17Chr5g0441691	3.13	2.37	-0.75	1.67823e-05	0.000235594	3.12	2.75	-0.36	0.032339	0.671266	Putative protein kinase CAMK-CDPK family	Medtr5g089320	NA	NA	NA	NA	NA	NA	NA	NA	NA	NA
MtrunA17Chr3g0121551	2.02	1.33	-0.68	0.00104989	0.00748505	1.44	1.07	-0.36	0.0727497	0.778075	Putative magnesium transporter NIPA	Medtr3g083960	NA	NA	NA	NA	NA	NA	NA	NA	NA	NA
MtrunA17Chr7g0222891	1.46	0.9	-0.55	0.013852	0.0568076	1.5	1.13	-0.36	0.127415	0.829179	hypothetical protein	NA	NA	NA	NA	NA	NA	NA	NA	NA	NA	NA
MtrunA17Chr4g0037611	0.75	0.33	-0.42	0.00799512	0.0372709	0.63	0.26	-0.36	0.02502	0.633582	Putative oxoglutarate/iron-dependent dioxygenase. isopenicillin N synthase	Medtr4g074130	NA	NA	NA	NA	NA	NA	NA	NA	NA	NA
MtrunA17Chr5g0430961	0.7	0.28	-0.42	0.0130116	0.054133	0.93	0.56	-0.36	0.0201321	0.604505	hypothetical protein	Medtr5g072260	NA	NA	NA	NA	NA	NA	NA	NA	NA	NA
MtrunA17Chr1g0212041	0.57	0.23	-0.33	0.100625	0.239576	0.43	0.06	-0.36	0.0247034	1	hypothetical protein	NA	NA	NA	NA	NA	NA	NA	NA	NA	NA	NA
MtrunA17Chr4g0048041	3.86	3.56	-0.3	0.0229083	0.0829718	3.93	3.56	-0.36	0.00715515	0.486332	Putative oxidoreductase	Medtr4g090580	NA	NA	NA	NA	NA	NA	NA	NA	NA	NA
MtrunA17Chr8g0367101	2.32	2.02	-0.3	0.0238071	0.0853583	2.29	1.92	-0.36	0.0438546	0.712221	Putative rhamnogalacturonan endolyase	Medtr8g068110	NA	NA	NA	NA	NA	NA	NA	NA	NA	NA
MtrunA17Chr6g0487841	1.33	1.09	-0.24	0.111889	0.257322	0.77	0.4	-0.36	0.0128641	0.560523	hypothetical protein	NA	NA	NA	NA	NA	NA	NA	NA	NA	NA	NA
MtrunA17Chr1g0198291	0.42	0.22	-0.19	0.198344	1	0.46	0.09	-0.36	0.0111047	1	Putative iron-chelate-transporting ATPase	Medtr1g492950	NA	NA	NA	NA	NA	NA	NA	NA	NA	NA
MtrunA17Chr3g0088861	0.87	0.68	-0.19	0.19724	0.371789	0.59	0.22	-0.36	0.0189374	0.599806	Putative Late nodulin	Medtr3g030075|Medtr3g030060	NA	NA	NA	NA	NA	NA	NA	NA	NA	NA
MtrunA17Chr3g0136461	0.53	0.36	-0.16	0.204714	0.381252	0.55	0.18	-0.36	0.0644529	0.766604	hypothetical protein	NA	NA	NA	NA	NA	NA	NA	NA	NA	NA	NA
MtrunA17Chr7g0233791	1.7	1.54	-0.16	0.415437	0.599293	1.71	1.34	-0.36	0.0805189	0.782807	hypothetical protein	NA	NA	NA	NA	NA	NA	NA	NA	NA	NA	NA
MtrunA17Chr8g0358711	2.8	2.66	-0.13	0.550431	0.711941	2.28	1.91	-0.36	0.102243	0.803266	hypothetical protein	Medtr0101s0030	NA	NA	NA	NA	NA	NA	NA	NA	NA	NA
MtrunA17Chr3g0092001	0.49	0.38	-0.1	0.408849	1	0.49	0.12	-0.36	0.0185497	1	Putative transferase	Medtr3g435290	NA	NA	NA	NA	NA	NA	NA	NA	NA	NA
MtrunA17Chr7g0216601	0.08	-0.03	-0.1	0.432202	1	0.33	-0.04	-0.36	0.0644405	1	Putative transcription factor AP2-EREBP family	Medtr7g009410	NA	NA	NA	NA	NA	NA	NA	NA	NA	NA
MtrunA17Chr7g0244241	0.76	0.66	-0.1	0.482174	0.656587	0.87	0.5	-0.36	0.0602448	0.755433	hypothetical protein	NA	NA	NA	NA	NA	NA	NA	NA	NA	NA	NA
MtrunA17Chr1g0160691	0.82	0.72	-0.09	0.49028	0.663331	0.98	0.61	-0.36	0.0129005	0.559764	Putative glycerophosphodiester phosphodiesterase	Medtr1g031470	NA	NA	NA	NA	NA	NA	NA	NA	NA	NA
MtrunA17Chr3g0104101	0.11	0.01	-0.09	0.628462	1	0.24	-0.13	-0.36	0.0166177	1	Putative peroxidase	Medtr3g462850	NA	NA	NA	NA	NA	NA	NA	NA	NA	NA
MtrunA17Chr2g0330641	0.6	0.55	-0.05	0.710631	0.828329	0.73	0.36	-0.36	0.00923981	0.533822	Putative transcription factor bHLH family	Medtr2g100490	NA	NA	NA	NA	NA	NA	NA	NA	NA	NA
MtrunA17Chr6g0477571	1.14	1.08	-0.05	0.774805	0.869869	1.01	0.64	-0.36	0.0314769	0.668492	hypothetical protein	Medtr0054s0220	NA	NA	NA	NA	NA	NA	NA	NA	NA	NA
MtrunA17Chr8g0380501	0.62	0.58	-0.03	0.856352	0.920911	0.61	0.24	-0.36	0.0475953	0.722217	Putative cytochrome P450	Medtr8g088470	NA	NA	NA	NA	NA	NA	NA	NA	NA	NA
MtrunA17Chr7g0249471	3.11	3.08	-0.02	0.934485	0.96569	3.01	2.64	-0.36	0.0766711	0.77991	hypothetical protein	Medtr7g080260	NA	NA	NA	NA	NA	NA	NA	NA	NA	NA
MtrunA17Chr5g0423311	-0.07	-0.09	-0.01	0.953856	1	0.19	-0.18	-0.36	0.019638	1	hypothetical protein	Medtr5g056040	NA	NA	NA	NA	NA	NA	NA	NA	NA	NA
MtrunA17Chr5g0442231	0.3	0.3	0	0.976795	1	0.77	0.4	-0.36	0.0173562	0.580986	Putative tetratricopeptide-like helical domain-containing protein	Medtr5g090170	NA	NA	NA	NA	NA	NA	NA	NA	NA	NA
MtrunA17Chr1g0179261	0.14	0.14	0.01	0.954146	1	0.36	-0.01	-0.36	0.0228785	1	Putative Late nodulin	Medtr1g061110	NA	NA	NA	NA	NA	NA	NA	NA	NA	NA
MtrunA17Chr3g0140461	0.68	0.69	0.01	0.942652	0.969918	0.4	0.03	-0.36	0.096151	1	Putative glycoside hydrolase family 18. catalytic domain. glycoside hydrolase superfamily	Medtr3g110280	NA	NA	NA	NA	NA	NA	NA	NA	NA	NA
MtrunA17Chr7g0219391	3.65	3.74	0.09	0.634381	0.773988	3.65	3.28	-0.36	0.148149	0.843267	Putative bifunctional inhibitor/plant lipid transfer protein/seed storage helical	NA	NA	NA	NA	NA	NA	NA	NA	NA	NA	NA
MtrunA17Chr8g0390901	2.28	2.37	0.09	0.575915	0.730473	1.93	1.56	-0.36	0.0749642	0.782708	Putative aluminum-activated malate transporter	Medtr8g104110	NA	NA	NA	NA	NA	NA	NA	NA	NA	NA
MtrunA17Chr1g0163661	0.08	0.18	0.1	0.538862	1	0.22	-0.15	-0.36	0.047922	1	hypothetical protein	NA	NA	NA	NA	NA	NA	NA	NA	NA	NA	NA
MtrunA17Chr6g0454061	1.65	1.74	0.1	0.620868	0.764258	1.43	1.06	-0.36	0.0437323	0.713205	Putative ribonuclease H-like domain-containing protein	NA	NA	NA	NA	NA	NA	NA	NA	NA	NA	NA
MtrunA17Chr0c03g0489861	7.42	7.54	0.13	0.416824	0.60069	7.15	6.78	-0.36	0.0577868	0.751807	Putative NADH:ubiquinone reductase (H(+)-translocating)	NA	NA	NA	NA	NA	NA	NA	NA	NA	NA	NA
MtrunA17Chr1g0152621	0.5	0.64	0.15	0.25377	0.438662	0.59	0.22	-0.36	0.0277399	0.652661	hypothetical protein	NA	NA	NA	NA	NA	NA	NA	NA	NA	NA	NA
MtrunA17Chr1g0175871	0.08	0.25	0.18	0.187659	1	0.53	0.16	-0.36	0.0931097	0.795846	Putative aminoacyltransferase. E1 ubiquitin-activating enzyme	Medtr1g054465	NA	NA	NA	NA	NA	NA	NA	NA	NA	NA
MtrunA17Chr2g0332721	3.22	3.43	0.21	0.324523	0.513857	3.15	2.78	-0.36	0.164442	0.855328	hypothetical protein	NA	NA	NA	NA	NA	NA	NA	NA	NA	NA	NA
MtrunA17Chr8g0382591	0.57	0.79	0.23	0.153177	0.314672	0.77	0.4	-0.36	0.116638	0.815524	Putative proton-dependent oligopeptide transporter family	Medtr8g091265	NA	NA	NA	NA	NA	NA	NA	NA	NA	NA
MtrunA17Chr3g0140851	0.49	0.74	0.25	0.0856966	0.214	0.73	0.36	-0.36	0.026216	0.644514	hypothetical protein	Medtr3g110750	NA	NA	NA	NA	NA	NA	NA	NA	NA	NA
MtrunA17Chr5g0442211	1.32	1.59	0.28	0.0532563	0.153573	1.62	1.25	-0.36	0.0536595	0.74337	Putative FMN-binding split barrel	Medtr5g090150	NA	NA	NA	NA	NA	NA	NA	NA	NA	NA
MtrunA17Chr2g0328591	1.22	1.53	0.32	0.0187933	0.0715051	1.38	1.01	-0.36	0.0331933	0.672008	hypothetical protein	NA	NA	NA	NA	NA	NA	NA	NA	NA	NA	NA
MtrunA17Chr3g0098351	1.02	1.41	0.4	0.00864733	0.0395159	1.1	0.73	-0.36	0.0165286	0.581351	Putative protein-serine/threonine phosphatase	NA	NA	NA	NA	NA	NA	NA	NA	NA	NA	NA
MtrunA17Chr7g0265611	2.52	2.91	0.4	0.00973725	0.0432703	2.83	2.46	-0.36	0.0244934	0.629444	Putative cytochrome P450	Medtr7g103450	NA	NA	NA	NA	NA	NA	NA	NA	NA	NA
MtrunA17Chr3g0112671	1.07	1.69	0.62	0.000563686	0.00448273	1.33	0.96	-0.36	0.0306484	0.663086	Putative proton-dependent oligopeptide transporter family. major facilitator superfamily	Medtr3g069500	NA	NA	NA	NA	NA	NA	NA	NA	NA	NA
MtrunA17Chr3g0131571	4.24	4.88	0.64	7.96512e-05	0.00086976	4.27	3.9	-0.36	0.0127446	0.558435	Putative rubredoxin-type	Medtr3g098520	NA	NA	NA	NA	NA	NA	NA	NA	NA	NA
MtrunA17Chr1g0193721	3.43	4.54	1.12	1.38052e-07	4.37028e-06	3.56	3.19	-0.36	0.0192173	0.598942	Putative pyridoxal phosphatase	Medtr1g085570	NA	NA	NA	NA	NA	NA	NA	NA	NA	NA
MtrunA17Chr5g0444201	1.91	3.06	1.15	7.91116e-07	1.82842e-05	2.55	2.18	-0.36	0.0533791	0.742121	Putative eukaryotic translation initiation factor SUI1	Medtr5g092820	NA	NA	NA	NA	NA	NA	NA	NA	NA	NA
MtrunA17Chr5g0402571	0.75	2.08	1.34	1.34336e-07	4.296e-06	0.87	0.5	-0.36	0.092398	0.795429	Putative peroxidase	Medtr5g017850	NA	NA	NA	NA	NA	NA	NA	NA	NA	NA
MtrunA17Chr7g0222031	2.85	4.22	1.37	1.29566e-07	4.17052e-06	2.56	2.19	-0.36	0.029236	0.65761	Ribulose bisphosphate carboxylase large chain	Medtr0002s0390	NA	NA	NA	NA	NA	NA	NA	NA	NA	NA
MtrunA17Chr1g0167761	2	3.9	1.91	1.37887e-09	1.10137e-07	2.67	2.3	-0.36	0.0303894	0.662073	Putative phosphate-transporting ATPase	Medtr1g043290	NA	NA	NA	NA	NA	NA	NA	NA	NA	NA
MtrunA17Chr8g0356661	1.05	3.44	2.4	4.2919e-10	4.51513e-08	1.67	1.3	-0.36	0.0655931	0.768736	Putative Acid phosphatase	NA	NA	NA	NA	NA	NA	NA	NA	NA	NA	NA
MtrunA17Chr5g0410201	1.85	1.33	-0.51	0.00205678	0.01282	1.69	1.33	-0.35	0.0102902	0.545974	Putative PGG domain-containing protein	Medtr5g028190	NA	NA	NA	NA	NA	NA	NA	NA	NA	NA
MtrunA17Chr4g0066321	0.62	0.11	-0.5	0.00271673	0.0160081	0.58	0.22	-0.35	0.0683653	0.770542	hypothetical protein	NA	NA	NA	NA	NA	NA	NA	NA	NA	NA	NA
MtrunA17Chr4g0076431	0.28	-0.07	-0.34	0.0457897	1	0.47	0.11	-0.35	0.0531544	1	Putative WEB family protein	Medtr4g134110	NA	NA	NA	NA	NA	NA	NA	NA	NA	NA
MtrunA17Chr7g0217801	3.88	3.55	-0.33	0.054289	0.155784	4.05	3.69	-0.35	0.00924373	0.533061	Putative SPX domain-containing protein	Medtr7g011330	NA	NA	NA	NA	NA	NA	NA	NA	NA	NA
MtrunA17Chr8g0350771	3.67	3.36	-0.31	0.0217681	0.0797801	3.47	3.11	-0.35	0.0216176	0.61423	hypothetical protein	Medtr8g032770	NA	NA	NA	NA	NA	NA	NA	NA	NA	NA
MtrunA17Chr1g0165911	0.76	0.48	-0.28	0.0624588	0.171497	0.84	0.48	-0.35	0.0607742	0.757505	Putative tetratricopeptide-like helical domain. DYW domain-containing protein	Medtr1g040535	NA	NA	NA	NA	NA	NA	NA	NA	NA	NA
MtrunA17Chr6g0464491	1.6	1.32	-0.27	0.105328	0.247275	1.51	1.15	-0.35	0.00800897	0.499728	hypothetical protein	Medtr6g043630	NA	NA	NA	NA	NA	NA	NA	NA	NA	NA
MtrunA17Chr1g0194831	3.1	2.83	-0.26	0.0418523	0.129277	3	2.64	-0.35	0.0124215	0.555992	hypothetical protein	Medtr1g087230	NA	NA	NA	NA	NA	NA	NA	NA	NA	NA
MtrunA17Chr5g0437361	2.48	2.22	-0.25	0.133286	0.286659	2.38	2.02	-0.35	0.0332523	0.671894	Putative transcription factor C2H2 family	Medtr5g082940	NA	NA	NA	NA	NA	NA	NA	NA	NA	NA
MtrunA17Chr1g0198841	1.45	1.21	-0.24	0.0745155	0.194187	1.45	1.09	-0.35	0.0826832	0.787649	hypothetical protein	NA	NA	NA	NA	NA	NA	NA	NA	NA	NA	NA
MtrunA17Chr1g0154391	0.66	0.43	-0.23	0.148337	0.308158	0.64	0.28	-0.35	0.00934119	0.533748	hypothetical protein	NA	NA	NA	NA	NA	NA	NA	NA	NA	NA	NA
MtrunA17Chr4g0040091	0.38	0.18	-0.2	0.105924	1	0.27	-0.09	-0.35	0.0584577	1	hypothetical protein	Medtr4g078180	NA	NA	NA	NA	NA	NA	NA	NA	NA	NA
MtrunA17Chr2g0317101	1.19	1.03	-0.16	0.256816	0.441737	1.3	0.94	-0.35	0.0274558	0.650885	Putative F-box domain-containing protein	Medtr2g078900	NA	NA	NA	NA	NA	NA	NA	NA	NA	NA
MtrunA17Chr3g0103501	0.41	0.24	-0.16	0.328535	1	0.36	0	-0.35	0.0411535	1	hypothetical protein	NA	NA	NA	NA	NA	NA	NA	NA	NA	NA	NA
MtrunA17Chr5g0418071	1.48	1.32	-0.15	0.32741	0.516651	1.48	1.12	-0.35	0.0240796	0.626029	Putative post-transcriptional gene silencing PAZ-Argonaute family	Medtr5g042590	NA	NA	NA	NA	NA	NA	NA	NA	NA	NA
MtrunA17Chr5g0441981	-0.11	-0.25	-0.14	0.316378	1	0.03	-0.33	-0.35	0.028827	1	Putative pentatricopeptide	NA	NA	NA	NA	NA	NA	NA	NA	NA	NA	NA
MtrunA17Chr7g0243361	0.62	0.49	-0.12	0.394467	0.579631	0.74	0.38	-0.35	0.0185636	0.59953	hypothetical protein	NA	NA	NA	NA	NA	NA	NA	NA	NA	NA	NA
MtrunA17Chr2g0333201	0.27	0.16	-0.11	0.463229	1	1.12	0.76	-0.35	0.364072	0.939404	Putative Cystatin domain-containing protein	Medtr2g103990	NA	NA	NA	NA	NA	NA	NA	NA	NA	NA
MtrunA17Chr7g0257201	0.16	0.05	-0.11	0.440219	1	0.3	-0.06	-0.35	0.0439065	1	Putative P-loop containing nucleoside triphosphate hydrolase. leucine-rich repeat domain. L	Medtr7g091140	NA	NA	NA	NA	NA	NA	NA	NA	NA	NA
MtrunA17Chr2g0304611	0.65	0.55	-0.1	0.51817	0.685976	0.55	0.19	-0.35	0.0156051	0.577519	hypothetical protein	NA	NA	NA	NA	NA	NA	NA	NA	NA	NA	NA
MtrunA17Chr7g0249411	0.64	0.54	-0.1	0.473689	0.649543	0.78	0.42	-0.35	0.0313552	0.668182	Putative 5-amino-6-(5-phosphoribosylamino)uracil reductase	Medtr7g080117	NA	NA	NA	NA	NA	NA	NA	NA	NA	NA
MtrunA17Chr6g0453231	3.07	2.99	-0.07	0.565849	0.722593	3.02	2.66	-0.35	0.0104594	0.542947	Putative transcription factor ZF-HD family	Medtr6g012280	NA	NA	NA	NA	NA	NA	NA	NA	NA	NA
MtrunA17Chr1g0170961	0.15	0.09	-0.06	0.636737	1	0.33	-0.03	-0.35	0.015214	1	Putative leucine-rich repeat domain. L domain-containing protein	NA	NA	NA	NA	NA	NA	NA	NA	NA	NA	NA
MtrunA17Chr7g0261181	0.93	0.86	-0.06	0.680159	0.806791	1.15	0.79	-0.35	0.0194446	0.600032	Putative transcription factor AP2-EREBP family	Medtr7g096810	NA	NA	NA	NA	NA	NA	NA	NA	NA	NA
MtrunA17Chr8g0341061	0.44	0.37	-0.06	0.716937	1	0.37	0.01	-0.35	0.0173779	1	Putative transferase. protein kinase RLK-Pelle-LRR-I-1 family	Medtr8g014970	NA	NA	NA	NA	NA	NA	NA	NA	NA	NA
MtrunA17Chr2g0307541	0.43	0.38	-0.05	0.715684	1	0.56	0.2	-0.35	0.018963	0.5994	Putative protein MIZU-KUSSEI 1-like. plant	Medtr2g055990	NA	NA	NA	NA	NA	NA	NA	NA	NA	NA
MtrunA17Chr3g0121311	0.49	0.47	-0.01	0.941812	1	0.3	-0.06	-0.35	0.094394	1	Putative 15-cis-phytoene synthase	Medtr3g083630	NA	NA	NA	NA	NA	NA	NA	NA	NA	NA
MtrunA17Chr6g0463981	1.28	1.27	-0.01	0.950567	0.974111	1.26	0.9	-0.35	0.0458394	0.719726	hypothetical protein	NA	NA	NA	NA	NA	NA	NA	NA	NA	NA	NA
MtrunA17Chr3g0130841	2.2	2.23	0.03	0.841641	0.9124	2.35	1.99	-0.35	0.0315256	0.668162	Putative PB1 domain. CBS domain-containing protein	Medtr3g097010	NA	NA	NA	NA	NA	NA	NA	NA	NA	NA
MtrunA17Chr8g0374211	0.56	0.6	0.04	0.811367	0.893846	0.79	0.43	-0.35	0.0271803	0.649288	Putative tetratricopeptide-like helical domain-containing protein	Medtr8g479320	NA	NA	NA	NA	NA	NA	NA	NA	NA	NA
MtrunA17Chr2g0298941	-0.09	-0.04	0.06	0.628961	1	0.18	-0.18	-0.35	0.0179052	1	Putative E3 ubiquitin-protein ligase SIN	Medtr2g038420	NA	NA	NA	NA	NA	NA	NA	NA	NA	NA
MtrunA17Chr4g0064071	4.89	4.95	0.06	0.690205	0.81384	4.58	4.22	-0.35	0.0386574	0.700775	hypothetical protein	Medtr4g114950	NA	NA	NA	NA	NA	NA	NA	NA	NA	NA
MtrunA17Chr2g0279501	0.45	0.51	0.07	0.627595	0.7696	0.7	0.34	-0.35	0.0141836	0.573932	hypothetical protein	Medtr2g009360	NA	NA	NA	NA	NA	NA	NA	NA	NA	NA
MtrunA17Chr6g0482341	-0.03	0.04	0.07	0.622557	1	0.2	-0.16	-0.35	0.00716424	1	hypothetical protein	Medtr6g078920	NA	NA	NA	NA	NA	NA	NA	NA	NA	NA
MtrunA17Chr4g0005641	-0.05	0.06	0.11	0.425336	1	0.31	-0.05	-0.35	0.0239496	1	Putative gamma interferon inducible lysosomal thiol reductase GILT	Medtr4g014620	NA	NA	NA	NA	NA	NA	NA	NA	NA	NA
MtrunA17Chr4g0035911	0.42	0.55	0.13	0.54218	0.705501	0.5	0.14	-0.35	0.0620938	0.76088	hypothetical protein	Medtr4g071720	NA	NA	NA	NA	NA	NA	NA	NA	NA	NA
MtrunA17Chr4g0044421	-0.25	-0.06	0.19	0.189978	1	0.36	0	-0.35	0.0258037	1	Putative transcription factor MYB-HB-like family	Medtr4g485530	NA	NA	NA	NA	NA	NA	NA	NA	NA	NA
MtrunA17Chr7g0268721	0.26	0.45	0.19	0.109628	1	0.64	0.28	-0.35	0.0234226	0.622433	Putative oxidoreductase	Medtr7g108210	NA	NA	NA	NA	NA	NA	NA	NA	NA	NA
MtrunA17Chr4g0042311	-0.07	0.15	0.22	0.121391	1	0.38	0.02	-0.35	0.0487293	1	Putative nck-associated protein	Medtr4g081610	NA	NA	NA	NA	NA	NA	NA	NA	NA	NA
MtrunA17Chr1g0160771	0.65	0.89	0.25	0.176072	0.344673	0.39	0.03	-0.35	0.0179717	1	Putative glycerophosphodiester phosphodiesterase. protein kinase RLK-Pelle-LRK10L-2 family	Medtr1g031580	NA	NA	NA	NA	NA	NA	NA	NA	NA	NA
MtrunA17Chr8g0359851	3.24	3.49	0.26	0.258647	0.443714	2.62	2.26	-0.35	0.0713024	0.777523	Putative P-loop containing nucleoside triphosphate hydrolase	NA	NA	NA	NA	NA	NA	NA	NA	NA	NA	NA
MtrunA17MTg0490671	6.99	7.25	0.26	0.147435	0.306801	6.67	6.31	-0.35	0.0416257	0.706166	Putative ribosomal protein L5	NA	NA	NA	NA	NA	NA	NA	NA	NA	NA	NA
MtrunA17Chr1g0164431	0.97	1.29	0.33	0.0430723	0.131935	1.14	0.78	-0.35	0.0138517	0.567864	hypothetical protein	NA	NA	NA	NA	NA	NA	NA	NA	NA	NA	NA
MtrunA17Chr4g0051041	0.98	1.31	0.34	0.0481473	0.142963	1.13	0.77	-0.35	0.0277369	0.653083	Putative flavonoid 3'.5'-methyltransferase	Medtr4g094368	NA	NA	NA	NA	NA	NA	NA	NA	NA	NA
MtrunA17Chr5g0394991	4.32	4.65	0.34	0.048859	0.144393	4.09	3.73	-0.35	0.0247773	0.631537	Putative plant lipid transfer protein/Par allergen	Medtr5g006940	NA	NA	NA	NA	NA	NA	NA	NA	NA	NA
MtrunA17Chr8g0344231	6.9	7.32	0.42	0.11851	0.267748	6.33	5.97	-0.35	0.205977	0.881008	hypothetical protein	NA	NA	NA	NA	NA	NA	NA	NA	NA	NA	NA
MtrunA17Chr5g0432241	0.01	0.57	0.56	0.00127176	0.00872258	0.45	0.09	-0.35	0.0731708	1	Putative catechol O-methyltransferase	Medtr5g074580	NA	NA	NA	NA	NA	NA	NA	NA	NA	NA
MtrunA17Chr7g0237131	0.39	1.09	0.71	9.18297e-05	0.000982535	0.77	0.41	-0.35	0.0157569	0.574951	hypothetical protein	NA	NA	NA	NA	NA	NA	NA	NA	NA	NA	NA
MtrunA17Chr4g0004101	3.36	4.2	0.84	6.015e-05	0.000692537	3.43	3.07	-0.35	0.0109808	0.542915	Putative long-chain-fatty-acid--CoA ligase	Medtr4g011790	NA	NA	NA	NA	NA	NA	NA	NA	NA	NA
MtrunA17Chr6g0482721	1.46	2.29	0.84	5.72127e-06	9.45488e-05	1.72	1.36	-0.35	0.0864771	0.788863	Putative small GTPase superfamily. P-loop containing nucleoside triphosphate hydrolase	Medtr6g079550	NA	NA	NA	NA	NA	NA	NA	NA	NA	NA
MtrunA17Chr1g0199801	6.18	7.04	0.87	4.09688e-06	7.2126e-05	6.32	5.96	-0.35	0.0125783	0.557412	Putative phospholipase A(2)	Medtr1g095165	NA	NA	NA	NA	NA	NA	NA	NA	NA	NA
MtrunA17Chr2g0285361	0.5	1.48	0.99	1.91045e-05	0.000262742	0.85	0.49	-0.35	0.0720288	0.777025	hypothetical protein	NA	NA	NA	NA	NA	NA	NA	NA	NA	NA	NA
MtrunA17Chr1g0201581	4.23	5.35	1.12	3.36562e-07	8.90598e-06	4.29	3.93	-0.35	0.0190907	0.599186	hypothetical protein	Medtr1g098310	NA	NA	NA	NA	NA	NA	NA	NA	NA	NA
MtrunA17Chr3g0089161	3.04	4.71	1.68	3.79952e-10	4.09706e-08	3.57	3.21	-0.35	0.0237903	0.625282	hypothetical protein	Medtr3g030850	NA	NA	NA	NA	NA	NA	NA	NA	NA	NA
MtrunA17Chr3g0085011	2.49	4.36	1.88	1.54325e-08	7.57485e-07	2.85	2.49	-0.35	0.0194822	0.599413	Putative proteinase inhibitor I13. potato inhibitor I	Medtr3g020970	NA	NA	NA	NA	NA	NA	NA	NA	NA	NA
MtrunA17Chr5g0438021	1.33	3.52	2.19	1.65754e-10	2.23419e-08	1.51	1.15	-0.35	0.0294822	0.659817	Putative peroxidase	Medtr5g083860	NA	NA	NA	NA	NA	NA	NA	NA	NA	NA
MtrunA17Chr4g0041451	1.48	3.8	2.33	1.03952e-11	3.20265e-09	2.16	1.8	-0.35	0.079268	0.781607	hypothetical protein	Medtr4g080340	NA	NA	NA	NA	NA	NA	NA	NA	NA	NA
MtrunA17Chr4g0044831	1.41	6.67	5.27	3.93446e-11	7.93933e-09	1.22	0.86	-0.35	0.0466901	0.721107	Putative ferredoxin--nitrite reductase	Medtr4g086020	NA	NA	NA	NA	NA	NA	NA	NA	NA	NA
MtrunA17Chr2g0287361	7.72	5.73	-1.98	2.34719e-09	1.66309e-07	7.32	6.97	-0.34	0.0390185	0.702829	hypothetical protein	Medtr2g021580	NA	NA	NA	NA	NA	NA	NA	NA	NA	NA
MtrunA17Chr3g0122441	5.62	3.92	-1.69	8.49177e-10	7.55198e-08	5.13	4.78	-0.34	0.032662	0.673044	Putative plant lipid transfer protein/Par allergen	Medtr3g085210	NA	NA	NA	NA	NA	NA	NA	NA	NA	NA
MtrunA17Chr5g0412211	3.89	2.44	-1.44	8.4205e-08	2.92312e-06	3.72	3.37	-0.34	0.0331425	0.672726	Putative protein Networked (NET). actin-binding (NAB)	Medtr5g032060	NA	NA	NA	NA	NA	NA	NA	NA	NA	NA
MtrunA17Chr1g0156621	5.69	4.33	-1.35	2.75076e-07	7.5692e-06	5.42	5.07	-0.34	0.0900961	0.795815	Putative gibberellin regulated protein	Medtr1g025250	NA	NA	NA	NA	NA	NA	NA	NA	NA	NA
MtrunA17Chr2g0281121	2.75	1.45	-1.29	7.72917e-08	2.71591e-06	2.47	2.12	-0.34	0.01845	0.598964	hypothetical protein	Medtr2g011760	NA	NA	NA	NA	NA	NA	NA	NA	NA	NA
MtrunA17Chr5g0406481	4.83	3.74	-1.09	5.20734e-06	8.74377e-05	4.5	4.15	-0.34	0.0116384	0.550145	hypothetical protein	Medtr5g023470	NA	NA	NA	NA	NA	NA	NA	NA	NA	NA
MtrunA17Chr2g0296501	4.61	3.85	-0.75	6.15595e-05	0.000704535	4.46	4.11	-0.34	0.015774	0.574903	hypothetical protein	Medtr2g437600	NA	NA	NA	NA	NA	NA	NA	NA	NA	NA
MtrunA17Chr4g0050091	6.08	5.33	-0.74	2.24273e-05	0.000301237	6.27	5.92	-0.34	0.0473796	0.721753	hypothetical protein	Medtr4g093790	NA	NA	NA	NA	NA	NA	NA	NA	NA	NA
MtrunA17Chr2g0298991	3.08	2.38	-0.7	5.93944e-05	0.000685439	3.15	2.8	-0.34	0.0187343	0.598231	hypothetical protein	Medtr2g038500	NA	NA	NA	NA	NA	NA	NA	NA	NA	NA
MtrunA17Chr7g0269531	7.2	6.52	-0.67	0.000818723	0.0061149	7.31	6.96	-0.34	0.125956	0.829022	Putative pectinesterase	Medtr7g108900	NA	NA	NA	NA	NA	NA	NA	NA	NA	NA
MtrunA17Chr3g0112781	3.92	3.41	-0.51	0.00211916	0.0130952	3.8	3.45	-0.34	0.00675289	0.48543	hypothetical protein	Medtr3g069720	NA	NA	NA	NA	NA	NA	NA	NA	NA	NA
MtrunA17Chr0c01g0489511	2.51	2	-0.5	0.00129843	0.00887027	2.74	2.39	-0.34	0.0304027	0.6619	hypothetical protein	Medtr0002s0900	NA	NA	NA	NA	NA	NA	NA	NA	NA	NA
MtrunA17Chr0c03g0489921	1.75	1.24	-0.5	0.00276623	0.0162526	1.24	0.89	-0.34	0.116541	0.81576	hypothetical protein	NA	NA	NA	NA	NA	NA	NA	NA	NA	NA	NA
MtrunA17Chr2g0294231	2.22	1.74	-0.47	0.00198504	0.0124583	1.61	1.26	-0.34	0.0277344	0.653519	Putative transcription factor WRKY family	Medtr2g033820	NA	NA	NA	NA	NA	NA	NA	NA	NA	NA
MtrunA17Chr7g0233441	0.76	0.33	-0.42	0.00361534	0.0201634	0.69	0.34	-0.34	0.118989	0.819839	Putative transcription factor bHLH family	Medtr7g451650	NA	NA	NA	NA	NA	NA	NA	NA	NA	NA
MtrunA17Chr8g0369351	2.33	1.91	-0.41	0.0343789	0.111702	1.7	1.35	-0.34	0.0320876	0.671859	hypothetical protein	NA	NA	NA	NA	NA	NA	NA	NA	NA	NA	NA
MtrunA17Chr7g0214591	2.09	1.7	-0.38	0.0459468	0.138237	1.54	1.19	-0.34	0.0592196	0.754711	hypothetical protein	NA	NA	NA	NA	NA	NA	NA	NA	NA	NA	NA
MtrunA17Chr8g0354571	1.44	1.1	-0.34	0.0557242	0.158557	1.3	0.95	-0.34	0.0495473	0.727082	11-oxo-beta-amyrin 30-oxidase	Medtr8g042060	NA	NA	NA	NA	NA	NA	NA	NA	NA	NA
MtrunA17Chr4g0062141	1.21	0.89	-0.32	0.0465546	0.139518	1.37	1.02	-0.34	0.0661151	0.769075	hypothetical protein	NA	NA	NA	NA	NA	NA	NA	NA	NA	NA	NA
MtrunA17Chr3g0111891	0.78	0.51	-0.26	0.0692327	0.184546	0.49	0.14	-0.34	0.0423626	1	hypothetical protein	NA	NA	NA	NA	NA	NA	NA	NA	NA	NA	NA
MtrunA17Chr1g0201841	0.97	0.72	-0.24	0.0623601	0.171335	0.58	0.23	-0.34	0.0632618	0.762613	hypothetical protein	Medtr1g098740	NA	NA	NA	NA	NA	NA	NA	NA	NA	NA
MtrunA17Chr7g0260001	0.93	0.68	-0.24	0.0619929	0.170679	0.83	0.48	-0.34	0.0691684	0.772893	hypothetical protein	Medtr7g095160	NA	NA	NA	NA	NA	NA	NA	NA	NA	NA
MtrunA17Chr4g0050701	1.92	1.7	-0.22	0.136189	0.290656	1.92	1.57	-0.34	0.0121689	0.551009	Putative transcription factor NAM family	Medtr4g094302	NA	NA	NA	NA	NA	NA	NA	NA	NA	NA
MtrunA17Chr5g0412511	2.19	1.97	-0.22	0.109173	0.252979	2.29	1.94	-0.34	0.0666433	0.767776	Putative alpha/Beta hydrolase	Medtr5g032660	NA	NA	NA	NA	NA	NA	NA	NA	NA	NA
MtrunA17Chr2g0327561	1.13	0.93	-0.19	0.284662	0.472738	1.07	0.72	-0.34	0.054145	0.744804	Putative protein kinase AGC-RSK-2 family	Medtr2g095980	NA	NA	NA	NA	NA	NA	NA	NA	NA	NA
MtrunA17Chr8g0347361	0.22	0.04	-0.17	0.209777	1	0.51	0.16	-0.34	0.0458765	0.719224	Putative nucleic acid-binding protein	Medtr8g027910	NA	NA	NA	NA	NA	NA	NA	NA	NA	NA
MtrunA17Chr2g0289701	1.12	0.95	-0.16	0.409829	0.594083	1.1	0.75	-0.34	0.061954	0.760362	hypothetical protein	Medtr2g025520	NA	NA	NA	NA	NA	NA	NA	NA	NA	NA
MtrunA17Chr3g0118351	0.39	0.23	-0.16	0.21712	1	0.73	0.38	-0.34	0.0666536	0.767611	Putative L-ascorbate oxidase	NA	NA	NA	NA	NA	NA	NA	NA	NA	NA	NA
MtrunA17Chr5g0444441	0.37	0.21	-0.15	0.3044	1	0.7	0.35	-0.34	0.339547	0.931434	Putative DNA mismatch repair protein MutS	NA	NA	NA	NA	NA	NA	NA	NA	NA	NA	NA
MtrunA17Chr3g0083911	-0.05	-0.2	-0.14	0.287115	1	0.24	-0.11	-0.34	0.0186269	1	hypothetical protein	NA	NA	NA	NA	NA	NA	NA	NA	NA	NA	NA
MtrunA17Chr1g0201361	0.73	0.59	-0.13	0.3893	0.5751	0.93	0.58	-0.34	0.0219907	0.614204	Putative mitochondrial carrier domain-containing protein	Medtr1g097890	NA	NA	NA	NA	NA	NA	NA	NA	NA	NA
MtrunA17Chr4g0006151	2.75	2.61	-0.13	0.417534	0.601136	2.64	2.29	-0.34	0.0778458	0.779657	hypothetical protein	NA	NA	NA	NA	NA	NA	NA	NA	NA	NA	NA
MtrunA17Chr6g0457131	0.66	0.54	-0.12	0.396188	0.581146	0.72	0.37	-0.34	0.0175522	0.583168	hypothetical protein	Medtr6g017235	NA	NA	NA	NA	NA	NA	NA	NA	NA	NA
MtrunA17Chr7g0253451	3.93	3.84	-0.09	0.524434	0.690903	3.91	3.56	-0.34	0.0133424	0.564034	hypothetical protein	Medtr7g085850	NA	NA	NA	NA	NA	NA	NA	NA	NA	NA
MtrunA17Chr5g0444611	1.13	1.04	-0.08	0.649593	0.785494	1.53	1.18	-0.34	0.0407831	0.708041	hypothetical protein	Medtr5g093440	NA	NA	NA	NA	NA	NA	NA	NA	NA	NA
MtrunA17Chr4g0012691	1.21	1.14	-0.06	0.650082	0.785838	1.34	0.99	-0.34	0.0278374	0.651028	Putative transcription factor C2H2 family	Medtr4g027440	NA	NA	NA	NA	NA	NA	NA	NA	NA	NA
MtrunA17Chr4g0065521	0.13	0.06	-0.06	0.638932	1	-0.01	-0.36	-0.34	0.0244172	1	Putative protein kinase RLK-Pelle-DLSV family	Medtr4g117020	NA	NA	NA	NA	NA	NA	NA	NA	NA	NA
MtrunA17Chr4g0003391	0.37	0.32	-0.05	0.733365	1	0.7	0.35	-0.34	0.0553035	0.745618	hypothetical protein	Medtr4g010530	NA	NA	NA	NA	NA	NA	NA	NA	NA	NA
MtrunA17Chr6g0477731	0.07	0.03	-0.04	0.778195	1	0.09	-0.26	-0.34	0.0219432	1	hypothetical protein	NA	NA	NA	NA	NA	NA	NA	NA	NA	NA	NA
MtrunA17Chr8g0348441	0.32	0.27	-0.04	0.77407	1	0.51	0.16	-0.34	0.026876	0.646474	Putative ste24 endopeptidase	NA	NA	NA	NA	NA	NA	NA	NA	NA	NA	NA
MtrunA17Chr4g0029741	-0.21	-0.25	-0.03	0.808628	1	0.2	-0.15	-0.34	0.0277686	1	Putative Late nodulin	Medtr4g060590	NA	NA	NA	NA	NA	NA	NA	NA	NA	NA
MtrunA17Chr4g0056991	0.32	0.28	-0.03	0.845735	1	0.48	0.13	-0.34	0.0239274	1	Putative N-methylcoclaurine 3'-monooxygenase	NA	NA	NA	NA	NA	NA	NA	NA	NA	NA	NA
MtrunA17Chr1g0196281	6.11	6.08	-0.02	0.874617	0.931869	6.17	5.82	-0.34	0.12878	0.829071	hypothetical protein	NA	NA	NA	NA	NA	NA	NA	NA	NA	NA	NA
MtrunA17Chr7g0260921	1.52	1.51	0	0.982146	0.990325	1.42	1.07	-0.34	0.0557853	0.747911	hypothetical protein	NA	NA	NA	NA	NA	NA	NA	NA	NA	NA	NA
MtrunA17Chr8g0365961	0.52	0.51	0	0.986373	0.992789	1.06	0.71	-0.34	0.0160364	0.576386	Putative tetratricopeptide-like helical domain. DYW domain-containing protein	Medtr8g065730	NA	NA	NA	NA	NA	NA	NA	NA	NA	NA
MtrunA17Chr3g0112511	0.89	0.9	0.01	0.942791	0.970002	0.91	0.56	-0.34	0.016776	0.577043	Putative P-loop containing nucleoside triphosphate hydrolase. leucine-rich repeat domain. L	Medtr3g069210	NA	NA	NA	NA	NA	NA	NA	NA	NA	NA
MtrunA17Chr5g0417471	2.84	2.85	0.01	0.947383	0.972291	2.36	2.01	-0.34	0.114373	0.812619	hypothetical protein	NA	NA	NA	NA	NA	NA	NA	NA	NA	NA	NA
MtrunA17Chr1g0163831	0.23	0.25	0.02	0.886926	1	0.42	0.07	-0.34	0.0410472	1	Putative P-loop containing nucleoside triphosphate hydrolase	Medtr1g036860	NA	NA	NA	NA	NA	NA	NA	NA	NA	NA
MtrunA17Chr4g0071131	0.21	0.23	0.03	0.873128	1	0.54	0.19	-0.34	0.103732	0.805434	hypothetical protein	Medtr4g126170	NA	NA	NA	NA	NA	NA	NA	NA	NA	NA
MtrunA17Chr7g0275911	1.33	1.35	0.03	0.849618	0.916612	1.56	1.21	-0.34	0.0296466	0.661126	Putative transcription factor MYB-HB-like family	Medtr7g117730	NA	NA	NA	NA	NA	NA	NA	NA	NA	NA
MtrunA17Chr8g0392971	6.71	6.73	0.03	0.796912	0.883932	6.96	6.61	-0.34	0.187073	0.8685	Putative peptidase M41. ATPase. AAA-type. core. P-loop containing nucleoside triphosphate hydrolase	Medtr8g107160	NA	NA	NA	NA	NA	NA	NA	NA	NA	NA
MtrunA17Chr1g0191151	0.56	0.59	0.04	0.820296	0.89909	0.91	0.56	-0.34	0.0157784	0.574393	Putative Seed maturation protein	Medtr1g081760	NA	NA	NA	NA	NA	NA	NA	NA	NA	NA
MtrunA17Chr1g0192941	-0.19	-0.16	0.04	0.734665	1	0.16	-0.19	-0.34	0.0311958	1	hypothetical protein	NA	NA	NA	NA	NA	NA	NA	NA	NA	NA	NA
MtrunA17Chr5g0432411	0.52	0.56	0.04	0.798731	0.885239	0.57	0.22	-0.34	0.0692058	0.773034	Putative F-box domain-containing protein	Medtr5g074870	NA	NA	NA	NA	NA	NA	NA	NA	NA	NA
MtrunA17Chr7g0235921	0.3	0.35	0.05	0.697134	1	0.56	0.21	-0.34	0.0613878	0.759087	hypothetical protein	Medtr7g056317	NA	NA	NA	NA	NA	NA	NA	NA	NA	NA
MtrunA17Chr6g0466831	3.72	3.77	0.06	0.692838	0.815718	3.78	3.43	-0.34	0.0159865	0.578591	Putative soyasaponin III rhamnosyltransferase	Medtr6g042310	NA	NA	NA	NA	NA	NA	NA	NA	NA	NA
MtrunA17Chr6g0456561	3.41	3.48	0.07	0.652302	0.78728	3.55	3.2	-0.34	0.070933	0.778391	Putative glucan endo-1.3-beta-D-glucosidase	Medtr6g016795	NA	NA	NA	NA	NA	NA	NA	NA	NA	NA
MtrunA17Chr6g0485821	0.15	0.21	0.07	0.568651	1	0.49	0.14	-0.34	0.0259784	1	hypothetical protein	Medtr6g087600	NA	NA	NA	NA	NA	NA	NA	NA	NA	NA
MtrunA17Chr2g0301251	3.91	4	0.1	0.429088	0.61167	3.78	3.43	-0.34	0.017172	0.579795	Putative transcription factor ARF family	Medtr2g043250	NA	NA	NA	NA	NA	NA	NA	NA	NA	NA
MtrunA17Chr1g0148301	0.47	0.57	0.11	0.497901	0.669625	0.56	0.21	-0.34	0.0412199	0.707359	Putative RNA helicase	Medtr1g010030	NA	NA	NA	NA	NA	NA	NA	NA	NA	NA
MtrunA17Chr1g0163981	1.07	1.17	0.11	0.409725	0.593982	0.74	0.39	-0.34	0.0335816	0.674183	Putative P-loop containing nucleoside triphosphate hydrolase. leucine-rich repeat domain. L	Medtr1g037130|Medtr0012s0150	NA	NA	NA	NA	NA	NA	NA	NA	NA	NA
MtrunA17Chr3g0092661	1.47	1.58	0.11	0.56078	0.719207	1.3	0.95	-0.34	0.0983408	0.801892	hypothetical protein	NA	NA	NA	NA	NA	NA	NA	NA	NA	NA	NA
MtrunA17Chr3g0145601	0	0.11	0.12	0.323919	1	0.22	-0.13	-0.34	0.0523998	1	hypothetical protein	Medtr3g117860	NA	NA	NA	NA	NA	NA	NA	NA	NA	NA
MtrunA17Chr7g0216771	0.24	0.36	0.13	0.310844	1	0.31	-0.04	-0.34	0.0118278	1	Putative non-specific serine/threonine protein kinase	Medtr7g009570	NA	NA	NA	NA	NA	NA	NA	NA	NA	NA
MtrunA17Chr7g0231191	3.55	3.67	0.13	0.31295	0.503105	3.46	3.11	-0.34	0.048273	0.724397	Putative casparian strip membrane protein	Medtr0160s0040	NA	NA	NA	NA	NA	NA	NA	NA	NA	NA
MtrunA17Chr1g0177591	2.71	2.86	0.15	0.29219	0.480682	2.81	2.46	-0.34	0.0207282	0.610075	Putative proton-dependent oligopeptide transporter family. major facilitator superfamily	Medtr1g057460	NA	NA	NA	NA	NA	NA	NA	NA	NA	NA
MtrunA17Chr1g0179851	0.12	0.33	0.22	0.177013	1	0.29	-0.06	-0.34	0.117663	1	Putative thaumatin	Medtr1g062340	NA	NA	NA	NA	NA	NA	NA	NA	NA	NA
MtrunA17Chr1g0184541	0.46	0.73	0.28	0.140276	0.296572	0.54	0.19	-0.34	0.0230986	0.621234	Putative major intrinsic protein	NA	NA	NA	NA	NA	NA	NA	NA	NA	NA	NA
MtrunA17Chr5g0422501	3.73	4.01	0.28	0.0490499	0.144796	3.5	3.15	-0.34	0.0345745	0.676697	Putative transcription factor RAV family	Medtr5g053920	NA	NA	NA	NA	NA	NA	NA	NA	NA	NA
MtrunA17Chr2g0285151	4.74	5.11	0.38	0.00560943	0.0283023	4.72	4.37	-0.34	0.0611673	0.758766	Putative chromatin remodeler Bromodomain family	Medtr2g018270	NA	NA	NA	NA	NA	NA	NA	NA	NA	NA
MtrunA17Chr3g0088481	1.5	1.88	0.39	0.00724697	0.0345774	1.64	1.29	-0.34	0.0509608	0.731986	Putative poly(ADP-ribose) glycohydrolase	Medtr3g029520|Medtr3g029530	NA	NA	NA	NA	NA	NA	NA	NA	NA	NA
MtrunA17Chr6g0455361	0.65	1.05	0.41	0.00803603	0.0374111	0.62	0.27	-0.34	0.0948651	0.797736	Putative isoflavone-7-O-beta-glucoside 6''-O-malonyltransferase	Medtr6g015850	NA	NA	NA	NA	NA	NA	NA	NA	NA	NA
MtrunA17Chr5g0399671	0.87	1.35	0.49	0.00116072	0.00812079	1.12	0.77	-0.34	0.00942829	0.534807	Putative FAD-binding domain. FAD/NAD(P)-binding domain-containing protein	Medtr5g013260	NA	NA	NA	NA	NA	NA	NA	NA	NA	NA
MtrunA17Chr6g0487561	2.65	3.19	0.55	0.00052137	0.00420533	2.21	1.86	-0.34	0.0646803	0.766387	Putative transferase	Medtr6g090605	NA	NA	NA	NA	NA	NA	NA	NA	NA	NA
MtrunA17Chr6g0450831	0.57	1.13	0.56	0.00101694	0.00730138	0.84	0.49	-0.34	0.0427896	0.706696	hypothetical protein	Medtr6g007180	NA	NA	NA	NA	NA	NA	NA	NA	NA	NA
MtrunA17Chr2g0279041	1.44	2.01	0.58	0.0359814	0.115431	1.86	1.51	-0.34	0.0888285	0.793378	Putative peroxidase	Medtr2g008710	NA	NA	NA	NA	NA	NA	NA	NA	NA	NA
MtrunA17Chr4g0071341	3.32	4	0.68	0.00169062	0.0109635	2.97	2.62	-0.34	0.131522	0.83061	Putative xyloglucan:xyloglucosyl transferase	Medtr4g126920	NA	NA	NA	NA	NA	NA	NA	NA	NA	NA
MtrunA17Chr8g0366871	3.29	3.97	0.68	6.59569e-05	0.000745222	3.35	3	-0.34	0.034222	0.674453	Putative chromatin regulator PHD family	Medtr8g067490	NA	NA	NA	NA	NA	NA	NA	NA	NA	NA
MtrunA17Chr5g0406711	0.81	1.51	0.71	0.000104918	0.00109673	1.03	0.68	-0.34	0.0323961	0.671111	Putative serine O-acetyltransferase	Medtr5g023760	NA	NA	NA	NA	NA	NA	NA	NA	NA	NA
MtrunA17Chr7g0236231	2.34	3.05	0.71	3.38261e-05	0.000426453	2.48	2.13	-0.34	0.0178011	0.586439	Putative protein kinase RLK-Pelle-DLSV family	Medtr7g056450	NA	NA	NA	NA	NA	NA	NA	NA	NA	NA
MtrunA17Chr4g0044561	0.34	1.12	0.78	0.000360555	0.00310103	0.5	0.15	-0.34	0.0372006	0.692474	Putative filament-like plant protein	Medtr4g085570	NA	NA	NA	NA	NA	NA	NA	NA	NA	NA
MtrunA17Chr8g0368961	4.44	5.22	0.78	0.000384659	0.00327406	4.38	4.03	-0.34	0.138645	0.833579	Putative defensin. plant	NA	NA	NA	NA	NA	NA	NA	NA	NA	NA	NA
MtrunA17Chr3g0088261	1.82	2.71	0.89	8.94208e-06	0.000138366	2.13	1.78	-0.34	0.0147269	0.57938	hypothetical protein	NA	NA	NA	NA	NA	NA	NA	NA	NA	NA	NA
MtrunA17Chr4g0053251	3.1	4.29	1.2	1.06248e-07	3.55252e-06	3.53	3.18	-0.34	0.0338292	0.675243	Putative aminocyclopropanecarboxylate oxidase	Medtr4g094900	NA	NA	NA	NA	NA	NA	NA	NA	NA	NA
MtrunA17Chr2g0296081	2.82	4.63	1.82	5.39355e-10	5.33266e-08	3.27	2.92	-0.34	0.0103398	0.546748	Putative chlorophyll A-B binding protein	Medtr2g436960	NA	NA	NA	NA	NA	NA	NA	NA	NA	NA
MtrunA17Chr5g0430071	0.51	2.42	1.92	1.02407e-09	8.7036e-08	0.91	0.56	-0.34	0.0282293	0.652852	Putative cytochrome P450	Medtr5g070830	NA	NA	NA	NA	NA	NA	NA	NA	NA	NA
MtrunA17Chr5g0425701	2.44	1.08	-1.35	2.46249e-07	6.96481e-06	1.78	1.44	-0.33	0.0303056	0.663025	Putative stigma-specific protein Stig1	Medtr5g063040	NA	NA	NA	NA	NA	NA	NA	NA	NA	NA
MtrunA17Chr3g0104611	3.26	2.37	-0.88	5.99063e-06	9.8061e-05	3.09	2.75	-0.33	0.0481969	0.724649	Putative oxidoreductase	Medtr3g463660	NA	NA	NA	NA	NA	NA	NA	NA	NA	NA
MtrunA17Chr3g0124411	5.11	4.4	-0.7	0.000106295	0.00111012	4.84	4.5	-0.33	0.0979911	0.801344	Putative heavy metal-associated domain. HMA	Medtr3g087770	NA	NA	NA	NA	NA	NA	NA	NA	NA	NA
MtrunA17Chr8g0341491	1.52	0.89	-0.62	0.00636423	0.0312115	1.4	1.06	-0.33	0.0512842	0.733256	Putative anoctamin	Medtr8g015550	NA	NA	NA	NA	NA	NA	NA	NA	NA	NA
MtrunA17Chr5g0417621	0.33	-0.23	-0.55	0.00120644	1	0.15	-0.19	-0.33	0.024202	1	Putative transcription factor MYB-HB-like family	Medtr5g041570	NA	NA	NA	NA	NA	NA	NA	NA	NA	NA
MtrunA17Chr4g0042131	0.91	0.4	-0.5	0.00667723	0.0323829	0.93	0.59	-0.33	0.0619589	0.760123	Putative major facilitator. sugar transporter. major facilitator superfamily	Medtr4g081490	NA	NA	NA	NA	NA	NA	NA	NA	NA	NA
MtrunA17Chr1g0207911	2.45	1.96	-0.48	0.000741034	0.00561857	2.15	1.81	-0.33	0.0473231	0.72195	Putative gallate 1-beta-glucosyltransferase	Medtr1g107340	NA	NA	NA	NA	NA	NA	NA	NA	NA	NA
MtrunA17Chr2g0300131	4.95	4.51	-0.44	0.0284867	0.0973616	4.26	3.92	-0.33	0.105727	0.806275	hypothetical protein	Medtr2g040780	NA	NA	NA	NA	NA	NA	NA	NA	NA	NA
MtrunA17Chr4g0004571	1.73	1.35	-0.38	0.0185577	0.0708274	1.53	1.19	-0.33	0.0225036	0.616932	Putative mitochondrial carrier protein	Medtr4g012850	NA	NA	NA	NA	NA	NA	NA	NA	NA	NA
MtrunA17Chr4g0054561	1.28	0.91	-0.36	0.0577157	0.162574	1.42	1.08	-0.33	0.0926381	0.795082	Putative transcription factor bHLH family	Medtr4g097940	NA	NA	NA	NA	NA	NA	NA	NA	NA	NA
MtrunA17Chr7g0267501	3.48	3.12	-0.36	0.039163	0.123097	3.46	3.12	-0.33	0.02357	0.624224	Putative aminoacyltransferase. E1 ubiquitin-activating enzyme	Medtr7g106340	NA	NA	NA	NA	NA	NA	NA	NA	NA	NA
MtrunA17Chr5g0409001	4	3.65	-0.35	0.0355125	0.114437	3.82	3.48	-0.33	0.0750122	0.782947	Putative hydroxymethylglutaryl-CoA reductase (NADPH)	NA	NA	NA	NA	NA	NA	NA	NA	NA	NA	NA
MtrunA17Chr4g0001321	5.32	4.97	-0.34	0.0127668	0.053404	4.69	4.35	-0.33	0.0995463	0.80187	Putative cinnamoyl-CoA reductase	Medtr4g006940	NA	NA	NA	NA	NA	NA	NA	NA	NA	NA
MtrunA17Chr7g0214711	0.8	0.46	-0.34	0.0548207	0.156775	0.67	0.33	-0.33	0.102794	0.803951	Putative carboxylic ester hydrolase	Medtr7g006400	NA	NA	NA	NA	NA	NA	NA	NA	NA	NA
MtrunA17Chr5g0422691	0.79	0.45	-0.33	0.0370593	0.117957	1.19	0.85	-0.33	0.012336	0.553753	Putative Myb/SANT-like domain-containing protein	NA	NA	NA	NA	NA	NA	NA	NA	NA	NA	NA
MtrunA17Chr1g0182671	5.71	5.39	-0.32	0.0470817	0.14067	5.5	5.16	-0.33	0.0529153	0.741955	hypothetical protein	Medtr1g069065	NA	NA	NA	NA	NA	NA	NA	NA	NA	NA
MtrunA17Chr1g0186291	1.21	0.88	-0.32	0.0649697	0.17644	0.86	0.52	-0.33	0.0318462	0.670403	Putative aminoacyltransferase. E1 ubiquitin-activating enzyme	Medtr1g073600	NA	NA	NA	NA	NA	NA	NA	NA	NA	NA
MtrunA17Chr5g0428111	1.11	0.78	-0.32	0.0207768	0.0770969	1.32	0.98	-0.33	0.0335112	0.674504	Putative protein kinase RLK-Pelle-DLSV family	NA	NA	NA	NA	NA	NA	NA	NA	NA	NA	NA
MtrunA17Chr2g0287091	1.03	0.71	-0.31	0.0479477	0.142493	0.88	0.54	-0.33	0.0308105	0.662457	Putative F-box associated interaction domain-containing protein	NA	NA	NA	NA	NA	NA	NA	NA	NA	NA	NA
MtrunA17Chr4g0033571	0.58	0.3	-0.28	0.113301	0.259548	0.5	0.16	-0.33	0.057435	0.752249	Putative protein kinase RLK-Pelle-CR4L family	Medtr4g067230	NA	NA	NA	NA	NA	NA	NA	NA	NA	NA
MtrunA17Chr1g0178191	3.15	2.88	-0.27	0.074868	0.194812	3.55	3.21	-0.33	0.0566956	0.749487	Putative casparian strip membrane protein	Medtr1g058570	NA	NA	NA	NA	NA	NA	NA	NA	NA	NA
MtrunA17Chr8g0388381	0.17	-0.04	-0.2	0.228318	1	0.22	-0.12	-0.33	0.0587651	1	hypothetical protein	NA	NA	NA	NA	NA	NA	NA	NA	NA	NA	NA
MtrunA17Chr2g0286071	0.55	0.38	-0.17	0.219429	0.398883	0.58	0.24	-0.33	0.0165499	0.579487	Putative glycosyl transferase. family 4	Medtr2g019630	NA	NA	NA	NA	NA	NA	NA	NA	NA	NA
MtrunA17Chr4g0029511	0.46	0.28	-0.17	0.199348	1	0.69	0.35	-0.33	0.0106794	0.539994	hypothetical protein	NA	NA	NA	NA	NA	NA	NA	NA	NA	NA	NA
MtrunA17Chr3g0123991	1.11	0.95	-0.16	0.36982	0.556739	1.22	0.88	-0.33	0.104278	0.805664	Putative asparagine synthase (glutamine-hydrolyzing)	Medtr3g087220	NA	NA	NA	NA	NA	NA	NA	NA	NA	NA
MtrunA17Chr5g0444261	0.15	-0.01	-0.15	0.244006	1	0.26	-0.08	-0.33	0.0334677	1	hypothetical protein	Medtr5g092930	NA	NA	NA	NA	NA	NA	NA	NA	NA	NA
MtrunA17Chr2g0287121	0.77	0.62	-0.14	0.373879	0.56021	0.8	0.46	-0.33	0.0238733	0.624832	Putative F-box domain-containing protein	Medtr2g021190	NA	NA	NA	NA	NA	NA	NA	NA	NA	NA
MtrunA17Chr5g0423731	0.59	0.44	-0.14	0.278279	0.465431	0.59	0.25	-0.33	0.0213002	0.612464	Putative F-box associated interaction domain-containing protein	NA	NA	NA	NA	NA	NA	NA	NA	NA	NA	NA
MtrunA17Chr2g0316821	0.07	-0.05	-0.11	0.449699	1	0.24	-0.1	-0.33	0.0102934	1	Putative glyceraldehyde-3-phosphate dehydrogenase (phosphorylating)	NA	NA	NA	NA	NA	NA	NA	NA	NA	NA	NA
MtrunA17Chr1g0150301	0.15	0.05	-0.1	0.573881	1	0.25	-0.09	-0.33	0.0188756	1	Putative polygalacturonase	Medtr1g013730	NA	NA	NA	NA	NA	NA	NA	NA	NA	NA
MtrunA17Chr3g0129741	-0.07	-0.17	-0.1	0.518695	1	0.07	-0.27	-0.33	0.029547	1	Putative F-box domain-containing protein	Medtr3g095640	NA	NA	NA	NA	NA	NA	NA	NA	NA	NA
MtrunA17Chr4g0066591	5.06	4.98	-0.07	0.586174	0.738328	5.29	4.95	-0.33	0.0652955	0.767844	Putative RNA recognition motif domain. nucleotide-binding alpha-beta plait domain-containing protein	Medtr4g118630	NA	NA	NA	NA	NA	NA	NA	NA	NA	NA
MtrunA17Chr7g0265251	-0.08	-0.15	-0.07	0.573783	1	0.32	-0.02	-0.33	0.0314909	1	Putative Late nodulin	Medtr7g102806	NA	NA	NA	NA	NA	NA	NA	NA	NA	NA
MtrunA17Chr7g0224971	1.49	1.43	-0.06	0.762885	0.862096	1.26	0.92	-0.33	0.0828791	0.786633	hypothetical protein	NA	NA	NA	NA	NA	NA	NA	NA	NA	NA	NA
MtrunA17Chr3g0120081	6.33	6.28	-0.04	0.753111	0.85638	6.44	6.1	-0.33	0.0312971	0.668315	Putative cysteine-rich transmembrane CYSTM domain-containing protein	Medtr3g081140	NA	NA	NA	NA	NA	NA	NA	NA	NA	NA
MtrunA17Chr4g0028071	4.26	4.21	-0.04	0.751594	0.855332	4.56	4.22	-0.33	0.0218104	0.61301	Putative transcription factor bHLH family	Medtr4g057270	NA	NA	NA	NA	NA	NA	NA	NA	NA	NA
MtrunA17Chr4g0032481	0.18	0.14	-0.04	0.81751	1	0.42	0.08	-0.33	0.0457967	1	Putative transcription factor GRF family	NA	NA	NA	NA	NA	NA	NA	NA	NA	NA	NA
MtrunA17Chr6g0471481	0.11	0.06	-0.04	0.74073	1	0.27	-0.07	-0.33	0.0224575	1	Putative pentatricopeptide	Medtr0014s0260	NA	NA	NA	NA	NA	NA	NA	NA	NA	NA
MtrunA17Chr2g0296631	0.06	0.04	-0.02	0.923477	1	0.13	-0.21	-0.33	0.0178019	1	hypothetical protein	NA	NA	NA	NA	NA	NA	NA	NA	NA	NA	NA
MtrunA17Chr8g0373591	5.77	5.74	-0.02	0.890226	0.940832	5.41	5.07	-0.33	0.0505598	0.730262	hypothetical protein	NA	NA	NA	NA	NA	NA	NA	NA	NA	NA	NA
MtrunA17Chr8g0358011	0.12	0.1	-0.01	0.942971	1	0.38	0.04	-0.33	0.0477555	1	hypothetical protein	Medtr8g052100	NA	NA	NA	NA	NA	NA	NA	NA	NA	NA
MtrunA17Chr4g0002691	1.84	1.84	0	0.992149	0.995611	1.43	1.09	-0.33	0.0753089	0.780042	hypothetical protein	Medtr4g009010	NA	NA	NA	NA	NA	NA	NA	NA	NA	NA
MtrunA17Chr6g0484521	0.17	0.17	0	0.99449	1	0.29	-0.05	-0.33	0.0319051	1	hypothetical protein	NA	NA	NA	NA	NA	NA	NA	NA	NA	NA	NA
MtrunA17Chr5g0398001	1.04	1.05	0.02	0.901365	0.947092	1.15	0.81	-0.33	0.0544531	0.745426	hypothetical protein	NA	NA	NA	NA	NA	NA	NA	NA	NA	NA	NA
MtrunA17Chr8g0358571	1.39	1.4	0.02	0.894927	0.943055	1.04	0.7	-0.33	0.0125452	0.556736	hypothetical protein	NA	NA	NA	NA	NA	NA	NA	NA	NA	NA	NA
MtrunA17Chr7g0264361	0.24	0.27	0.03	0.809149	1	0.66	0.32	-0.33	0.0364974	0.688004	hypothetical protein	NA	NA	NA	NA	NA	NA	NA	NA	NA	NA	NA
MtrunA17Chr3g0106781	0.27	0.32	0.05	0.69708	1	0.49	0.15	-0.33	0.0308918	1	Putative gamma-glutamyltransferase. Glutathione hydrolase	Medtr3g466000	NA	NA	NA	NA	NA	NA	NA	NA	NA	NA
MtrunA17Chr6g0465921	0.58	0.62	0.05	0.776871	0.871451	0.55	0.21	-0.33	0.0312295	0.668243	hypothetical protein	NA	NA	NA	NA	NA	NA	NA	NA	NA	NA	NA
MtrunA17Chr8g0348751	3.23	3.27	0.05	0.706561	0.825593	2.25	1.91	-0.33	0.0142949	0.57323	Putative unspecific monooxygenase	Medtr8g030590	NA	NA	NA	NA	NA	NA	NA	NA	NA	NA
MtrunA17Chr2g0293131	0.32	0.4	0.08	0.571983	1	0.42	0.08	-0.33	0.0388425	1	hypothetical protein	NA	NA	NA	NA	NA	NA	NA	NA	NA	NA	NA
MtrunA17Chr5g0420871	1.04	1.12	0.08	0.593604	0.743562	1.13	0.79	-0.33	0.057891	0.752221	hypothetical protein	NA	NA	NA	NA	NA	NA	NA	NA	NA	NA	NA
MtrunA17Chr3g0132481	-0.13	-0.04	0.1	0.485972	1	0.35	0.01	-0.33	0.0189858	1	hypothetical protein	NA	NA	NA	NA	NA	NA	NA	NA	NA	NA	NA
MtrunA17Chr4g0032501	6.01	6.1	0.1	0.416265	0.600286	6.06	5.72	-0.33	0.0740491	0.780204	hypothetical protein	NA	NA	NA	NA	NA	NA	NA	NA	NA	NA	NA
MtrunA17Chr5g0447861	0.89	0.99	0.1	0.584755	0.737403	0.74	0.4	-0.33	0.101191	0.802482	hypothetical protein	NA	NA	NA	NA	NA	NA	NA	NA	NA	NA	NA
MtrunA17Chr5g0439121	0.25	0.36	0.11	0.385916	1	0.54	0.2	-0.33	0.0848022	0.788102	Putative P-loop containing nucleoside triphosphate hydrolase. leucine-rich repeat domain. L	Medtr5g085400	NA	NA	NA	NA	NA	NA	NA	NA	NA	NA
MtrunA17Chr1g0186181	3.08	3.21	0.13	0.302427	0.491919	3.09	2.75	-0.33	0.0141996	0.57309	hypothetical protein	Medtr1g073360	NA	NA	NA	NA	NA	NA	NA	NA	NA	NA
MtrunA17Chr3g0129131	2	2.12	0.13	0.366561	0.553571	1.83	1.49	-0.33	0.0456781	0.718279	Putative transcription factor C2H2 family	Medtr3g094770	NA	NA	NA	NA	NA	NA	NA	NA	NA	NA
MtrunA17Chr4g0062851	1.71	1.85	0.15	0.249973	0.434756	1.79	1.45	-0.33	0.0518213	0.736883	hypothetical protein	NA	NA	NA	NA	NA	NA	NA	NA	NA	NA	NA
MtrunA17Chr5g0416921	1.02	1.16	0.15	0.441866	0.622328	0.96	0.62	-0.33	0.0404743	0.708198	hypothetical protein	Medtr5g040200	NA	NA	NA	NA	NA	NA	NA	NA	NA	NA
MtrunA17Chr1g0152121	-0.06	0.1	0.16	0.28712	1	0.3	-0.04	-0.33	0.0373298	1	hypothetical protein	Medtr1g017320	NA	NA	NA	NA	NA	NA	NA	NA	NA	NA
MtrunA17Chr2g0301431	-0.02	0.14	0.16	0.260942	1	0.15	-0.19	-0.33	0.0413039	1	Putative cupredoxin	Medtr2g043730	NA	NA	NA	NA	NA	NA	NA	NA	NA	NA
MtrunA17Chr3g0129101	1.8	1.95	0.16	0.338695	0.527583	1.83	1.49	-0.33	0.0117705	0.553038	Putative cadmium-transporting ATPase	Medtr3g094740	NA	NA	NA	NA	NA	NA	NA	NA	NA	NA
MtrunA17Chr7g0234391	0.64	0.8	0.17	0.176806	0.345482	0.84	0.5	-0.33	0.0124609	0.555364	hypothetical protein	Medtr7g052620	NA	NA	NA	NA	NA	NA	NA	NA	NA	NA
MtrunA17Chr5g0402531	-0.06	0.13	0.19	0.177414	1	0.4	0.06	-0.33	0.0745617	1	Putative transcription factor WD40-like family	Medtr5g017810	NA	NA	NA	NA	NA	NA	NA	NA	NA	NA
MtrunA17Chr4g0037581	2.16	2.36	0.2	0.12661	0.277437	1.87	1.53	-0.33	0.0118313	0.551737	Putative Homeobox domain-containing protein	Medtr4g074120	NA	NA	NA	NA	NA	NA	NA	NA	NA	NA
MtrunA17Chr7g0268221	3.03	3.22	0.2	0.258036	0.442997	2.87	2.53	-0.33	0.0835831	0.785666	hypothetical protein	Medtr7g107170	NA	NA	NA	NA	NA	NA	NA	NA	NA	NA
MtrunA17Chr5g0418411	0.01	0.22	0.21	0.171003	1	0.3	-0.04	-0.33	0.017698	1	Putative polygalacturonase	Medtr5g043350	NA	NA	NA	NA	NA	NA	NA	NA	NA	NA
MtrunA17Chr7g0232001	3.09	3.31	0.22	0.299787	0.489238	2.96	2.62	-0.33	0.216562	0.885376	hypothetical protein	NA	NA	NA	NA	NA	NA	NA	NA	NA	NA	NA
MtrunA17Chr2g0320881	4.11	4.34	0.23	0.131032	0.283579	4.02	3.68	-0.33	0.0118911	0.549597	hypothetical protein	Medtr2g084805	NA	NA	NA	NA	NA	NA	NA	NA	NA	NA
MtrunA17Chr5g0424071	0.52	0.77	0.26	0.0828639	0.208998	0.58	0.24	-0.33	0.138979	0.834143	hypothetical protein	NA	NA	NA	NA	NA	NA	NA	NA	NA	NA	NA
MtrunA17Chr5g0442861	0.14	0.42	0.28	0.0885236	1	0.19	-0.15	-0.33	0.0280816	1	Putative small auxin-up RNA	Medtr5g091070	NA	NA	NA	NA	NA	NA	NA	NA	NA	NA
MtrunA17Chr8g0369471	0.79	1.07	0.28	0.0794127	0.203114	0.86	0.52	-0.33	0.0360774	0.684221	hypothetical protein	Medtr8g071270	NA	NA	NA	NA	NA	NA	NA	NA	NA	NA
MtrunA17Chr4g0067311	2.82	3.21	0.39	0.0055299	0.0279951	3.21	2.87	-0.33	0.0610606	0.758952	Putative alanine--tRNA ligase	Medtr4g119840	NA	NA	NA	NA	NA	NA	NA	NA	NA	NA
MtrunA17Chr5g0409781	1.89	2.31	0.43	0.0420065	0.129556	1.71	1.37	-0.33	0.0541851	0.744699	putative transposase. Ptta/En/Spm. plant	NA	NA	NA	NA	NA	NA	NA	NA	NA	NA	NA
MtrunA17Chr7g0226591	2.36	2.78	0.43	0.0875992	0.216992	1.91	1.57	-0.33	0.0408724	0.707624	hypothetical protein	NA	NA	NA	NA	NA	NA	NA	NA	NA	NA	NA
MtrunA17Chr7g0264531	6.88	7.33	0.45	0.0297414	0.100584	6.53	6.19	-0.33	0.0426171	0.707218	Putative H(+)-transporting two-sector ATPase	NA	NA	NA	NA	NA	NA	NA	NA	NA	NA	NA
MtrunA17Chr2g0282271	2.25	2.78	0.54	0.0004339	0.00361996	2.37	2.03	-0.33	0.025806	0.640489	Putative protein kinase RLK-Pelle-L-LEC family	Medtr2g013720	NA	NA	NA	NA	NA	NA	NA	NA	NA	NA
MtrunA17Chr5g0435631	1.76	2.3	0.54	0.00333373	0.0189044	1.65	1.31	-0.33	0.0204642	0.606883	Ribulose bisphosphate carboxylase/oxygenase activase	Medtr5g080450	NA	NA	NA	NA	NA	NA	NA	NA	NA	NA
MtrunA17Chr6g0474131	0.93	1.53	0.61	0.000295935	0.00262575	1.12	0.78	-0.33	0.0151188	0.580883	hypothetical protein	Medtr6g465020	NA	NA	NA	NA	NA	NA	NA	NA	NA	NA
MtrunA17Chr4g0012381	2.04	2.68	0.64	0.000124755	0.0012691	2.26	1.92	-0.33	0.0168241	0.577424	Putative vesicle-associated membrane-protein-associated protein	NA	NA	NA	NA	NA	NA	NA	NA	NA	NA	NA
MtrunA17Chr1g0210091	0.96	1.72	0.76	0.00205738	0.0128191	1.53	1.19	-0.33	0.165987	0.855378	Putative trans-cinnamate 4-monooxygenase	Medtr1g111240	NA	NA	NA	NA	NA	NA	NA	NA	NA	NA
MtrunA17Chr8g0351581	3.67	4.46	0.79	5.21935e-05	0.000616566	4	3.66	-0.33	0.00938495	0.534292	Putative 4-hydroxy-tetrahydrodipicolinate synthase	Medtr8g036020	NA	NA	NA	NA	NA	NA	NA	NA	NA	NA
MtrunA17Chr3g0118731	1.4	2.25	0.86	1.41365e-05	0.000203842	1.26	0.92	-0.33	0.0766341	0.780297	Putative cyanohydrin beta-glucosyltransferase	NA	NA	NA	NA	NA	NA	NA	NA	NA	NA	NA
MtrunA17Chr5g0409341	4.08	4.94	0.86	4.44205e-06	7.68693e-05	4.29	3.95	-0.33	0.0310507	0.665329	hypothetical protein	Medtr5g026850	NA	NA	NA	NA	NA	NA	NA	NA	NA	NA
MtrunA17Chr5g0401011	2.07	2.94	0.87	3.23747e-06	5.88578e-05	2.36	2.02	-0.33	0.027749	0.651892	Putative xyloglucan 6-xylosyltransferase	Medtr5g015260	NA	NA	NA	NA	NA	NA	NA	NA	NA	NA
MtrunA17Chr4g0050841	3.66	4.56	0.91	0.000110946	0.0011493	3.91	3.57	-0.33	0.0321736	0.671855	Putative Ccc1 family protein	Medtr4g094332	NA	NA	NA	NA	NA	NA	NA	NA	NA	NA
MtrunA17Chr0c12g0493641	1.35	2.35	1.01	9.88398e-07	2.19329e-05	1.41	1.07	-0.33	0.0172623	0.579708	Putative prolycopene isomerase	Medtr4g134780	NA	NA	NA	NA	NA	NA	NA	NA	NA	NA
MtrunA17Chr4g0049071	1.05	2.06	1.01	1.49414e-06	3.07802e-05	1.27	0.93	-0.33	0.0321884	0.671265	Putative F-box domain. leucine-rich repeat domain. L domain-containing protein	Medtr4g092360	NA	NA	NA	NA	NA	NA	NA	NA	NA	NA
MtrunA17Chr4g0034831	0.11	1.15	1.04	5.30183e-05	0.000624385	0.08	-0.26	-0.33	0.0619875	1	Putative organ specific protein	Medtr4g069810	NA	NA	NA	NA	NA	NA	NA	NA	NA	NA
MtrunA17Chr6g0456421	0.99	2.11	1.13	1.53852e-06	3.1619e-05	1.25	0.91	-0.33	0.0452883	0.71612	hypothetical protein	Medtr6g016660	NA	NA	NA	NA	NA	NA	NA	NA	NA	NA
MtrunA17Chr3g0083431	2.62	3.79	1.17	9.98477e-06	0.000152516	2.56	2.22	-0.33	0.0693574	0.773895	hypothetical protein	NA	NA	NA	NA	NA	NA	NA	NA	NA	NA	NA
MtrunA17Chr8g0336851	1.63	2.82	1.2	2.47984e-07	6.99669e-06	1.5	1.16	-0.33	0.0833953	0.786269	Putative deacetoxyvindoline 4-hydroxylase	Medtr8g009160	NA	NA	NA	NA	NA	NA	NA	NA	NA	NA
MtrunA17Chr1g0147491	3.04	4.36	1.32	1.28057e-08	6.46961e-07	3.28	2.94	-0.33	0.0366208	0.688666	Putative transcription factor bZIP family	Medtr1g008990	NA	NA	NA	NA	NA	NA	NA	NA	NA	NA
MtrunA17Chr5g0430161	3	4.39	1.39	1.29849e-07	4.16798e-06	2.56	2.22	-0.33	0.010518	0.541487	hypothetical protein	NA	NA	NA	NA	NA	NA	NA	NA	NA	NA	NA
MtrunA17Chr3g0086951	3.38	4.87	1.5	8.30802e-09	4.5795e-07	4.1	3.76	-0.33	0.0280121	0.651208	hypothetical protein	Medtr3g026020	NA	NA	NA	NA	NA	NA	NA	NA	NA	NA
MtrunA17Chr3g0090471	1.88	3.97	2.1	5.09727e-11	9.06632e-09	3.39	3.05	-0.33	0.0608341	0.757646	Putative organ specific protein	Medtr3g034640	NA	NA	NA	NA	NA	NA	NA	NA	NA	NA
MtrunA17Chr4g0067721	5.63	3.75	-1.87	1.65559e-09	1.25832e-07	5.36	5.03	-0.32	0.0257137	0.640235	Putative gamma-glutamyl cyclotransferase	Medtr4g120420	NA	NA	NA	NA	NA	NA	NA	NA	NA	NA
MtrunA17Chr4g0053761	3.06	1.44	-1.61	1.30769e-08	6.56814e-07	2.22	1.89	-0.32	0.0401311	0.708551	Putative Late embryogenesis abundant protein. LEA-18	Medtr4g095330	NA	NA	NA	NA	NA	NA	NA	NA	NA	NA
MtrunA17Chr5g0406421	4.43	3.32	-1.1	2.52273e-06	4.78293e-05	4.17	3.84	-0.32	0.0893643	0.794072	hypothetical protein	Medtr5g023390	NA	NA	NA	NA	NA	NA	NA	NA	NA	NA
MtrunA17Chr8g0371131	3.75	2.65	-1.09	2.71374e-06	5.08914e-05	3.58	3.25	-0.32	0.0577396	0.752134	Putative IQ motif. EF-hand binding. P-loop containing nucleoside triphosphate hydrolase	Medtr8g074730	NA	NA	NA	NA	NA	NA	NA	NA	NA	NA
MtrunA17Chr3g0079371	5.53	4.47	-1.05	9.60566e-07	2.15649e-05	5.5	5.17	-0.32	0.0186107	0.597341	Putative pectinesterase	Medtr3g008760	NA	NA	NA	NA	NA	NA	NA	NA	NA	NA
MtrunA17Chr4g0037361	3.93	3.38	-0.55	0.000438761	0.0036561	3.79	3.46	-0.32	0.0103268	0.546988	Putative amino acid transporter. transmembrane domain-containing protein	Medtr4g073770	NA	NA	NA	NA	NA	NA	NA	NA	NA	NA
MtrunA17Chr7g0261321	1.33	0.79	-0.54	0.00204268	0.0127482	1.09	0.76	-0.32	0.019042	0.599467	Putative 11-S seed storage protein. plant	Medtr7g096970	NA	NA	NA	NA	NA	NA	NA	NA	NA	NA
MtrunA17Chr8g0380001	3.41	2.87	-0.54	0.00128152	0.00877207	3.51	3.18	-0.32	0.0229527	0.619981	hypothetical protein	NA	NA	NA	NA	NA	NA	NA	NA	NA	NA	NA
MtrunA17Chr8g0373681	1.85	1.32	-0.53	0.00342453	0.0192957	1.76	1.43	-0.32	0.0231078	0.620944	hypothetical protein	Medtr8g078250	NA	NA	NA	NA	NA	NA	NA	NA	NA	NA
MtrunA17Chr6g0459451	1.36	0.89	-0.46	0.0029014	0.0169029	1.6	1.27	-0.32	0.122456	0.824778	Putative chloride channel. voltage gated	Medtr6g023770	NA	NA	NA	NA	NA	NA	NA	NA	NA	NA
MtrunA17Chr8g0350221	5.42	5	-0.42	0.00431844	0.0231313	5.09	4.76	-0.32	0.00932476	0.533787	Putative C2 domain-containing protein	Medtr8g432440|Medtr8g432420	NA	NA	NA	NA	NA	NA	NA	NA	NA	NA
MtrunA17Chr8g0379101	4.95	4.55	-0.4	0.0158552	0.0629936	5.06	4.73	-0.32	0.0268106	0.647899	Putative protein kinase RLK-Pelle-LRR-VI-2 family	Medtr8g086390	NA	NA	NA	NA	NA	NA	NA	NA	NA	NA
MtrunA17Chr7g0255361	1.08	0.68	-0.39	0.0106698	0.0464572	0.76	0.43	-0.32	0.123017	0.826059	Putative transcription factor interactor and regulator CCHC(Zn) family	NA	NA	NA	NA	NA	NA	NA	NA	NA	NA	NA
MtrunA17Chr8g0351031	0.91	0.53	-0.38	0.00996759	0.0441234	0.8	0.47	-0.32	0.0220953	0.613281	Putative transcription factor MADS-MIKC family	Medtr8g033220	NA	NA	NA	NA	NA	NA	NA	NA	NA	NA
MtrunA17Chr7g0245551	0.94	0.56	-0.37	0.01038	0.0454649	0.8	0.47	-0.32	0.0316327	0.668163	hypothetical protein	NA	NA	NA	NA	NA	NA	NA	NA	NA	NA	NA
MtrunA17Chr8g0348921	3.42	3.04	-0.37	0.00845684	0.0388564	3.44	3.11	-0.32	0.00843796	0.514155	Putative PRONE domain-containing protein	Medtr8g030850	NA	NA	NA	NA	NA	NA	NA	NA	NA	NA
MtrunA17Chr1g0212871	4.02	3.7	-0.32	0.0568313	0.160739	4.12	3.79	-0.32	0.0638765	0.764118	Putative plant disease resistance response protein	Medtr1g115515	NA	NA	NA	NA	NA	NA	NA	NA	NA	NA
MtrunA17Chr5g0426661	0.21	-0.11	-0.32	0.0500738	1	0.29	-0.04	-0.32	0.0955532	1	hypothetical protein	Medtr5g064800	NA	NA	NA	NA	NA	NA	NA	NA	NA	NA
MtrunA17Chr7g0242811	0.16	-0.16	-0.32	0.0482042	1	0.18	-0.15	-0.32	0.0361749	1	Putative winged helix-turn-helix DNA-binding domain. toll-like receptor	Medtr7g069180	NA	NA	NA	NA	NA	NA	NA	NA	NA	NA
MtrunA17Chr5g0400711	0.18	-0.13	-0.3	0.0910468	1	0.3	-0.03	-0.32	0.0433151	1	hypothetical protein	Medtr5g014750	NA	NA	NA	NA	NA	NA	NA	NA	NA	NA
MtrunA17Chr3g0110611	0.79	0.52	-0.27	0.0802294	0.204491	0.97	0.64	-0.32	0.0154446	0.578439	hypothetical protein	NA	NA	NA	NA	NA	NA	NA	NA	NA	NA	NA
MtrunA17Chr1g0188771	0.64	0.38	-0.25	0.148371	0.308155	0.31	-0.02	-0.32	0.0580402	1	Putative major intrinsic protein	Medtr1g077540	NA	NA	NA	NA	NA	NA	NA	NA	NA	NA
MtrunA17Chr2g0310881	0.19	-0.05	-0.24	0.132709	1	0.16	-0.17	-0.32	0.0430097	1	Putative P-loop containing nucleoside triphosphate hydrolase	NA	NA	NA	NA	NA	NA	NA	NA	NA	NA	NA
MtrunA17Chr7g0225841	3.5	3.26	-0.24	0.0666234	0.179504	3.52	3.19	-0.32	0.0131359	0.563705	hypothetical protein	Medtr7g029620	NA	NA	NA	NA	NA	NA	NA	NA	NA	NA
MtrunA17Chr3g0138651	1.89	1.66	-0.23	0.0724818	0.190731	1.65	1.32	-0.32	0.140126	0.836198	Putative Zf-FLZ domain-containing protein	Medtr3g108290	NA	NA	NA	NA	NA	NA	NA	NA	NA	NA
MtrunA17Chr4g0061441	1.59	1.36	-0.23	0.101723	0.241456	1.57	1.24	-0.32	0.0461468	0.719125	Putative NAD(P)H oxidase (H(2)O(2)-forming)	Medtr4g109530	NA	NA	NA	NA	NA	NA	NA	NA	NA	NA
MtrunA17Chr4g0001011	0.98	0.76	-0.22	0.141067	0.29777	0.93	0.6	-0.32	0.0555061	0.747058	hypothetical protein	NA	NA	NA	NA	NA	NA	NA	NA	NA	NA	NA
MtrunA17Chr7g0260931	0.98	0.76	-0.22	0.105043	0.246807	0.73	0.4	-0.32	0.0595232	0.755802	Putative P-loop containing nucleoside triphosphate hydrolase	NA	NA	NA	NA	NA	NA	NA	NA	NA	NA	NA
MtrunA17Chr5g0421001	0.41	0.21	-0.19	0.126688	1	0.25	-0.08	-0.32	0.0232884	1	hypothetical protein	NA	NA	NA	NA	NA	NA	NA	NA	NA	NA	NA
MtrunA17Chr2g0312791	0.2	0.03	-0.17	0.406539	1	0.12	-0.21	-0.32	0.025423	1	Putative glutathione transferase	Medtr2g070200	NA	NA	NA	NA	NA	NA	NA	NA	NA	NA
MtrunA17Chr7g0257301	1.66	1.48	-0.17	0.299137	0.488569	1.67	1.34	-0.32	0.16224	0.853697	Putative minus-end-directed kinesin ATPase	Medtr7g091290	NA	NA	NA	NA	NA	NA	NA	NA	NA	NA
MtrunA17Chr1g0183031	3.22	3.05	-0.16	0.250877	0.435494	3.35	3.02	-0.32	0.0297249	0.661454	Putative ketohexokinase	Medtr1g069325	NA	NA	NA	NA	NA	NA	NA	NA	NA	NA
MtrunA17Chr5g0440811	0.12	-0.05	-0.16	0.270675	1	0.21	-0.12	-0.32	0.0570911	1	Putative cupredoxin	NA	NA	NA	NA	NA	NA	NA	NA	NA	NA	NA
MtrunA17Chr4g0000081	0.81	0.67	-0.14	0.33188	0.521226	0.64	0.31	-0.32	0.0531887	0.74212	Putative protein kinase RLK-Pelle-LRR-V family	Medtr4g005130	NA	NA	NA	NA	NA	NA	NA	NA	NA	NA
MtrunA17Chr6g0456571	4.35	4.21	-0.14	0.300368	0.489723	4.29	3.96	-0.32	0.0362551	0.686339	Putative glucan endo-1.3-beta-D-glucosidase	Medtr6g016800	NA	NA	NA	NA	NA	NA	NA	NA	NA	NA
MtrunA17Chr7g0254181	0.95	0.81	-0.14	0.311109	0.501057	1.07	0.74	-0.32	0.0178327	0.586862	Putative peroxidase	Medtr7g086790	NA	NA	NA	NA	NA	NA	NA	NA	NA	NA
MtrunA17Chr7g0256751	0.39	0.24	-0.14	0.383789	1	0.36	0.03	-0.32	0.121384	1	Putative protein-serine/threonine phosphatase	Medtr7g090530	NA	NA	NA	NA	NA	NA	NA	NA	NA	NA
MtrunA17Chr2g0321261	4.04	3.9	-0.13	0.297195	0.486527	3.96	3.63	-0.32	0.0940569	0.797605	Putative transcription regulator A20-like family	NA	NA	NA	NA	NA	NA	NA	NA	NA	NA	NA
MtrunA17Chr3g0104061	1.36	1.22	-0.13	0.399567	0.583942	1.73	1.4	-0.32	0.0329242	0.673554	Putative laccase	Medtr3g462760	NA	NA	NA	NA	NA	NA	NA	NA	NA	NA
MtrunA17Chr1g0209001	4.25	4.15	-0.1	0.443688	0.623926	4.42	4.09	-0.32	0.0398598	0.709786	Putative transcription factor C2H2 family	Medtr1g109280	NA	NA	NA	NA	NA	NA	NA	NA	NA	NA
MtrunA17Chr3g0104311	0.27	0.17	-0.1	0.480298	1	0.58	0.25	-0.32	0.0656826	0.76863	Putative transcription factor C2H2 family	NA	NA	NA	NA	NA	NA	NA	NA	NA	NA	NA
MtrunA17Chr4g0020841	0.13	0.02	-0.1	0.499856	1	0.33	0	-0.32	0.0203936	1	Putative tetratricopeptide-like helical domain-containing protein	NA	NA	NA	NA	NA	NA	NA	NA	NA	NA	NA
MtrunA17Chr4g0052241	0.79	0.71	-0.08	0.706157	0.825261	0.95	0.62	-0.32	0.0319334	0.671334	hypothetical protein	Medtr4g096830	NA	NA	NA	NA	NA	NA	NA	NA	NA	NA
MtrunA17Chr1g0202421	4.33	4.26	-0.07	0.546516	0.709084	3.94	3.61	-0.32	0.0153422	0.579473	hypothetical protein	Medtr1g099550	NA	NA	NA	NA	NA	NA	NA	NA	NA	NA
MtrunA17Chr5g0428141	4.65	4.57	-0.07	0.601347	0.749399	4.51	4.18	-0.32	0.0363939	0.687297	Putative transcription factor interactor and regulator AUX-IAA family	Medtr5g067350	NA	NA	NA	NA	NA	NA	NA	NA	NA	NA
MtrunA17Chr8g0336551	1.58	1.53	-0.05	0.74532	0.85142	1.52	1.19	-0.32	0.0427575	0.706915	Putative nucleoporin protein Ndc1-Nup	NA	NA	NA	NA	NA	NA	NA	NA	NA	NA	NA
MtrunA17Chr3g0110041	-0.08	-0.13	-0.04	0.753131	1	0.04	-0.29	-0.32	0.0333088	1	hypothetical protein	Medtr3g064930	NA	NA	NA	NA	NA	NA	NA	NA	NA	NA
MtrunA17Chr4g0041141	0.96	0.92	-0.03	0.821952	0.900076	0.82	0.49	-0.32	0.0523857	0.73985	Putative ALOG domain-containing protein	Medtr4g079930	NA	NA	NA	NA	NA	NA	NA	NA	NA	NA
MtrunA17Chr8g0371381	1.28	1.25	-0.03	0.857804	0.921697	1.4	1.07	-0.32	0.0300239	0.663846	Putative peroxidase	Medtr8g075100	NA	NA	NA	NA	NA	NA	NA	NA	NA	NA
MtrunA17Chr3g0108111	0.15	0.13	-0.02	0.879291	1	0.31	-0.02	-0.32	0.199313	1	Putative leucine-rich repeat domain. L domain-containing protein	Medtr3g062230	NA	NA	NA	NA	NA	NA	NA	NA	NA	NA
MtrunA17Chr0c02g0489831	0.94	0.92	-0.01	0.952994	0.975497	0.97	0.64	-0.32	0.0239357	0.624368	Putative aldehyde dehydrogenase (NAD(+))	NA	NA	NA	NA	NA	NA	NA	NA	NA	NA	NA
MtrunA17Chr3g0114841	2.97	2.96	-0.01	0.935337	0.966136	3.02	2.69	-0.32	0.0232311	0.621582	Nodulation-signaling pathway 2 protein	Medtr3g072710	NA	NA	NA	NA	NA	NA	NA	NA	NA	NA
MtrunA17Chr4g0021101	-0.01	-0.02	0	0.993196	1	0.29	-0.04	-0.32	0.0390899	1	hypothetical protein	NA	NA	NA	NA	NA	NA	NA	NA	NA	NA	NA
MtrunA17Chr5g0393601	0.91	0.9	0	0.984147	0.991445	1.04	0.71	-0.32	0.0233063	0.622526	hypothetical protein	NA	NA	NA	NA	NA	NA	NA	NA	NA	NA	NA
MtrunA17Chr8g0339061	0.02	0.01	0	0.982133	1	0.53	0.2	-0.32	0.034044	0.67564	hypothetical protein	NA	NA	NA	NA	NA	NA	NA	NA	NA	NA	NA
MtrunA17Chr8g0374361	0.03	0.03	0.01	0.957831	1	0.33	0	-0.32	0.0274701	1	hypothetical protein	NA	NA	NA	NA	NA	NA	NA	NA	NA	NA	NA
MtrunA17Chr4g0037761	0.93	0.95	0.02	0.858988	0.922424	0.9	0.57	-0.32	0.0875694	0.791193	Putative uracil-DNA glycosylase	Medtr4g074300	NA	NA	NA	NA	NA	NA	NA	NA	NA	NA
MtrunA17Chr8g0382041	0.36	0.37	0.02	0.863753	1	0.47	0.14	-0.32	0.0843013	1	Putative xyloglucan:xyloglucosyl transferase	Medtr8g090100	NA	NA	NA	NA	NA	NA	NA	NA	NA	NA
MtrunA17Chr3g0086231	0.17	0.21	0.04	0.739356	1	0.3	-0.03	-0.32	0.0414482	1	hypothetical protein	NA	NA	NA	NA	NA	NA	NA	NA	NA	NA	NA
MtrunA17Chr5g0426231	0.07	0.11	0.05	0.734028	1	0.26	-0.07	-0.32	0.109987	1	hypothetical protein	NA	NA	NA	NA	NA	NA	NA	NA	NA	NA	NA
MtrunA17Chr8g0336091	0.11	0.15	0.05	0.662844	1	0.45	0.12	-0.32	0.0230769	1	hypothetical protein	Medtr8g007450	NA	NA	NA	NA	NA	NA	NA	NA	NA	NA
MtrunA17Chr3g0123401	0.65	0.7	0.06	0.718156	0.833468	0.85	0.52	-0.32	0.0310315	0.665832	Putative xenobiotic-transporting ATPase	NA	NA	NA	NA	NA	NA	NA	NA	NA	NA	NA
MtrunA17Chr7g0265541	1.51	1.57	0.07	0.753347	0.856535	1.36	1.03	-0.32	0.104609	0.805828	hypothetical protein	Medtr7g103370	NA	NA	NA	NA	NA	NA	NA	NA	NA	NA
MtrunA17Chr0c02g0489721	0.85	0.93	0.09	0.573557	0.728661	1.03	0.7	-0.32	0.0405727	0.708331	Putative histone acetyltransferase	NA	NA	NA	NA	NA	NA	NA	NA	NA	NA	NA
MtrunA17Chr2g0323461	2.55	2.65	0.1	0.539845	0.703603	3.28	2.95	-0.32	0.0329938	0.672772	Putative anthocyanin 5-O-glucoside 6'''-O-malonyltransferase	NA	NA	NA	NA	NA	NA	NA	NA	NA	NA	NA
MtrunA17Chr7g0238311	3.05	3.14	0.1	0.617846	0.762142	2.97	2.64	-0.32	0.209476	0.882185	hypothetical protein	Medtr7g060395	NA	NA	NA	NA	NA	NA	NA	NA	NA	NA
MtrunA17Chr1g0198311	1.16	1.27	0.11	0.403266	0.587557	0.93	0.6	-0.32	0.0203791	0.604936	hypothetical protein	NA	NA	NA	NA	NA	NA	NA	NA	NA	NA	NA
MtrunA17Chr1g0204811	0.22	0.33	0.11	0.373356	1	0.39	0.06	-0.32	0.0255683	1	hypothetical protein	NA	NA	NA	NA	NA	NA	NA	NA	NA	NA	NA
MtrunA17Chr4g0075691	1.48	1.59	0.11	0.460795	0.63887	1.46	1.13	-0.32	0.0984516	0.801747	Putative importin subunit alpha	Medtr4g133030	NA	NA	NA	NA	NA	NA	NA	NA	NA	NA
MtrunA17Chr7g0271331	0.79	0.9	0.11	0.491486	0.664234	0.89	0.56	-0.32	0.0144891	0.575835	Putative G-patch domain-containing protein	Medtr7g111520	NA	NA	NA	NA	NA	NA	NA	NA	NA	NA
MtrunA17Chr8g0351421	1.29	1.39	0.11	0.36613	0.55326	1	0.67	-0.32	0.105702	0.806278	Putative abieta-7.13-dien-18-ol hydroxylase	Medtr8g035810	NA	NA	NA	NA	NA	NA	NA	NA	NA	NA
MtrunA17Chr2g0314451	1.39	1.52	0.14	0.30685	0.496631	1.41	1.08	-0.32	0.169615	0.860992	Putative neprosin	Medtr2g073020	NA	NA	NA	NA	NA	NA	NA	NA	NA	NA
MtrunA17Chr3g0088171	2.68	2.82	0.14	0.486492	0.660355	1.86	1.53	-0.32	0.025447	0.637666	hypothetical protein	NA	NA	NA	NA	NA	NA	NA	NA	NA	NA	NA
MtrunA17Chr8g0342351	4.32	4.48	0.16	0.468295	0.644992	4.13	3.8	-0.32	0.217506	0.886332	Putative transcription factor AS2-LOB family	Medtr8g017090	NA	NA	NA	NA	NA	NA	NA	NA	NA	NA
MtrunA17Chr1g0162361	0.67	0.83	0.17	0.281033	0.468402	0.9	0.57	-0.32	0.0978735	0.801432	Putative flavanone 3-dioxygenase	Medtr1g034140	NA	NA	NA	NA	NA	NA	NA	NA	NA	NA
MtrunA17Chr2g0296511	1.08	1.24	0.17	0.224901	0.405435	1.11	0.78	-0.32	0.0406049	0.707704	hypothetical protein	NA	NA	NA	NA	NA	NA	NA	NA	NA	NA	NA
MtrunA17Chr8g0372171	0.71	0.88	0.17	0.290005	0.478342	0.67	0.34	-0.32	0.208277	0.881657	Putative plus-end-directed kinesin ATPase	Medtr8g076190	NA	NA	NA	NA	NA	NA	NA	NA	NA	NA
MtrunA17Chr1g0150121	2.88	3.06	0.18	0.397512	0.582098	2.59	2.26	-0.32	0.177678	0.865721	Putative exosome-associated factor Rrp47/DNA strand repair C1D	Medtr1g014130	NA	NA	NA	NA	NA	NA	NA	NA	NA	NA
MtrunA17Chr8g0334481	0.95	1.17	0.23	0.119894	0.270025	1.3	0.97	-0.32	0.0224175	0.616738	Putative monodehydroascorbate reductase (NADH)	Medtr8g006560|Medtr8g006685|Medtr8g005320	NA	NA	NA	NA	NA	NA	NA	NA	NA	NA
MtrunA17Chr2g0313061	1.14	1.38	0.25	0.164246	0.329446	1.23	0.9	-0.32	0.0762359	0.779805	Putative interactor of constitutive active ROPs	Medtr2g070730	NA	NA	NA	NA	NA	NA	NA	NA	NA	NA
MtrunA17Chr3g0109211	0.73	0.97	0.25	0.0913787	0.223784	0.61	0.28	-0.32	0.0116893	0.550882	hypothetical protein	Medtr3g063360	NA	NA	NA	NA	NA	NA	NA	NA	NA	NA
MtrunA17Chr8g0391651	0	0.25	0.25	0.136208	1	0.42	0.09	-0.32	0.0119386	1	Putative tetratricopeptide-like helical domain-containing protein	Medtr8g105170	NA	NA	NA	NA	NA	NA	NA	NA	NA	NA
MtrunA17Chr4g0075941	0.54	0.8	0.27	0.17329	0.340987	0.31	-0.02	-0.32	0.0292554	1	Putative CRAL-TRIO lipid binding domain. CRAL/TRIO domain-containing protein	Medtr4g133440	NA	NA	NA	NA	NA	NA	NA	NA	NA	NA
MtrunA17CPg0492421	7.17	7.47	0.31	0.0841698	0.211257	7.04	6.71	-0.32	0.0947221	0.797393	30S ribosomal protein S7	NA	NA	NA	NA	NA	NA	NA	NA	NA	NA	NA
MtrunA17Chr3g0120301	1.26	1.58	0.32	0.0400026	0.125132	0.9	0.57	-0.32	0.0207732	0.610248	hypothetical protein	NA	NA	NA	NA	NA	NA	NA	NA	NA	NA	NA
MtrunA17Chr3g0078521	0.72	1.05	0.33	0.101454	0.241033	0.97	0.64	-0.32	0.02665	0.646521	Putative protein kinase RLK-Pelle-DLSV family	Medtr3g007510	NA	NA	NA	NA	NA	NA	NA	NA	NA	NA
MtrunA17Chr8g0350651	3.61	3.97	0.36	0.0363616	0.116337	2.94	2.61	-0.32	0.0241632	0.627158	hypothetical protein	Medtr8g032540	NA	NA	NA	NA	NA	NA	NA	NA	NA	NA
MtrunA17Chr2g0317071	4.07	4.49	0.42	0.0032938	0.0187088	4.14	3.81	-0.32	0.010437	0.544503	Putative protein kinase RLK-Pelle-LRR-Xb-1 family	Medtr2g078810	NA	NA	NA	NA	NA	NA	NA	NA	NA	NA
MtrunA17Chr7g0252571	2.72	3.27	0.55	0.000228141	0.00211278	2.91	2.58	-0.32	0.0265011	0.646934	hypothetical protein	Medtr7g084710	NA	NA	NA	NA	NA	NA	NA	NA	NA	NA
MtrunA17Chr5g0414761	1.32	1.88	0.56	0.00136993	0.00927789	1.55	1.22	-0.32	0.132912	0.832484	Putative P-loop containing nucleoside triphosphate hydrolase. leucine-rich repeat domain. L	Medtr5g036240	NA	NA	NA	NA	NA	NA	NA	NA	NA	NA
MtrunA17Chr1g0183931	1.61	2.18	0.58	0.000460242	0.00380659	1.74	1.41	-0.32	0.10262	0.804006	Putative transcription factor AP2-EREBP family	NA	NA	NA	NA	NA	NA	NA	NA	NA	NA	NA
MtrunA17Chr4g0034241	1.03	1.65	0.63	0.000206592	0.00194454	1.3	0.97	-0.32	0.0937736	0.796935	hypothetical protein	Medtr4g068770	NA	NA	NA	NA	NA	NA	NA	NA	NA	NA
MtrunA17Chr2g0285891	1.31	2.04	0.73	0.000422439	0.00353717	1.35	1.02	-0.32	0.0990334	0.802089	hypothetical protein	Medtr2g019320	NA	NA	NA	NA	NA	NA	NA	NA	NA	NA
MtrunA17Chr8g0342451	1.42	2.17	0.76	7.20059e-05	0.000799433	1.61	1.29	-0.32	0.0392654	0.704024	Putative F-box domain. leucine-rich repeat domain. L domain-containing protein	Medtr8g017280	NA	NA	NA	NA	NA	NA	NA	NA	NA	NA
MtrunA17Chr8g0376721	0.38	1.36	0.99	2.77326e-06	5.16707e-05	0.52	0.19	-0.32	0.0944521	0.797919	hypothetical protein	Medtr8g079475	NA	NA	NA	NA	NA	NA	NA	NA	NA	NA
MtrunA17Chr0c01g0489261	1.2	2.23	1.03	3.90125e-06	6.93541e-05	1.39	1.06	-0.32	0.135853	0.831865	hypothetical protein	NA	NA	NA	NA	NA	NA	NA	NA	NA	NA	NA
MtrunA17Chr2g0279271	1.22	2.28	1.06	2.66759e-06	5.01077e-05	1.43	1.1	-0.32	0.126084	0.828472	Putative Caspase-like domain-containing protein	Medtr2g008990	NA	NA	NA	NA	NA	NA	NA	NA	NA	NA
MtrunA17Chr3g0078971	0.09	1.3	1.21	1.02603e-06	2.26513e-05	0.73	0.4	-0.32	0.0598045	0.755377	Putative major facilitator. sugar transporter. major facilitator superfamily	Medtr3g008160	NA	NA	NA	NA	NA	NA	NA	NA	NA	NA
MtrunA17Chr1g0168471	1.24	2.6	1.36	3.18821e-08	1.36154e-06	1.59	1.26	-0.32	0.0975408	0.799968	hypothetical protein	Medtr1g045140	NA	NA	NA	NA	NA	NA	NA	NA	NA	NA
MtrunA17Chr3g0115591	1.36	2.74	1.39	4.99956e-08	1.94274e-06	1.58	1.25	-0.32	0.100753	0.80227	Putative CRAL-TRIO lipid binding domain. CRAL/TRIO domain-containing protein	Medtr3g074050	NA	NA	NA	NA	NA	NA	NA	NA	NA	NA
MtrunA17Chr8g0344141	1.75	3.27	1.52	6.5723e-09	3.74231e-07	2.19	1.86	-0.32	0.0168868	0.577669	Putative protein kinase RLK-Pelle-RLCK-VIIa-2 family	Medtr8g020920	NA	NA	NA	NA	NA	NA	NA	NA	NA	NA
MtrunA17Chr7g0240441	5.34	7.72	2.39	2.76518e-10	3.16994e-08	5.96	5.63	-0.32	0.0174907	0.582365	Putative bifunctional inhibitor/plant lipid transfer protein/seed storage helical	NA	NA	NA	NA	NA	NA	NA	NA	NA	NA	NA
MtrunA17Chr7g0240451	5.16	7.66	2.5	1.97573e-10	2.50641e-08	5.89	5.56	-0.32	0.0272521	0.650009	Putative bifunctional inhibitor/plant lipid transfer protein/seed storage helical	Medtr7g065160	NA	NA	NA	NA	NA	NA	NA	NA	NA	NA
MtrunA17Chr1g0156601	5.11	3.82	-1.29	2.05805e-08	9.5067e-07	4.95	4.63	-0.31	0.0800014	0.783145	Putative gibberellin regulated protein	Medtr1g025220	NA	NA	NA	NA	NA	NA	NA	NA	NA	NA
MtrunA17Chr4g0063861	3.08	2.37	-0.7	4.75829e-05	0.000570301	2.93	2.61	-0.31	0.0639034	0.763854	Putative leucine-rich repeat domain. L domain-containing protein	Medtr4g114650	NA	NA	NA	NA	NA	NA	NA	NA	NA	NA
MtrunA17Chr4g0052071	5.12	4.46	-0.66	8.13344e-05	0.00088506	5	4.68	-0.31	0.0409093	0.707085	hypothetical protein	NA	NA	NA	NA	NA	NA	NA	NA	NA	NA	NA
MtrunA17Chr4g0049151	6.39	5.87	-0.52	0.000749541	0.00567808	6.24	5.92	-0.31	0.0261473	0.644856	Putative Ves allergen	Medtr4g092515	NA	NA	NA	NA	NA	NA	NA	NA	NA	NA
MtrunA17Chr6g0461411	0.55	0.12	-0.43	0.00905536	0.0409306	0.43	0.11	-0.31	0.0325448	1	hypothetical protein	NA	NA	NA	NA	NA	NA	NA	NA	NA	NA	NA
MtrunA17Chr4g0063221	1.74	1.34	-0.4	0.0212342	0.0784149	1.67	1.35	-0.31	0.0453377	0.716175	Putative cytochrome P450	Medtr4g113650	NA	NA	NA	NA	NA	NA	NA	NA	NA	NA
MtrunA17Chr2g0297851	1.24	0.88	-0.35	0.0590181	0.165017	1.27	0.95	-0.31	0.0889716	0.793521	Putative vesicle-fusing ATPase	Medtr8g046940|Medtr2g036350	NA	NA	NA	NA	NA	NA	NA	NA	NA	NA
MtrunA17Chr3g0082741	0.94	0.59	-0.35	0.00874762	0.0398581	0.94	0.62	-0.31	0.049284	0.725607	hypothetical protein	NA	NA	NA	NA	NA	NA	NA	NA	NA	NA	NA
MtrunA17Chr5g0404361	3.02	2.71	-0.31	0.0446743	0.13546	3.19	2.87	-0.31	0.0537167	0.743173	Putative laccase	Medtr5g020620	NA	NA	NA	NA	NA	NA	NA	NA	NA	NA
MtrunA17Chr1g0169281	6.15	5.89	-0.26	0.0681317	0.182683	6.48	6.16	-0.31	0.0157317	0.575379	Putative plant disease resistance response protein	Medtr1g046490	NA	NA	NA	NA	NA	NA	NA	NA	NA	NA
MtrunA17Chr3g0114371	0.25	-0.01	-0.26	0.110957	1	0.21	-0.11	-0.31	0.0634804	1	Putative protein-synthesizing GTPase	Medtr3g072130	NA	NA	NA	NA	NA	NA	NA	NA	NA	NA
MtrunA17Chr7g0223781	0.3	0.04	-0.25	0.0567507	1	0.19	-0.13	-0.31	0.0582509	1	Putative Heat shock protein 70 family	Medtr7g026090	NA	NA	NA	NA	NA	NA	NA	NA	NA	NA
MtrunA17Chr4g0054671	0.99	0.76	-0.23	0.0902284	0.22158	0.95	0.63	-0.31	0.0277529	0.651495	hypothetical protein	NA	NA	NA	NA	NA	NA	NA	NA	NA	NA	NA
MtrunA17Chr7g0231971	0.31	0.08	-0.23	0.0890302	1	0.41	0.09	-0.31	0.107073	1	Putative PLAC8 motif-containing protein	NA	NA	NA	NA	NA	NA	NA	NA	NA	NA	NA
MtrunA17Chr8g0350991	0.29	0.07	-0.22	0.0827515	1	0.25	-0.07	-0.31	0.0475149	1	Putative meiosis arrest female protein	Medtr8g033130	NA	NA	NA	NA	NA	NA	NA	NA	NA	NA
MtrunA17Chr3g0136891	0.52	0.31	-0.21	0.188774	0.361078	0.56	0.24	-0.31	0.113957	0.81151	hypothetical protein	NA	NA	NA	NA	NA	NA	NA	NA	NA	NA	NA
MtrunA17Chr1g0174051	0.38	0.18	-0.19	0.201505	1	0.41	0.09	-0.31	0.0320986	1	hypothetical protein	Medtr1g058980	NA	NA	NA	NA	NA	NA	NA	NA	NA	NA
MtrunA17Chr1g0205951	1.61	1.41	-0.19	0.155662	0.317921	1.81	1.49	-0.31	0.0275906	0.651112	hypothetical protein	Medtr1g105305	NA	NA	NA	NA	NA	NA	NA	NA	NA	NA
MtrunA17Chr6g0475891	0.46	0.27	-0.19	0.153829	1	0.6	0.28	-0.31	0.043067	0.708279	Putative transcription factor GRF family	NA	NA	NA	NA	NA	NA	NA	NA	NA	NA	NA
MtrunA17Chr5g0393531	-0.18	-0.36	-0.18	0.226956	1	0.04	-0.28	-0.31	0.0392917	1	Putative nucleic acid-binding protein	Medtr5g004860	NA	NA	NA	NA	NA	NA	NA	NA	NA	NA
MtrunA17Chr8g0346031	0.27	0.08	-0.18	0.308091	1	0.39	0.07	-0.31	0.0528704	1	Putative oxidoreductase	NA	NA	NA	NA	NA	NA	NA	NA	NA	NA	NA
MtrunA17Chr2g0279691	1	0.83	-0.17	0.241706	0.424983	0.96	0.64	-0.31	0.0982986	0.801757	hypothetical protein	Medtr2g009710	NA	NA	NA	NA	NA	NA	NA	NA	NA	NA
MtrunA17Chr6g0483991	1.14	0.96	-0.17	0.325225	0.514545	1.3	0.98	-0.31	0.131223	0.831245	hypothetical protein	Medtr6g083230	NA	NA	NA	NA	NA	NA	NA	NA	NA	NA
MtrunA17Chr1g0184361	0.1	-0.05	-0.15	0.299506	1	0.49	0.17	-0.31	0.0324266	1	hypothetical protein	NA	NA	NA	NA	NA	NA	NA	NA	NA	NA	NA
MtrunA17Chr3g0085581	0.75	0.59	-0.15	0.251449	0.436027	0.76	0.44	-0.31	0.0936366	0.796639	hypothetical protein	NA	NA	NA	NA	NA	NA	NA	NA	NA	NA	NA
MtrunA17Chr1g0188221	0.5	0.38	-0.12	0.38949	0.575232	0.66	0.34	-0.31	0.079572	0.782378	hypothetical protein	Medtr1g076720	NA	NA	NA	NA	NA	NA	NA	NA	NA	NA
MtrunA17Chr5g0447121	0.1	-0.02	-0.12	0.430727	1	0.26	-0.06	-0.31	0.0317964	1	hypothetical protein	NA	NA	NA	NA	NA	NA	NA	NA	NA	NA	NA
MtrunA17Chr4g0036831	0.34	0.22	-0.11	0.497129	1	0.43	0.11	-0.31	0.0687734	1	Putative small auxin-up RNA	Medtr4g072890	NA	NA	NA	NA	NA	NA	NA	NA	NA	NA
MtrunA17Chr7g0265991	0.07	-0.03	-0.1	0.533986	1	0.44	0.12	-0.31	0.0874172	1	Putative xenobiotic-transporting ATPase	Medtr7g104150	NA	NA	NA	NA	NA	NA	NA	NA	NA	NA
MtrunA17Chr1g0182661	1.55	1.45	-0.09	0.484682	0.658701	1.25	0.93	-0.31	0.0476988	0.722733	hypothetical protein	NA	NA	NA	NA	NA	NA	NA	NA	NA	NA	NA
MtrunA17Chr3g0104021	0.86	0.77	-0.09	0.529178	0.694606	0.8	0.48	-0.31	0.0516687	0.735384	hypothetical protein	Medtr3g462720	NA	NA	NA	NA	NA	NA	NA	NA	NA	NA
MtrunA17Chr8g0354861	1.26	1.17	-0.08	0.558941	0.717889	1.02	0.7	-0.31	0.0399982	0.709014	Putative major facilitator superfamily	Medtr1157s0010	NA	NA	NA	NA	NA	NA	NA	NA	NA	NA
MtrunA17Chr6g0457531	1.02	0.95	-0.07	0.64207	0.779759	1.06	0.74	-0.31	0.125005	0.82906	hypothetical protein	Medtr6g018390	NA	NA	NA	NA	NA	NA	NA	NA	NA	NA
MtrunA17Chr8g0334651	1.3	1.22	-0.07	0.580461	0.733946	1.28	0.96	-0.31	0.0341717	0.675166	Putative chromatin regulator PHD family	NA	NA	NA	NA	NA	NA	NA	NA	NA	NA	NA
MtrunA17Chr3g0081051	0.06	0	-0.06	0.63494	1	0.22	-0.1	-0.31	0.0213622	1	Putative Gnk2-like domain-containing protein	NA	NA	NA	NA	NA	NA	NA	NA	NA	NA	NA
MtrunA17Chr6g0466471	1.53	1.46	-0.06	0.71106	0.828521	1.22	0.9	-0.31	0.0340935	0.675332	Putative F-box domain-containing protein	NA	NA	NA	NA	NA	NA	NA	NA	NA	NA	NA
MtrunA17Chr5g0433281	0.18	0.12	-0.05	0.70905	1	0.22	-0.1	-0.31	0.0214623	1	Putative Late nodulin	NA	NA	NA	NA	NA	NA	NA	NA	NA	NA	NA
MtrunA17Chr5g0445731	0.03	-0.01	-0.04	0.755656	1	0.22	-0.1	-0.31	0.0572181	1	Putative leucine-rich repeat-containing. plant-type. leucine-rich repeat domain. L	NA	NA	NA	NA	NA	NA	NA	NA	NA	NA	NA
MtrunA17Chr6g0477341	1.15	1.1	-0.04	0.742062	0.849386	1.23	0.91	-0.31	0.0774671	0.780374	Putative tetratricopeptide-like helical domain-containing protein	Medtr6g065540	NA	NA	NA	NA	NA	NA	NA	NA	NA	NA
MtrunA17Chr7g0251351	1.25	1.21	-0.04	0.736607	0.846033	0.93	0.61	-0.31	0.0711424	0.778773	hypothetical protein	NA	NA	NA	NA	NA	NA	NA	NA	NA	NA	NA
MtrunA17Chr2g0329611	0.32	0.29	-0.03	0.885045	1	0.72	0.4	-0.31	0.0208921	0.610293	hypothetical protein	NA	NA	NA	NA	NA	NA	NA	NA	NA	NA	NA
MtrunA17Chr3g0098201	0.08	0.04	-0.03	0.84987	1	0.34	0.02	-0.31	0.0630781	1	hypothetical protein	NA	NA	NA	NA	NA	NA	NA	NA	NA	NA	NA
MtrunA17Chr8g0357731	0.69	0.66	-0.03	0.821858	0.900087	0.79	0.47	-0.31	0.0605866	0.757587	hypothetical protein	NA	NA	NA	NA	NA	NA	NA	NA	NA	NA	NA
MtrunA17Chr1g0158301	0.54	0.52	-0.02	0.885759	0.938641	0.46	0.14	-0.31	0.0638103	1	Putative glycerophosphodiester phosphodiesterase. protein kinase RLK-Pelle-LRK10L-2 family	Medtr1g027680	NA	NA	NA	NA	NA	NA	NA	NA	NA	NA
MtrunA17Chr1g0168971	0.05	0.03	-0.02	0.882722	1	0.23	-0.09	-0.31	0.0305053	1	hypothetical protein	NA	NA	NA	NA	NA	NA	NA	NA	NA	NA	NA
MtrunA17Chr2g0308741	-0.04	-0.06	-0.02	0.902131	1	0.22	-0.1	-0.31	0.11333	1	Putative transcription factor WD40-like family	NA	NA	NA	NA	NA	NA	NA	NA	NA	NA	NA
MtrunA17Chr6g0467561	0.19	0.16	-0.02	0.861217	1	0.22	-0.1	-0.31	0.0180332	1	Putative RNA-directed DNA polymerase	NA	NA	NA	NA	NA	NA	NA	NA	NA	NA	NA
MtrunA17Chr8g0338131	0.13	0.1	-0.02	0.896567	1	0.33	0.01	-0.31	0.0566932	1	Putative Band 7 domain-containing protein	Medtr8g010770	NA	NA	NA	NA	NA	NA	NA	NA	NA	NA
MtrunA17Chr8g0351171	-0.07	-0.1	-0.02	0.858439	1	0.19	-0.13	-0.31	0.108119	1	Putative carboxylesterase	Medtr8g035500	NA	NA	NA	NA	NA	NA	NA	NA	NA	NA
MtrunA17Chr2g0288941	0.06	0.05	0	0.9793	1	0.41	0.09	-0.31	0.0328969	1	Putative stigma-specific protein Stig1	Medtr2g024030	NA	NA	NA	NA	NA	NA	NA	NA	NA	NA
MtrunA17Chr2g0312231	0.52	0.53	0.01	0.944239	0.97074	0.44	0.12	-0.31	0.0330917	1	hypothetical protein	NA	NA	NA	NA	NA	NA	NA	NA	NA	NA	NA
MtrunA17Chr2g0285121	0.05	0.07	0.02	0.866952	1	0.04	-0.28	-0.31	0.125145	1	Putative tripeptidyl-peptidase II	Medtr2g018135	NA	NA	NA	NA	NA	NA	NA	NA	NA	NA
MtrunA17Chr5g0446071	-0.05	-0.04	0.02	0.898965	1	0.31	-0.01	-0.31	0.0177539	1	hypothetical protein	Medtr5g095195	NA	NA	NA	NA	NA	NA	NA	NA	NA	NA
MtrunA17Chr7g0266991	4.28	4.29	0.02	0.885842	0.938642	4.57	4.25	-0.31	0.112507	0.810622	Putative secoisolariciresinol dehydrogenase	NA	NA	NA	NA	NA	NA	NA	NA	NA	NA	NA
MtrunA17Chr6g0467291	1.08	1.11	0.03	0.844889	0.913996	0.92	0.6	-0.31	0.0807512	0.783113	hypothetical protein	NA	NA	NA	NA	NA	NA	NA	NA	NA	NA	NA
MtrunA17Chr1g0162431	0.01	0.04	0.04	0.740193	1	0.23	-0.09	-0.31	0.0620103	1	Putative transcription factor B3-Domain family	NA	NA	NA	NA	NA	NA	NA	NA	NA	NA	NA
MtrunA17Chr2g0332271	0.17	0.2	0.04	0.848991	1	0.32	0	-0.31	0.0186679	1	hypothetical protein	NA	NA	NA	NA	NA	NA	NA	NA	NA	NA	NA
MtrunA17Chr1g0187851	0.23	0.27	0.05	0.787622	1	0.45	0.13	-0.31	0.0601126	1	hypothetical protein	NA	NA	NA	NA	NA	NA	NA	NA	NA	NA	NA
MtrunA17Chr5g0425891	0.08	0.13	0.05	0.662993	1	0.23	-0.09	-0.31	0.146653	1	hypothetical protein	NA	NA	NA	NA	NA	NA	NA	NA	NA	NA	NA
MtrunA17Chr6g0451831	2.07	2.12	0.05	0.755925	0.858081	2.09	1.77	-0.31	0.107547	0.805001	hypothetical protein	Medtr6g008680	NA	NA	NA	NA	NA	NA	NA	NA	NA	NA
MtrunA17Chr5g0403721	-0.05	0	0.06	0.609576	1	0.16	-0.16	-0.31	0.0344457	1	Putative dual-specificity kinase TKL-Pl-4 family	Medtr5g019700	NA	NA	NA	NA	NA	NA	NA	NA	NA	NA
MtrunA17Chr4g0074321	0.85	0.93	0.08	0.653645	0.788405	0.65	0.33	-0.31	0.0818078	0.78603	hypothetical protein	NA	NA	NA	NA	NA	NA	NA	NA	NA	NA	NA
MtrunA17Chr1g0203661	1.37	1.46	0.1	0.595364	0.74482	1.17	0.85	-0.31	0.135226	0.833092	Putative ankyrin repeat-containing domain-containing protein	NA	NA	NA	NA	NA	NA	NA	NA	NA	NA	NA
MtrunA17Chr6g0471931	0.94	1.04	0.1	0.48689	0.660584	0.91	0.59	-0.31	0.115162	0.813406	hypothetical protein	NA	NA	NA	NA	NA	NA	NA	NA	NA	NA	NA
MtrunA17Chr1g0158831	-0.03	0.1	0.13	0.333486	1	0.34	0.02	-0.31	0.058829	1	Putative nucleic acid-binding protein	Medtr6g087820|Medtr5g081190	NA	NA	NA	NA	NA	NA	NA	NA	NA	NA
MtrunA17Chr1g0160331	6.2	6.34	0.14	0.32997	0.518935	6.2	5.88	-0.31	0.201088	0.878279	hypothetical protein	NA	NA	NA	NA	NA	NA	NA	NA	NA	NA	NA
MtrunA17Chr6g0465251	0.36	0.49	0.14	0.422839	1	0.38	0.06	-0.31	0.0331999	1	Putative leucine-rich repeat domain. L domain-containing protein	Medtr6g038980	NA	NA	NA	NA	NA	NA	NA	NA	NA	NA
MtrunA17Chr1g0158471	0.01	0.16	0.15	0.309149	1	0.06	-0.26	-0.31	0.0190776	1	Putative glycerophosphodiester phosphodiesterase. protein kinase RLK-Pelle-LRK10L-2 family	Medtr1g027890	NA	NA	NA	NA	NA	NA	NA	NA	NA	NA
MtrunA17Chr1g0206701	0.25	0.39	0.15	0.400053	1	0.22	-0.1	-0.31	0.0399419	1	Putative transcription factor MADS-type1 family	Medtr1g105910	NA	NA	NA	NA	NA	NA	NA	NA	NA	NA
MtrunA17Chr7g0271921	0.66	0.81	0.16	0.459303	0.637698	0.61	0.29	-0.31	0.0547678	0.746133	Putative transcription factor MYB/SANT family	NA	NA	NA	NA	NA	NA	NA	NA	NA	NA	NA
MtrunA17Chr7g0225761	0.33	0.49	0.17	0.263548	1	0.38	0.06	-0.31	0.0616783	1	hypothetical protein	NA	NA	NA	NA	NA	NA	NA	NA	NA	NA	NA
MtrunA17Chr2g0302371	3.26	3.43	0.18	0.283437	0.471225	3.04	2.72	-0.31	0.132571	0.832519	Putative Late nodulin	NA	NA	NA	NA	NA	NA	NA	NA	NA	NA	NA
MtrunA17Chr3g0122011	0.16	0.36	0.2	0.171692	1	0.49	0.17	-0.31	0.0183209	1	hypothetical protein	NA	NA	NA	NA	NA	NA	NA	NA	NA	NA	NA
MtrunA17Chr4g0038691	2.34	2.53	0.2	0.14466	0.302744	2.64	2.32	-0.31	0.015559	0.57787	Putative Late embryogenesis abundant protein. LEA-14	Medtr4g075730	NA	NA	NA	NA	NA	NA	NA	NA	NA	NA
MtrunA17Chr7g0239341	2.72	2.93	0.22	0.0997029	0.238169	2.96	2.64	-0.31	0.0256629	0.641017	hypothetical protein	Medtr7g062970	NA	NA	NA	NA	NA	NA	NA	NA	NA	NA
MtrunA17Chr8g0335391	0.48	0.69	0.22	0.221338	0.401066	0.56	0.24	-0.31	0.0326701	0.672766	hypothetical protein	Medtr8g006925	NA	NA	NA	NA	NA	NA	NA	NA	NA	NA
MtrunA17Chr1g0153581	0.06	0.3	0.24	0.165274	1	0.38	0.06	-0.31	0.0334812	1	Putative EF-hand domain pair protein	Medtr1g019640	NA	NA	NA	NA	NA	NA	NA	NA	NA	NA
MtrunA17Chr3g0108521	1.03	1.26	0.24	0.128509	0.279945	0.98	0.66	-0.31	0.041432	0.705565	Putative Late nodulin	Medtr3g062820	NA	NA	NA	NA	NA	NA	NA	NA	NA	NA
MtrunA17Chr1g0149091	-0.16	0.08	0.25	0.0873754	1	0.22	-0.1	-0.31	0.016474	1	Putative peptidase M48	Medtr1g012015	NA	NA	NA	NA	NA	NA	NA	NA	NA	NA
MtrunA17Chr4g0014251	0.5	0.76	0.26	0.0606379	0.168022	0.91	0.59	-0.31	0.0290063	0.655753	hypothetical protein	Medtr4g032480	NA	NA	NA	NA	NA	NA	NA	NA	NA	NA
MtrunA17Chr4g0051801	1.15	1.42	0.27	0.0635517	0.173682	1.08	0.76	-0.31	0.0424395	0.705772	Putative stress up-regulated Nod 19	NA	NA	NA	NA	NA	NA	NA	NA	NA	NA	NA
MtrunA17Chr5g0398211	1.48	1.75	0.27	0.0502175	0.147172	1.42	1.1	-0.31	0.0488436	0.72563	Non-functional protein STAY-GREEN	Medtr5g011120	NA	NA	NA	NA	NA	NA	NA	NA	NA	NA
MtrunA17Chr5g0412881	-0.17	0.1	0.27	0.121979	1	0.18	-0.14	-0.31	0.101592	1	Putative indole-3-pyruvate monooxygenase	Medtr5g033260	NA	NA	NA	NA	NA	NA	NA	NA	NA	NA
MtrunA17Chr2g0283661	-0.2	0.08	0.28	0.0426985	1	0.15	-0.17	-0.31	0.0590259	1	Putative fruit bromelain	Medtr2g015840	NA	NA	NA	NA	NA	NA	NA	NA	NA	NA
MtrunA17Chr2g0331951	1.19	1.47	0.28	0.161731	0.326013	1.35	1.03	-0.31	0.0583613	0.752068	Putative SLC26A/SulP transporter	Medtr2g102243	NA	NA	NA	NA	NA	NA	NA	NA	NA	NA
MtrunA17Chr7g0236201	0.02	0.3	0.28	0.0471575	1	0.32	0	-0.31	0.0353256	1	Putative protein kinase RLK-Pelle-DLSV family	Medtr7g056430|Medtr7g056420	NA	NA	NA	NA	NA	NA	NA	NA	NA	NA
MtrunA17Chr7g0251871	2.98	3.27	0.29	0.0279338	0.0959471	2.88	2.56	-0.31	0.0412916	0.707033	Putative major facilitator superfamily domain-containing protein	Medtr7g083660	NA	NA	NA	NA	NA	NA	NA	NA	NA	NA
MtrunA17Chr2g0291371	-0.03	0.26	0.3	0.0247074	1	0.34	0.02	-0.31	0.0159675	1	hypothetical protein	Medtr2g028380	NA	NA	NA	NA	NA	NA	NA	NA	NA	NA
MtrunA17Chr3g0103711	2.12	2.41	0.3	0.0297729	0.100651	2.52	2.2	-0.31	0.0487591	0.72472	hypothetical protein	Medtr3g462220	NA	NA	NA	NA	NA	NA	NA	NA	NA	NA
MtrunA17Chr5g0427861	0.93	1.23	0.3	0.0529901	0.153087	1	0.68	-0.31	0.0363259	0.687262	hypothetical protein	NA	NA	NA	NA	NA	NA	NA	NA	NA	NA	NA
MtrunA17Chr7g0214261	0.3	0.72	0.42	0.0261707	0.0914847	0.37	0.06	-0.31	0.0219062	1	Putative phosphodiesterase I	Medtr7g405810	NA	NA	NA	NA	NA	NA	NA	NA	NA	NA
MtrunA17Chr4g0003101	2.11	2.54	0.43	0.00368817	0.0205	2.13	1.81	-0.31	0.0572618	0.752507	Putative 43kDa postsynaptic protein	Medtr4g009960	NA	NA	NA	NA	NA	NA	NA	NA	NA	NA
MtrunA17Chr8g0346101	1.59	2.02	0.43	0.0649937	0.176491	2.04	1.72	-0.31	0.0324429	0.670744	Putative ATP-synthase-associated protein	Medtr8g024630	NA	NA	NA	NA	NA	NA	NA	NA	NA	NA
MtrunA17Chr7g0229841	0.17	0.62	0.45	0.0124679	0.0524913	0.39	0.07	-0.31	0.0507824	1	hypothetical protein	NA	NA	NA	NA	NA	NA	NA	NA	NA	NA	NA
[truncated: 41,842 more rows]

## Sheet: 196 gene set
IDv5	trans_WT	trans_WTN	trans_ratio_WT	trans_pval_WT	trans_BH_WT	trans_mut	trans_mutN	trans_ratio_mut	trans_pval_mut	trans_BH_mut	function.	IDv4	WT	WTN	ratiowt	pvalwt	BH_wt	mut	mutN	ratiomut	pvalmut	BH_mut
MtrunA17Chr4g0038961	3.26	4.66	1.41	1.12096e-07	3.72281e-06	4.29	4.02	-0.26	0.171636	0.862273	Putative glucan endo-1.3-beta-D-glucosidase	Medtr4g076430	6.10541	7.60309	1.49768	0.001193	0.0148667	6.91992	6.82183	-0.0980845	0.327735	0.923359
MtrunA17Chr4g0051941	7.41	8.27	0.87	0.00302879	0.0174768	7.69	7.51	-0.17	0.669282	0.988462	Putative chlorophyll A-B binding protein	Medtr4g094605	6.49697	7.98877	1.4918	0.00122239	0.0146687	7.05752	6.86758	-0.189945	0.305472	0.927871
MtrunA17Chr4g0051421	3.26	6.12	2.87	2.22847e-12	1.09851e-09	4.68	4.5	-0.17	0.146234	0.841271	Putative tetrahydroberberine oxidase	NA	6.59316	8.07314	1.47998	0.000570688	0.016315	7.11074	7.19524	0.0844973	0.576981	0.904558
MtrunA17Chr4g0005111	3.96	7.57	3.62	1.46089e-12	9.00168e-10	5.11	5.58	0.48	0.0207207	0.610429	Putative plant disease resistance response protein	Medtr0433s0040|Medtr4g013385	7.31635	8.74875	1.4324	0.00498021	0.0209557	7.72175	7.78601	0.0642642	0.815052	0.968496
[truncated: 192 more rows]
